# Supplementary material for: Genome-Wide Discovery of Long Non-Coding RNAs in Rainbow Trout
Source: PLoS One. 2016 Feb 19;11(2):e0148940. doi: 10.1371/journal.pone.0148940 (PMC4764514; doi:10.1371/journal.pone.0148940)
Supplement: S1 Table — (XLSX) [file pone.0148940.s001.xlsx]

## Sheet: Final lncRNA-54K
LncRNA	Conseved	Sense/Antisense	Converge/Diverge	Genic/Intergenic	Exonic/Intronic	Overlap	Number of exon	LncRNA length	Source
Omy100000005	No	NA	Unknown	Intergenic	NA	NA	4	404	Salem_et_al. Berthelot_et_al.
Omy100000006	No	NA	Unknown	Intergenic	NA	NA	2	1214	Salem_et_al. Berthelot_et_al.
Omy100000020	No	NA	Unknown	Intergenic	NA	NA	1	767	Salem_et_al. Berthelot_et_al.
Omy100000048	No	NA	Unknown	Intergenic	NA	NA	2	407	Salem_et_al. Berthelot_et_al.
Omy100000067	No	NA	Unknown	Intergenic	NA	NA	2	880	Salem_et_al. Shawn_et_al. Berthelot_et_al.
Omy100000073	No	NA	Unknown	Intergenic	NA	NA	2	365	Salem_et_al. Berthelot_et_al. Shawn_et_al.
Omy100000099	No	NA	Unknown	Intergenic	NA	NA	2	2005	Salem_et_al. Berthelot_et_al.
Omy100000100	No	NA	Unknown	Intergenic	NA	NA	3	1263	Salem_et_al. Shawn_et_al.
Omy100000191	No	NA	Unknown	Intergenic	NA	NA	2	559	Salem_et_al. Shawn_et_al. Berthelot_et_al.
Omy100000192	No	NA	Unknown	Intergenic	NA	NA	2	355	Salem_et_al. Berthelot_et_al.
Omy100000276	No	NA	Unknown	Intergenic	NA	NA	2	363	Salem_et_al. Berthelot_et_al.
Omy100000351	No	NA	Unknown	Intergenic	NA	NA	2	368	Salem_et_al. Berthelot_et_al.
Omy100000404	No	NA	Unknown	Intergenic	NA	NA	2	843	Salem_et_al. Berthelot_et_al.
Omy100000405	No	NA	Unknown	Intergenic	NA	NA	3	862	Salem_et_al. Berthelot_et_al.
Omy100000410	No	NA	Unknown	Intergenic	NA	NA	2	681	Salem_et_al. Berthelot_et_al.
Omy100000446	No	NA	Unknown	Intergenic	NA	NA	2	393	Salem_et_al. Berthelot_et_al.
Omy100000478	No	NA	Unknown	Intergenic	NA	NA	2	708	Salem_et_al. Shawn_et_al. Berthelot_et_al.
Omy100000482	No	NA	Unknown	Intergenic	NA	NA	2	1945	Salem_et_al. Shawn_et_al. Berthelot_et_al.
Omy100000491	No	NA	Unknown	Intergenic	NA	NA	2	1613	Salem_et_al. Berthelot_et_al.
Omy100000522	No	Unknown	NA	Genic	Intronic		2	2944	Salem_et_al. Berthelot_et_al. Shawn_et_al.
Omy100000578	No	NA	Unknown	Intergenic	NA	NA	2	410	Salem_et_al. Shawn_et_al.
Omy100000595	No	NA	Unknown	Intergenic	NA	NA	2	882	Salem_et_al. Berthelot_et_al.
Omy100000613	No	NA	Unknown	Intergenic	NA	NA	2	792	Salem_et_al. Berthelot_et_al.
Omy100000617	No	NA	Unknown	Intergenic	NA	NA	2	542	Salem_et_al. Berthelot_et_al.
Omy100000618	No	NA	Unknown	Intergenic	NA	NA	2	544	Salem_et_al. Shawn_et_al.
Omy100000640	No	NA	Unknown	Intergenic	NA	NA	1	1687	Salem_et_al. Berthelot_et_al. Shawn_et_al.
Omy100000668	No	Unknown	NA	Genic	UN	Fully overlap	3	1104	Salem_et_al. Berthelot_et_al.
Omy100000692	No	NA	Unknown	Intergenic	NA	NA	2	1999	Salem_et_al. Berthelot_et_al. Shawn_et_al.
Omy100000693	No	NA	Unknown	Intergenic	NA	NA	2	2001	Salem_et_al. Berthelot_et_al.
Omy100000730	No	NA	Unknown	Intergenic	NA	NA	2	1387	Salem_et_al. Berthelot_et_al.
Omy100000851	No	NA	Unknown	Intergenic	NA	NA	2	552	Salem_et_al. Berthelot_et_al.
Omy100000873	No	Unknown	NA	Genic	Intronic		2	841	Salem_et_al. Berthelot_et_al.
Omy100000874	No	Unknown	NA	Genic	Intronic		2	731	Salem_et_al. Berthelot_et_al.
Omy100000878	No	NA	Unknown	Intergenic	NA	NA	2	1301	Salem_et_al. Berthelot_et_al.
Omy100000900	No	NA	Unknown	Intergenic	NA	NA	1	1030	Salem_et_al. Berthelot_et_al.
Omy100000952	No	NA	Unknown	Intergenic	NA	NA	1	2434	Salem_et_al. Shawn_et_al.
Omy100000955	No	NA	Unknown	Intergenic	NA	NA	2	584	Salem_et_al. Berthelot_et_al.
Omy100000984	No	NA	Unknown	Intergenic	NA	NA	2	472	Salem_et_al. Shawn_et_al. Berthelot_et_al.
Omy100001007	No	NA	Unknown	Intergenic	NA	NA	2	444	Salem_et_al. Berthelot_et_al. Shawn_et_al.
Omy100001019	No	NA	Unknown	Intergenic	NA	NA	2	534	Salem_et_al. Berthelot_et_al.
Omy100001020	No	NA	Unknown	Intergenic	NA	NA	1	506	Salem_et_al. Shawn_et_al. Berthelot_et_al.
Omy100001041	No	Unknown	NA	Genic	Intronic		2	1003	Salem_et_al. Berthelot_et_al. Shawn_et_al.
Omy100001091	No	NA	Unknown	Intergenic	NA	NA	3	802	Salem_et_al. Berthelot_et_al.
Omy100001093	No	NA	Unknown	Intergenic	NA	NA	2	1201	Salem_et_al. Shawn_et_al. Berthelot_et_al.
Omy100001106	No	Unknown	NA	Genic	Intronic		2	705	Salem_et_al. Berthelot_et_al.
Omy100001126	No	NA	Unknown	Intergenic	NA	NA	2	325	Salem_et_al. Berthelot_et_al. Shawn_et_al.
Omy100001130	No	NA	Unknown	Intergenic	NA	NA	2	375	Salem_et_al. Berthelot_et_al.
Omy100001178	No	NA	Unknown	Intergenic	NA	NA	2	488	Salem_et_al. Berthelot_et_al.
Omy100001192	No	NA	Unknown	Intergenic	NA	NA	5	2942	Salem_et_al. Shawn_et_al. Berthelot_et_al.
Omy100001204	No	NA	Unknown	Intergenic	NA	NA	2	1382	Salem_et_al. Berthelot_et_al. Shawn_et_al.
Omy100001232	No	NA	Unknown	Intergenic	NA	NA	2	264	Salem_et_al. Berthelot_et_al.
Omy100001327	No	NA	Unknown	Intergenic	NA	NA	2	402	Salem_et_al. Shawn_et_al.
Omy100001330	No	NA	Unknown	Intergenic	NA	NA	2	955	Salem_et_al. Berthelot_et_al. Shawn_et_al.
Omy100001338	No	NA	Unknown	Intergenic	NA	NA	2	943	Salem_et_al. Berthelot_et_al.
Omy100001352	No	NA	Unknown	Intergenic	NA	NA	2	1368	Salem_et_al. Berthelot_et_al.
Omy100001375	No	Unknown	NA	Genic	Exonic		2	549	Salem_et_al. Shawn_et_al. Berthelot_et_al.
Omy100001424	No	NA	Unknown	Intergenic	NA	NA	2	1145	Salem_et_al. Berthelot_et_al.
Omy100001442	No	NA	Unknown	Intergenic	NA	NA	1	3064	Salem_et_al. Berthelot_et_al.
Omy100001447	No	NA	Unknown	Intergenic	NA	NA	2	378	Salem_et_al. Berthelot_et_al.
Omy100001448	No	NA	Unknown	Intergenic	NA	NA	3	884	Salem_et_al. Berthelot_et_al.
Omy100001454	No	NA	Unknown	Intergenic	NA	NA	2	493	Salem_et_al. Berthelot_et_al.
Omy100001456	No	NA	Unknown	Intergenic	NA	NA	2	506	Salem_et_al. Berthelot_et_al.
Omy100001460	No	NA	Unknown	Intergenic	NA	NA	2	857	Salem_et_al. Berthelot_et_al.
Omy100001461	No	NA	Unknown	Intergenic	NA	NA	2	885	Salem_et_al. Berthelot_et_al.
Omy100001480	No	NA	Unknown	Intergenic	NA	NA	2	640	Salem_et_al. Berthelot_et_al.
Omy100001502	No	NA	Unknown	Intergenic	NA	NA	2	1323	Salem_et_al. Berthelot_et_al.
Omy100001551	No	NA	Unknown	Intergenic	NA	NA	3	205	Salem_et_al. Shawn_et_al. Berthelot_et_al.
Omy100001576	No	NA	Unknown	Intergenic	NA	NA	2	1396	Salem_et_al. Berthelot_et_al. Shawn_et_al.
Omy100001615	No	NA	Unknown	Intergenic	NA	NA	2	840	Salem_et_al. Berthelot_et_al.
Omy100001625	No	NA	Unknown	Intergenic	NA	NA	1	1364	Salem_et_al. Berthelot_et_al.
Omy100001628	No	NA	Unknown	Intergenic	NA	NA	2	924	Salem_et_al. Shawn_et_al. Berthelot_et_al.
Omy100001657	No	NA	Diverging	Intergenic	NA	NA	2	1319	Salem_et_al. Shawn_et_al.
Omy100001666	No	NA	Unknown	Intergenic	NA	NA	2	1575	Salem_et_al. Berthelot_et_al.
Omy100001733	No	NA	Unknown	Intergenic	NA	NA	1	751	Salem_et_al. Berthelot_et_al.
Omy100001899	No	NA	Unknown	Intergenic	NA	NA	3	915	Salem_et_al. Shawn_et_al.
Omy100001922	No	NA	Unknown	Intergenic	NA	NA	3	931	Salem_et_al. Berthelot_et_al.
Omy100001924	No	NA	Unknown	Intergenic	NA	NA	2	1173	Salem_et_al. Shawn_et_al. Berthelot_et_al. Fox_et_al.
Omy100001926	No	NA	Unknown	Intergenic	NA	NA	2	450	Salem_et_al. Berthelot_et_al.
Omy100001977	No	Unknown	NA	Genic	Exonic		1	631	Salem_et_al. Berthelot_et_al.
Omy100001985	No	NA	Unknown	Intergenic	NA	NA	2	360	Salem_et_al. Shawn_et_al. Berthelot_et_al.
Omy100002019	No	NA	Unknown	Intergenic	NA	NA	2	583	Salem_et_al. Berthelot_et_al.
Omy100002052	No	NA	Unknown	Intergenic	NA	NA	2	389	Salem_et_al. Shawn_et_al. Berthelot_et_al.
Omy100002054	No	NA	Unknown	Intergenic	NA	NA	2	514	Salem_et_al. Berthelot_et_al.
Omy100002056	No	NA	Unknown	Intergenic	NA	NA	2	519	Salem_et_al. Berthelot_et_al.
Omy100002089	No	NA	Unknown	Intergenic	NA	NA	2	1203	Salem_et_al. Berthelot_et_al.
Omy100002091	No	NA	Unknown	Intergenic	NA	NA	3	377	Salem_et_al. Berthelot_et_al.
Omy100002142	No	NA	Unknown	Intergenic	NA	NA	2	1022	Salem_et_al. Berthelot_et_al. Shawn_et_al.
Omy100002150	No	NA	Unknown	Intergenic	NA	NA	2	546	Salem_et_al. Shawn_et_al. Berthelot_et_al.
Omy100002186	No	NA	Unknown	Intergenic	NA	NA	2	2512	Salem_et_al. Shawn_et_al.
Omy100002198	No	NA	Unknown	Intergenic	NA	NA	2	784	Salem_et_al. Berthelot_et_al.
Omy100002199	No	NA	Unknown	Intergenic	NA	NA	2	381	Salem_et_al. Berthelot_et_al.
Omy100002212	No	NA	Unknown	Intergenic	NA	NA	2	424	Salem_et_al. Shawn_et_al.
Omy100002229	No	NA	Unknown	Intergenic	NA	NA	3	483	Salem_et_al. Berthelot_et_al.
Omy100002265	No	NA	Unknown	Intergenic	NA	NA	1	390	Salem_et_al. Berthelot_et_al.
Omy100002270	No	NA	Unknown	Intergenic	NA	NA	3	1059	Salem_et_al. Berthelot_et_al. Shawn_et_al.
Omy100002288	No	NA	Unknown	Intergenic	NA	NA	2	654	Salem_et_al. Berthelot_et_al.
Omy100002290	No	NA	Unknown	Intergenic	NA	NA	2	650	Salem_et_al. Berthelot_et_al.
Omy100002309	No	NA	Unknown	Intergenic	NA	NA	3	1051	Salem_et_al. Berthelot_et_al.
Omy100002362	No	NA	Unknown	Intergenic	NA	NA	2	1038	Salem_et_al. Berthelot_et_al.
Omy100002382	No	NA	Unknown	Intergenic	NA	NA	2	1192	Salem_et_al. Berthelot_et_al. Fox_et_al. Shawn_et_al.
Omy100002389	No	NA	Unknown	Intergenic	NA	NA	2	612	Salem_et_al. Berthelot_et_al.
Omy100002411	No	NA	Unknown	Intergenic	NA	NA	2	575	Salem_et_al. Berthelot_et_al.
Omy100002495	No	NA	Unknown	Intergenic	NA	NA	2	697	Salem_et_al. Berthelot_et_al. Shawn_et_al.
Omy100002530	No	NA	Unknown	Intergenic	NA	NA	2	768	Salem_et_al. Berthelot_et_al.
Omy100002542	No	NA	Unknown	Intergenic	NA	NA	2	539	Salem_et_al. Shawn_et_al. Berthelot_et_al.
Omy100002544	No	NA	Unknown	Intergenic	NA	NA	2	1756	Salem_et_al. Shawn_et_al. Berthelot_et_al.
Omy100002564	No	NA	Unknown	Intergenic	NA	NA	2	674	Salem_et_al. Berthelot_et_al.
Omy100002565	No	NA	Unknown	Intergenic	NA	NA	2	527	Salem_et_al. Shawn_et_al.
Omy100002623	No	NA	Unknown	Intergenic	NA	NA	2	637	Salem_et_al. Shawn_et_al.
Omy100002719	No	NA	Unknown	Intergenic	NA	NA	2	613	Salem_et_al. Berthelot_et_al.
Omy100002720	No	NA	Unknown	Intergenic	NA	NA	2	941	Salem_et_al. Berthelot_et_al.
Omy100002806	No	NA	Unknown	Intergenic	NA	NA	2	1186	Salem_et_al. Berthelot_et_al.
Omy100002835	No	NA	Unknown	Intergenic	NA	NA	2	322	Salem_et_al. Berthelot_et_al.
Omy100002840	No	NA	Unknown	Intergenic	NA	NA	2	1944	Salem_et_al. Berthelot_et_al.
Omy100002845	No	NA	Unknown	Intergenic	NA	NA	2	517	Salem_et_al. Berthelot_et_al.
Omy100002847	No	NA	Unknown	Intergenic	NA	NA	2	960	Salem_et_al. Berthelot_et_al.
Omy100002911	No	NA	Unknown	Intergenic	NA	NA	2	454	Salem_et_al. Berthelot_et_al.
Omy100002949	No	NA	Unknown	Intergenic	NA	NA	1	3554	Salem_et_al. Berthelot_et_al.
Omy100002976	No	NA	Unknown	Intergenic	NA	NA	2	372	Salem_et_al. Berthelot_et_al.
Omy100002990	No	Unknown	NA	Genic	Exonic		1	1314	Salem_et_al. Shawn_et_al.
Omy100002992	No	NA	Diverging	Intergenic	NA	NA	2	2283	Salem_et_al. Berthelot_et_al. Shawn_et_al.
Omy100003014	No	NA	Unknown	Intergenic	NA	NA	2	940	Salem_et_al. Shawn_et_al. Berthelot_et_al.
Omy100003020	No	NA	Unknown	Intergenic	NA	NA	1	1332	Salem_et_al. Berthelot_et_al.
Omy100003033	No	NA	Unknown	Intergenic	NA	NA	4	787	Salem_et_al. Berthelot_et_al.
Omy100003060	No	NA	Unknown	Intergenic	NA	NA	2	530	Salem_et_al. Shawn_et_al.
Omy100003184	No	NA	Unknown	Intergenic	NA	NA	4	935	Salem_et_al. Shawn_et_al.
Omy100003185	No	NA	Unknown	Intergenic	NA	NA	5	1190	Salem_et_al. Berthelot_et_al.
Omy100003286	No	NA	Unknown	Intergenic	NA	NA	3	1581	Salem_et_al. Shawn_et_al. Berthelot_et_al.
Omy100003337	No	NA	Unknown	Intergenic	NA	NA	2	1286	Salem_et_al. Shawn_et_al. Berthelot_et_al.
Omy100003363	No	NA	Unknown	Intergenic	NA	NA	3	683	Salem_et_al. Berthelot_et_al.
Omy100003366	No	NA	Unknown	Intergenic	NA	NA	3	654	Salem_et_al. Berthelot_et_al.
Omy100003381	No	NA	Unknown	Intergenic	NA	NA	2	1037	Salem_et_al. Berthelot_et_al. Shawn_et_al.
Omy100003434	No	NA	Unknown	Intergenic	NA	NA	2	477	Salem_et_al. Berthelot_et_al.
Omy100003435	No	NA	Unknown	Intergenic	NA	NA	2	476	Salem_et_al. Berthelot_et_al.
Omy100003441	No	NA	Unknown	Intergenic	NA	NA	2	400	Salem_et_al. Berthelot_et_al.
Omy100003448	No	NA	Unknown	Intergenic	NA	NA	2	465	Salem_et_al. Berthelot_et_al.
Omy100003455	No	NA	Diverging	Intergenic	NA	NA	2	911	Salem_et_al. Berthelot_et_al.
Omy100003456	No	NA	Diverging	Intergenic	NA	NA	2	702	Salem_et_al. Berthelot_et_al.
Omy100003516	No	NA	Unknown	Intergenic	NA	NA	2	1455	Salem_et_al. Berthelot_et_al.
Omy100003566	No	NA	Unknown	Intergenic	NA	NA	2	768	Salem_et_al. Berthelot_et_al. Shawn_et_al.
Omy100003594	No	NA	Unknown	Intergenic	NA	NA	3	360	Salem_et_al. Berthelot_et_al.
Omy100003647	No	NA	Unknown	Intergenic	NA	NA	2	458	Salem_et_al. Berthelot_et_al.
Omy100003648	No	NA	Unknown	Intergenic	NA	NA	2	394	Salem_et_al. Berthelot_et_al.
Omy100003731	No	NA	Unknown	Intergenic	NA	NA	3	539	Salem_et_al. Berthelot_et_al.
Omy100003852	No	NA	Unknown	Intergenic	NA	NA	2	677	Salem_et_al. Berthelot_et_al.
Omy100003863	No	NA	Unknown	Intergenic	NA	NA	2	487	Salem_et_al. Shawn_et_al. Berthelot_et_al.
Omy100003871	No	NA	Unknown	Intergenic	NA	NA	3	1317	Salem_et_al. Shawn_et_al. Berthelot_et_al.
Omy100003873	No	NA	Unknown	Intergenic	NA	NA	2	1373	Salem_et_al. Berthelot_et_al.
Omy100003874	No	NA	Unknown	Intergenic	NA	NA	3	1299	Salem_et_al. Berthelot_et_al.
Omy100003875	No	NA	Unknown	Intergenic	NA	NA	2	2442	Salem_et_al. Berthelot_et_al.
Omy100003929	No	NA	Unknown	Intergenic	NA	NA	2	2679	Salem_et_al. Shawn_et_al. Berthelot_et_al.
Omy100003940	No	NA	Unknown	Intergenic	NA	NA	2	772	Salem_et_al. Berthelot_et_al.
Omy100003945	No	NA	Unknown	Intergenic	NA	NA	3	1078	Salem_et_al. Berthelot_et_al. Fox_et_al. Shawn_et_al.
Omy100003984	No	NA	Unknown	Intergenic	NA	NA	2	791	Salem_et_al. Berthelot_et_al.
Omy100003985	No	NA	Unknown	Intergenic	NA	NA	2	686	Salem_et_al. Berthelot_et_al.
Omy100003989	No	NA	Unknown	Intergenic	NA	NA	2	608	Salem_et_al. Berthelot_et_al.
Omy100004014	No	NA	Unknown	Intergenic	NA	NA	2	961	Salem_et_al. Berthelot_et_al.
Omy100004029	No	NA	Unknown	Intergenic	NA	NA	3	2052	Salem_et_al. Shawn_et_al. Berthelot_et_al.
Omy100004088	No	NA	Unknown	Intergenic	NA	NA	2	612	Salem_et_al. Berthelot_et_al. Shawn_et_al.
Omy100004134	No	NA	Unknown	Intergenic	NA	NA	4	793	Salem_et_al. Shawn_et_al. Fox_et_al.
Omy100004148	No	NA	Unknown	Intergenic	NA	NA	4	312	Salem_et_al. Berthelot_et_al. Shawn_et_al.
Omy100004152	No	NA	Unknown	Intergenic	NA	NA	2	1294	Salem_et_al. Berthelot_et_al.
Omy100004160	No	Unknown	NA	Genic	Exonic		1	1717	Salem_et_al. Berthelot_et_al.
Omy100004182	No	NA	Unknown	Intergenic	NA	NA	2	785	Salem_et_al. Berthelot_et_al. Shawn_et_al.
Omy100004184	No	NA	Unknown	Intergenic	NA	NA	2	832	Salem_et_al. Berthelot_et_al.
Omy100004187	No	NA	Unknown	Intergenic	NA	NA	2	1092	Salem_et_al. Berthelot_et_al.
Omy100004188	No	NA	Unknown	Intergenic	NA	NA	2	1060	Salem_et_al. Berthelot_et_al.
Omy100004221	No	NA	Unknown	Intergenic	NA	NA	2	330	Salem_et_al. Berthelot_et_al.
Omy100004228	No	NA	Unknown	Intergenic	NA	NA	3	738	Salem_et_al. Shawn_et_al.
Omy100004243	No	NA	Unknown	Intergenic	NA	NA	2	728	Salem_et_al. Shawn_et_al. Berthelot_et_al.
Omy100004346	No	NA	Unknown	Intergenic	NA	NA	2	1101	Salem_et_al. Berthelot_et_al.
Omy100004365	No	NA	Unknown	Intergenic	NA	NA	2	443	Salem_et_al. Berthelot_et_al.
Omy100004366	No	NA	Unknown	Intergenic	NA	NA	2	457	Salem_et_al. Berthelot_et_al.
Omy100004385	No	NA	Unknown	Intergenic	NA	NA	2	442	Salem_et_al. Berthelot_et_al.
Omy100004386	No	NA	Unknown	Intergenic	NA	NA	2	416	Salem_et_al. Berthelot_et_al.
Omy100004464	No	NA	Unknown	Intergenic	NA	NA	3	1532	Salem_et_al. Shawn_et_al. Berthelot_et_al.
Omy100004465	No	NA	Converging	Intergenic	NA	NA	2	2263	Salem_et_al. Berthelot_et_al.
Omy100004500	No	NA	Converging	Intergenic	NA	NA	1	459	Salem_et_al. Shawn_et_al. Berthelot_et_al.
Omy100004508	No	NA	Unknown	Intergenic	NA	NA	2	877	Salem_et_al. Shawn_et_al. Berthelot_et_al.
Omy100004524	No	NA	Unknown	Intergenic	NA	NA	2	6232	Salem_et_al. Shawn_et_al. Berthelot_et_al.
Omy100004531	No	NA	Unknown	Intergenic	NA	NA	2	1037	Salem_et_al. Berthelot_et_al.
Omy100004593	No	NA	Unknown	Intergenic	NA	NA	2	1086	Salem_et_al. Shawn_et_al. Berthelot_et_al.
Omy100004622	No	NA	Diverging	Intergenic	NA	NA	1	864	Salem_et_al. Berthelot_et_al. Shawn_et_al.
Omy100004627	No	NA	Unknown	Intergenic	NA	NA	3	314	Salem_et_al. Berthelot_et_al.
Omy100004650	No	NA	Unknown	Intergenic	NA	NA	1	1144	Salem_et_al. Berthelot_et_al.
Omy100004651	No	NA	Unknown	Intergenic	NA	NA	2	613	Salem_et_al. Berthelot_et_al.
Omy100004693	No	NA	Unknown	Intergenic	NA	NA	2	1332	Salem_et_al. Berthelot_et_al.
Omy100004701	No	NA	Unknown	Intergenic	NA	NA	2	838	Salem_et_al. Shawn_et_al. Berthelot_et_al.
Omy100004706	No	Unknown	NA	Genic	Intronic		3	1041	Salem_et_al. Shawn_et_al.
Omy100004707	No	Antisense	NA	Genic	Intronic		1	837	Salem_et_al. Berthelot_et_al.
Omy100004743	No	NA	Unknown	Intergenic	NA	NA	3	369	Salem_et_al. Berthelot_et_al. Shawn_et_al.
Omy100004744	No	NA	Unknown	Intergenic	NA	NA	2	1550	Salem_et_al. Berthelot_et_al.
Omy100004745	No	NA	Unknown	Intergenic	NA	NA	2	1119	Salem_et_al. Berthelot_et_al.
Omy100004747	No	NA	Unknown	Intergenic	NA	NA	2	1050	Salem_et_al. Berthelot_et_al.
Omy100004801	No	NA	Unknown	Intergenic	NA	NA	2	507	Salem_et_al. Berthelot_et_al.
Omy100004805	No	NA	Unknown	Intergenic	NA	NA	2	279	Salem_et_al. Berthelot_et_al.
Omy100004832	No	NA	Unknown	Intergenic	NA	NA	2	595	Salem_et_al. Berthelot_et_al. Shawn_et_al.
Omy100004846	No	NA	Unknown	Intergenic	NA	NA	2	984	Salem_et_al. Berthelot_et_al.
Omy100004865	No	NA	Unknown	Intergenic	NA	NA	2	461	Salem_et_al. Berthelot_et_al. Shawn_et_al.
Omy100004885	No	NA	Unknown	Intergenic	NA	NA	2	1152	Salem_et_al. Shawn_et_al.
Omy100004904	No	NA	Unknown	Intergenic	NA	NA	2	1412	Salem_et_al. Berthelot_et_al.
Omy100004906	No	NA	Diverging	Intergenic	NA	NA	2	699	Salem_et_al. Shawn_et_al.
Omy100004931	No	NA	Unknown	Intergenic	NA	NA	2	544	Salem_et_al. Berthelot_et_al.
Omy100004964	No	NA	Unknown	Intergenic	NA	NA	1	2464	Salem_et_al. Shawn_et_al.
Omy100005017	No	NA	Unknown	Intergenic	NA	NA	1	896	Salem_et_al. Shawn_et_al.
Omy100005058	Yes	NA	Unknown	Intergenic	NA	NA	2	1557	Salem_et_al. Berthelot_et_al.
Omy100005059	Yes	NA	Unknown	Intergenic	NA	NA	2	1347	Salem_et_al. Shawn_et_al. Berthelot_et_al.
Omy100005203	No	NA	Unknown	Intergenic	NA	NA	2	774	Salem_et_al. Berthelot_et_al.
Omy100005234	No	NA	Diverging	Intergenic	NA	NA	1	1541	Salem_et_al. Shawn_et_al. Berthelot_et_al.
Omy100005258	No	NA	Unknown	Intergenic	NA	NA	2	671	Salem_et_al. Berthelot_et_al.
Omy100005268	No	NA	Unknown	Intergenic	NA	NA	2	717	Salem_et_al. Shawn_et_al.
Omy100005269	No	NA	Unknown	Intergenic	NA	NA	3	747	Salem_et_al. Berthelot_et_al.
Omy100005297	No	NA	Unknown	Intergenic	NA	NA	2	1407	Salem_et_al. Berthelot_et_al.
Omy100005345	No	NA	Converging	Intergenic	NA	NA	1	1894	Salem_et_al. Shawn_et_al. Berthelot_et_al.
Omy100005348	No	NA	Unknown	Intergenic	NA	NA	2	546	Salem_et_al. Shawn_et_al. Berthelot_et_al.
Omy100005383	No	NA	Unknown	Intergenic	NA	NA	2	1056	Salem_et_al. Berthelot_et_al. Shawn_et_al.
Omy100005399	No	NA	Converging	Intergenic	NA	NA	2	429	Salem_et_al. Berthelot_et_al. Shawn_et_al.
Omy100005464	No	NA	Unknown	Intergenic	NA	NA	3	792	Salem_et_al. Berthelot_et_al.
Omy100005483	No	NA	Unknown	Intergenic	NA	NA	3	855	Salem_et_al. Shawn_et_al. Berthelot_et_al.
Omy100005491	No	NA	Unknown	Intergenic	NA	NA	2	606	Salem_et_al. Shawn_et_al.
Omy100005492	No	NA	Unknown	Intergenic	NA	NA	4	634	Salem_et_al. Berthelot_et_al.
Omy100005525	No	NA	Unknown	Intergenic	NA	NA	1	685	Salem_et_al. Berthelot_et_al.
Omy100005531	No	NA	Unknown	Intergenic	NA	NA	2	228	Salem_et_al. Berthelot_et_al.
Omy100005532	No	NA	Diverging	Intergenic	NA	NA	2	524	Salem_et_al. Berthelot_et_al. Shawn_et_al.
Omy100005555	No	NA	Converging	Intergenic	NA	NA	1	742	Salem_et_al. Shawn_et_al.
Omy100005556	No	NA	Unknown	Intergenic	NA	NA	2	411	Salem_et_al. Berthelot_et_al.
Omy100005558	No	NA	Unknown	Intergenic	NA	NA	2	1478	Salem_et_al. Berthelot_et_al.
Omy100005559	No	NA	Unknown	Intergenic	NA	NA	1	1933	Salem_et_al. Berthelot_et_al.
Omy100005560	No	NA	Unknown	Intergenic	NA	NA	2	1674	Salem_et_al. Berthelot_et_al.
Omy100005572	No	NA	Unknown	Intergenic	NA	NA	2	1190	Salem_et_al. Berthelot_et_al.
Omy100005582	No	NA	Unknown	Intergenic	NA	NA	2	1012	Salem_et_al. Berthelot_et_al.
Omy100005583	No	NA	Unknown	Intergenic	NA	NA	3	511	Salem_et_al. Berthelot_et_al.
Omy100005602	No	NA	Unknown	Intergenic	NA	NA	2	779	Salem_et_al. Berthelot_et_al. Shawn_et_al.
Omy100005604	No	NA	Unknown	Intergenic	NA	NA	2	1170	Salem_et_al. Berthelot_et_al.
Omy100005616	No	NA	Unknown	Intergenic	NA	NA	2	1120	Salem_et_al. Shawn_et_al.
Omy100005650	No	NA	Unknown	Intergenic	NA	NA	2	951	Salem_et_al. Berthelot_et_al.
Omy100005714	No	NA	Unknown	Intergenic	NA	NA	1	650	Salem_et_al. Berthelot_et_al.
Omy100005726	No	NA	Unknown	Intergenic	NA	NA	3	2252	Salem_et_al. Berthelot_et_al. Shawn_et_al.
Omy100005843	No	NA	Unknown	Intergenic	NA	NA	2	783	Salem_et_al. Shawn_et_al.
Omy100005845	No	Unknown	NA	Genic	Exonic		2	2572	Salem_et_al. Berthelot_et_al.
Omy100005863	No	NA	Unknown	Intergenic	NA	NA	2	917	Salem_et_al. Berthelot_et_al.
Omy100005864	No	NA	Unknown	Intergenic	NA	NA	2	1437	Salem_et_al. Berthelot_et_al. Shawn_et_al.
Omy100005895	No	Unknown	NA	Genic	Intronic		2	1526	Salem_et_al. Berthelot_et_al.
Omy100005955	No	NA	Unknown	Intergenic	NA	NA	2	714	Salem_et_al. Berthelot_et_al.
Omy100005973	No	NA	Unknown	Intergenic	NA	NA	2	768	Salem_et_al. Berthelot_et_al. Shawn_et_al.
Omy100005981	No	NA	Unknown	Intergenic	NA	NA	2	427	Salem_et_al. Berthelot_et_al.
Omy100006010	No	NA	Unknown	Intergenic	NA	NA	2	606	Salem_et_al. Berthelot_et_al. Shawn_et_al.
Omy100006041	No	NA	Unknown	Intergenic	NA	NA	4	2417	Salem_et_al. Berthelot_et_al.
Omy100006042	No	NA	Unknown	Intergenic	NA	NA	3	1399	Salem_et_al. Berthelot_et_al. Shawn_et_al.
Omy100006044	No	NA	Unknown	Intergenic	NA	NA	2	590	Salem_et_al. Berthelot_et_al.
Omy100006090	No	NA	Unknown	Intergenic	NA	NA	2	591	Salem_et_al. Shawn_et_al. Berthelot_et_al.
Omy100006162	No	NA	Unknown	Intergenic	NA	NA	2	516	Salem_et_al. Berthelot_et_al.
Omy100006177	No	NA	Unknown	Intergenic	NA	NA	4	232	Salem_et_al. Berthelot_et_al.
Omy100006182	No	NA	Unknown	Intergenic	NA	NA	1	816	Salem_et_al. Berthelot_et_al.
Omy100006201	No	NA	Unknown	Intergenic	NA	NA	2	567	Salem_et_al. Berthelot_et_al.
Omy100006202	No	NA	Diverging	Intergenic	NA	NA	2	618	Salem_et_al. Shawn_et_al.
Omy100006316	No	NA	Unknown	Intergenic	NA	NA	3	930	Salem_et_al. Berthelot_et_al.
Omy100006332	No	Unknown	NA	Genic	Exonic		2	563	Salem_et_al. Berthelot_et_al.
Omy100006389	No	NA	Unknown	Intergenic	NA	NA	2	899	Salem_et_al. Berthelot_et_al.
Omy100006417	No	NA	Unknown	Intergenic	NA	NA	1	2297	Salem_et_al. Berthelot_et_al.
Omy100006418	No	NA	Unknown	Intergenic	NA	NA	2	1760	Salem_et_al. Shawn_et_al. Berthelot_et_al.
Omy100006438	No	NA	Unknown	Intergenic	NA	NA	2	484	Salem_et_al. Berthelot_et_al.
Omy100006447	No	NA	Unknown	Intergenic	NA	NA	2	495	Salem_et_al. Berthelot_et_al.
Omy100006451	No	NA	Unknown	Intergenic	NA	NA	2	1020	Salem_et_al. Berthelot_et_al.
Omy100006501	No	NA	Unknown	Intergenic	NA	NA	2	588	Salem_et_al. Berthelot_et_al.
Omy100006560	No	NA	Unknown	Intergenic	NA	NA	2	1279	Salem_et_al. Shawn_et_al. Berthelot_et_al.
Omy100006563	No	NA	Unknown	Intergenic	NA	NA	1	1558	Salem_et_al. Berthelot_et_al. Shawn_et_al.
Omy100006584	No	NA	Unknown	Intergenic	NA	NA	2	1793	Salem_et_al. Berthelot_et_al.
Omy100006589	No	NA	Unknown	Intergenic	NA	NA	2	711	Salem_et_al. Berthelot_et_al.
Omy100006619	No	Antisense	NA	Genic	Intronic		2	2289	Salem_et_al. Shawn_et_al. Berthelot_et_al.
Omy100006666	No	NA	Unknown	Intergenic	NA	NA	2	202	Salem_et_al. Berthelot_et_al.
Omy100006679	No	NA	Unknown	Intergenic	NA	NA	2	879	Salem_et_al. Berthelot_et_al.
Omy100006680	No	NA	Unknown	Intergenic	NA	NA	2	817	Salem_et_al. Berthelot_et_al.
Omy100006681	No	NA	Unknown	Intergenic	NA	NA	2	817	Salem_et_al. Berthelot_et_al.
Omy100006699	No	NA	Unknown	Intergenic	NA	NA	2	548	Salem_et_al. Berthelot_et_al.
Omy100006721	No	NA	Unknown	Intergenic	NA	NA	2	1542	Salem_et_al. Berthelot_et_al. Shawn_et_al.
Omy100006738	No	NA	Unknown	Intergenic	NA	NA	2	453	Salem_et_al. Berthelot_et_al.
Omy100006747	No	NA	Unknown	Intergenic	NA	NA	2	312	Salem_et_al. Berthelot_et_al.
Omy100006778	No	NA	Unknown	Intergenic	NA	NA	2	970	Salem_et_al. Shawn_et_al. Berthelot_et_al.
Omy100006828	No	NA	Unknown	Intergenic	NA	NA	3	751	Salem_et_al. Berthelot_et_al.
Omy100006837	No	NA	Unknown	Intergenic	NA	NA	2	394	Salem_et_al. Fox_et_al.
Omy100006868	No	Antisense	NA	Genic	Exonic		5	1267	Salem_et_al. Berthelot_et_al. Fox_et_al. Shawn_et_al.
Omy100006892	No	NA	Unknown	Intergenic	NA	NA	3	2185	Salem_et_al. Berthelot_et_al. Shawn_et_al.
Omy100006895	No	NA	Unknown	Intergenic	NA	NA	2	1089	Salem_et_al. Shawn_et_al. Berthelot_et_al.
Omy100006902	No	NA	Unknown	Intergenic	NA	NA	2	693	Salem_et_al. Berthelot_et_al.
Omy100006903	No	NA	Unknown	Intergenic	NA	NA	2	725	Salem_et_al. Berthelot_et_al.
Omy100006946	No	NA	Unknown	Intergenic	NA	NA	2	601	Salem_et_al. Berthelot_et_al. Shawn_et_al.
Omy100006967	No	NA	Unknown	Intergenic	NA	NA	3	630	Salem_et_al. Shawn_et_al.
Omy100006970	No	NA	Unknown	Intergenic	NA	NA	2	1673	Salem_et_al. Berthelot_et_al. Shawn_et_al.
Omy100006983	No	NA	Unknown	Intergenic	NA	NA	2	552	Salem_et_al. Berthelot_et_al.
Omy100006992	No	NA	Unknown	Intergenic	NA	NA	2	1307	Salem_et_al. Berthelot_et_al.
Omy100006998	No	NA	Unknown	Intergenic	NA	NA	2	748	Salem_et_al. Shawn_et_al.
Omy100007004	No	NA	Unknown	Intergenic	NA	NA	2	495	Salem_et_al. Berthelot_et_al.
Omy100007012	No	NA	Unknown	Intergenic	NA	NA	2	270	Salem_et_al. Shawn_et_al. Berthelot_et_al.
Omy100007020	No	NA	Unknown	Intergenic	NA	NA	1	3238	Salem_et_al. Berthelot_et_al. Shawn_et_al.
Omy100007091	No	NA	Unknown	Intergenic	NA	NA	2	275	Salem_et_al. Shawn_et_al.
Omy100007092	No	NA	Unknown	Intergenic	NA	NA	4	989	Salem_et_al. Berthelot_et_al. Shawn_et_al.
Omy100007102	No	NA	Unknown	Intergenic	NA	NA	2	1039	Salem_et_al. Berthelot_et_al.
Omy100007120	No	NA	Unknown	Intergenic	NA	NA	2	851	Salem_et_al. Berthelot_et_al.
Omy100007182	No	NA	Unknown	Intergenic	NA	NA	2	1394	Salem_et_al. Berthelot_et_al.
Omy100007250	No	Antisense	NA	Genic	Intronic		1	2268	Salem_et_al. Berthelot_et_al.
Omy100007311	No	NA	Unknown	Intergenic	NA	NA	3	1026	Salem_et_al. Berthelot_et_al.
Omy100007312	No	NA	Unknown	Intergenic	NA	NA	3	1048	Salem_et_al. Berthelot_et_al.
Omy100007314	No	NA	Unknown	Intergenic	NA	NA	3	960	Salem_et_al. Berthelot_et_al.
Omy100007316	No	NA	Unknown	Intergenic	NA	NA	3	947	Salem_et_al. Berthelot_et_al.
Omy100007336	No	NA	Unknown	Intergenic	NA	NA	2	1304	Salem_et_al. Berthelot_et_al.
Omy100007346	No	NA	Unknown	Intergenic	NA	NA	2	1589	Salem_et_al. Shawn_et_al.
Omy100007353	No	NA	Unknown	Intergenic	NA	NA	2	881	Salem_et_al. Berthelot_et_al.
Omy100007450	No	NA	Unknown	Intergenic	NA	NA	4	799	Salem_et_al. Berthelot_et_al.
Omy100007459	No	NA	Unknown	Intergenic	NA	NA	2	598	Salem_et_al. Berthelot_et_al.
Omy100007480	No	NA	Unknown	Intergenic	NA	NA	2	1323	Salem_et_al. Shawn_et_al.
Omy100007593	No	NA	Unknown	Intergenic	NA	NA	2	382	Salem_et_al. Berthelot_et_al.
Omy100007612	No	NA	Unknown	Intergenic	NA	NA	3	477	Salem_et_al. Shawn_et_al. Berthelot_et_al.
Omy100007650	No	NA	Converging	Intergenic	NA	NA	2	1308	Salem_et_al. Shawn_et_al. Berthelot_et_al.
Omy100007663	No	NA	Unknown	Intergenic	NA	NA	3	1572	Salem_et_al. Berthelot_et_al. Shawn_et_al. Fox_et_al.
Omy100007664	No	NA	Unknown	Intergenic	NA	NA	4	1531	Salem_et_al. Shawn_et_al. Berthelot_et_al.
Omy100007694	No	NA	Unknown	Intergenic	NA	NA	2	643	Salem_et_al. Berthelot_et_al.
Omy100007695	No	NA	Unknown	Intergenic	NA	NA	2	538	Salem_et_al. Berthelot_et_al.
Omy100007749	No	NA	Unknown	Intergenic	NA	NA	3	1080	Salem_et_al. Berthelot_et_al.
Omy100007752	No	NA	Unknown	Intergenic	NA	NA	3	1061	Salem_et_al. Berthelot_et_al.
Omy100007753	No	NA	Unknown	Intergenic	NA	NA	3	1006	Salem_et_al. Berthelot_et_al.
Omy100007755	No	NA	Unknown	Intergenic	NA	NA	3	1036	Salem_et_al. Berthelot_et_al.
Omy100007789	No	NA	Unknown	Intergenic	NA	NA	3	1724	Salem_et_al. Berthelot_et_al.
Omy100007790	No	NA	Unknown	Intergenic	NA	NA	2	2264	Salem_et_al. Berthelot_et_al.
Omy100007826	No	NA	Unknown	Intergenic	NA	NA	2	581	Salem_et_al. Berthelot_et_al.
Omy100007850	No	NA	Unknown	Intergenic	NA	NA	2	1152	Salem_et_al. Shawn_et_al. Berthelot_et_al.
Omy100007875	No	NA	Unknown	Intergenic	NA	NA	2	281	Salem_et_al. Berthelot_et_al.
Omy100007883	No	NA	Unknown	Intergenic	NA	NA	3	1183	Salem_et_al. Berthelot_et_al.
Omy100007886	No	NA	Unknown	Intergenic	NA	NA	2	615	Salem_et_al. Berthelot_et_al.
Omy100007901	No	NA	Unknown	Intergenic	NA	NA	2	736	Salem_et_al. Berthelot_et_al.
Omy100007909	No	NA	Unknown	Intergenic	NA	NA	2	777	Salem_et_al. Berthelot_et_al.
Omy100007915	No	NA	Unknown	Intergenic	NA	NA	2	608	Salem_et_al. Shawn_et_al. Berthelot_et_al.
Omy100007929	No	Unknown	NA	Genic	Intronic		3	449	Salem_et_al. Berthelot_et_al.
Omy100007978	No	NA	Unknown	Intergenic	NA	NA	2	257	Salem_et_al. Berthelot_et_al.
Omy100008020	No	NA	Unknown	Intergenic	NA	NA	2	668	Salem_et_al. Berthelot_et_al.
Omy100008045	No	NA	Unknown	Intergenic	NA	NA	2	772	Salem_et_al. Berthelot_et_al.
Omy100008052	No	NA	Converging	Intergenic	NA	NA	1	944	Salem_et_al. Berthelot_et_al. Shawn_et_al.
Omy100008057	No	NA	Unknown	Intergenic	NA	NA	2	747	Salem_et_al. Berthelot_et_al.
Omy100008087	No	NA	Unknown	Intergenic	NA	NA	2	897	Salem_et_al. Berthelot_et_al.
Omy100008088	No	NA	Unknown	Intergenic	NA	NA	2	813	Salem_et_al. Berthelot_et_al.
Omy100008106	No	NA	Unknown	Intergenic	NA	NA	2	356	Salem_et_al. Berthelot_et_al.
Omy100008126	No	NA	Unknown	Intergenic	NA	NA	2	3032	Salem_et_al. Berthelot_et_al.
Omy100008166	No	NA	Unknown	Intergenic	NA	NA	2	1210	Salem_et_al. Berthelot_et_al.
Omy100008181	No	NA	Unknown	Intergenic	NA	NA	1	1285	Salem_et_al. Shawn_et_al. Berthelot_et_al.
Omy100008212	No	NA	Unknown	Intergenic	NA	NA	2	635	Salem_et_al. Berthelot_et_al.
Omy100008213	No	NA	Unknown	Intergenic	NA	NA	3	1373	Salem_et_al. Berthelot_et_al.
Omy100008214	No	NA	Converging	Intergenic	NA	NA	2	2521	Salem_et_al. Shawn_et_al. Berthelot_et_al.
Omy100008227	No	NA	Unknown	Intergenic	NA	NA	2	1773	Salem_et_al. Berthelot_et_al.
Omy100008231	No	NA	Unknown	Intergenic	NA	NA	2	1334	Salem_et_al. Berthelot_et_al.
Omy100008259	No	NA	Unknown	Intergenic	NA	NA	1	1125	Salem_et_al. Berthelot_et_al.
Omy100008270	No	NA	Unknown	Intergenic	NA	NA	3	1680	Salem_et_al. Shawn_et_al. Berthelot_et_al.
Omy100008273	No	NA	Unknown	Intergenic	NA	NA	2	1002	Salem_et_al. Shawn_et_al.
Omy100008309	No	NA	Unknown	Intergenic	NA	NA	4	1399	Salem_et_al. Shawn_et_al.
Omy100008311	No	NA	Unknown	Intergenic	NA	NA	2	1058	Salem_et_al. Berthelot_et_al.
Omy100008313	No	NA	Unknown	Intergenic	NA	NA	2	530	Salem_et_al. Berthelot_et_al.
Omy100008328	No	NA	Unknown	Intergenic	NA	NA	2	437	Salem_et_al. Shawn_et_al. Berthelot_et_al.
Omy100008334	No	NA	Unknown	Intergenic	NA	NA	3	1479	Salem_et_al. Berthelot_et_al.
Omy100008336	No	NA	Diverging	Intergenic	NA	NA	5	1988	Salem_et_al. Berthelot_et_al. Shawn_et_al.
Omy100008338	No	NA	Diverging	Intergenic	NA	NA	1	1939	Salem_et_al. Berthelot_et_al.
Omy100008356	No	NA	Unknown	Intergenic	NA	NA	4	955	Salem_et_al. Berthelot_et_al.
Omy100008362	No	NA	Unknown	Intergenic	NA	NA	2	378	Salem_et_al. Berthelot_et_al.
Omy100008363	No	NA	Unknown	Intergenic	NA	NA	2	423	Salem_et_al. Berthelot_et_al. Shawn_et_al.
Omy100008367	No	NA	Unknown	Intergenic	NA	NA	3	1552	Salem_et_al. Berthelot_et_al.
Omy100008397	No	Sense	NA	Genic	Exonic		2	820	Salem_et_al. Berthelot_et_al.
Omy100008398	No	NA	Diverging	Intergenic	NA	NA	2	1121	Salem_et_al. Shawn_et_al. Berthelot_et_al.
Omy100008422	No	NA	Unknown	Intergenic	NA	NA	2	639	Salem_et_al. Berthelot_et_al.
Omy100008472	No	NA	Unknown	Intergenic	NA	NA	1	882	Salem_et_al. Berthelot_et_al.
Omy100008550	No	NA	Diverging	Intergenic	NA	NA	2	320	Salem_et_al. Berthelot_et_al. Shawn_et_al.
Omy100008577	No	NA	Unknown	Intergenic	NA	NA	3	949	Salem_et_al. Shawn_et_al. Berthelot_et_al.
Omy100008637	No	NA	Unknown	Intergenic	NA	NA	2	1559	Salem_et_al. Berthelot_et_al.
Omy100008664	No	NA	Unknown	Intergenic	NA	NA	2	1041	Salem_et_al. Berthelot_et_al.
Omy100008677	No	NA	Unknown	Intergenic	NA	NA	2	745	Salem_et_al. Shawn_et_al. Berthelot_et_al.
Omy100008679	No	NA	Unknown	Intergenic	NA	NA	6	1198	Salem_et_al. Berthelot_et_al.
Omy100008690	No	NA	Unknown	Intergenic	NA	NA	3	383	Salem_et_al. Berthelot_et_al.
Omy100008696	No	NA	Unknown	Intergenic	NA	NA	2	897	Salem_et_al. Shawn_et_al. Berthelot_et_al.
Omy100008832	No	NA	Unknown	Intergenic	NA	NA	2	571	Salem_et_al. Berthelot_et_al.
Omy100008854	No	NA	Unknown	Intergenic	NA	NA	2	388	Salem_et_al. Berthelot_et_al.
Omy100008865	No	NA	Unknown	Intergenic	NA	NA	2	327	Salem_et_al. Berthelot_et_al.
Omy100008882	No	NA	Unknown	Intergenic	NA	NA	2	3373	Salem_et_al. Berthelot_et_al. Shawn_et_al.
Omy100008900	No	NA	Unknown	Intergenic	NA	NA	2	501	Salem_et_al. Shawn_et_al.
Omy100008955	No	NA	Unknown	Intergenic	NA	NA	2	440	Salem_et_al. Berthelot_et_al.
Omy100008961	No	NA	Unknown	Intergenic	NA	NA	2	3298	Salem_et_al. Berthelot_et_al.
Omy100008985	No	NA	Unknown	Intergenic	NA	NA	3	783	Salem_et_al. Shawn_et_al.
Omy100009006	No	NA	Unknown	Intergenic	NA	NA	2	2158	Salem_et_al. Shawn_et_al. Berthelot_et_al.
Omy100009010	No	NA	Unknown	Intergenic	NA	NA	2	569	Salem_et_al. Berthelot_et_al.
Omy100009017	No	NA	Unknown	Intergenic	NA	NA	1	1694	Salem_et_al. Berthelot_et_al.
Omy100009052	No	NA	Unknown	Intergenic	NA	NA	3	488	Salem_et_al. Berthelot_et_al.
Omy100009073	No	NA	Unknown	Intergenic	NA	NA	2	649	Salem_et_al. Berthelot_et_al.
Omy100009077	No	NA	Unknown	Intergenic	NA	NA	2	1066	Salem_et_al. Shawn_et_al. Berthelot_et_al.
Omy100009163	No	NA	Unknown	Intergenic	NA	NA	1	894	Salem_et_al. Berthelot_et_al.
Omy100009275	No	NA	Unknown	Intergenic	NA	NA	4	226	Salem_et_al. Shawn_et_al. Berthelot_et_al.
Omy100009282	No	NA	Unknown	Intergenic	NA	NA	2	467	Salem_et_al. Berthelot_et_al.
Omy100009285	No	NA	Unknown	Intergenic	NA	NA	2	1413	Salem_et_al. Berthelot_et_al.
Omy100009286	No	NA	Unknown	Intergenic	NA	NA	1	755	Salem_et_al. Berthelot_et_al.
Omy100009290	No	NA	Unknown	Intergenic	NA	NA	2	432	Salem_et_al. Berthelot_et_al.
Omy100009309	No	NA	Unknown	Intergenic	NA	NA	2	608	Salem_et_al. Shawn_et_al.
Omy100009323	No	NA	Unknown	Intergenic	NA	NA	2	1216	Salem_et_al. Berthelot_et_al.
Omy100009324	No	NA	Unknown	Intergenic	NA	NA	2	1162	Salem_et_al. Berthelot_et_al.
Omy100009348	No	NA	Unknown	Intergenic	NA	NA	2	532	Salem_et_al. Berthelot_et_al.
Omy100009353	No	NA	Unknown	Intergenic	NA	NA	1	1076	Salem_et_al. Berthelot_et_al.
Omy100009389	No	Unknown	NA	Genic	Exonic		2	696	Salem_et_al. Berthelot_et_al.
Omy100009392	No	NA	Unknown	Intergenic	NA	NA	2	567	Salem_et_al. Shawn_et_al. Berthelot_et_al.
Omy100009435	No	NA	Converging	Intergenic	NA	NA	2	619	Salem_et_al. Shawn_et_al. Berthelot_et_al.
Omy100009438	No	NA	Unknown	Intergenic	NA	NA	3	1561	Salem_et_al. Shawn_et_al.
Omy100009446	No	NA	Unknown	Intergenic	NA	NA	1	757	Salem_et_al. Shawn_et_al.
Omy100009457	No	NA	Unknown	Intergenic	NA	NA	2	651	Salem_et_al. Shawn_et_al. Berthelot_et_al.
Omy100009562	No	Unknown	NA	Genic	Exonic		2	812	Salem_et_al. Shawn_et_al. Berthelot_et_al.
Omy100009573	No	NA	Unknown	Intergenic	NA	NA	2	817	Salem_et_al. Berthelot_et_al.
Omy100009574	No	NA	Unknown	Intergenic	NA	NA	2	832	Salem_et_al. Berthelot_et_al.
Omy100009622	No	NA	Unknown	Intergenic	NA	NA	2	910	Salem_et_al. Shawn_et_al. Berthelot_et_al.
Omy100009665	No	NA	Unknown	Intergenic	NA	NA	1	2135	Salem_et_al. Berthelot_et_al.
Omy100009666	No	NA	Unknown	Intergenic	NA	NA	2	1944	Salem_et_al. Shawn_et_al.
Omy100009673	No	NA	Unknown	Intergenic	NA	NA	2	736	Salem_et_al. Berthelot_et_al.
Omy100009674	No	NA	Unknown	Intergenic	NA	NA	2	1343	Salem_et_al. Berthelot_et_al.
Omy100009725	No	NA	Unknown	Intergenic	NA	NA	2	1047	Salem_et_al. Berthelot_et_al.
Omy100009743	No	NA	Unknown	Intergenic	NA	NA	2	692	Salem_et_al. Berthelot_et_al.
Omy100009748	No	Unknown	NA	Genic	Intronic		2	1071	Salem_et_al. Berthelot_et_al.
Omy100009836	No	Unknown	NA	Genic	Intronic		1	3100	Salem_et_al. Shawn_et_al.
Omy100009850	No	NA	Unknown	Intergenic	NA	NA	2	1029	Salem_et_al. Shawn_et_al. Berthelot_et_al.
Omy100009885	No	NA	Unknown	Intergenic	NA	NA	3	1240	Salem_et_al. Berthelot_et_al. Shawn_et_al.
Omy100009890	No	NA	Diverging	Intergenic	NA	NA	1	1750	Salem_et_al. Shawn_et_al. Berthelot_et_al.
Omy100009954	No	NA	Unknown	Intergenic	NA	NA	2	558	Salem_et_al. Berthelot_et_al.
Omy100009987	No	NA	Unknown	Intergenic	NA	NA	2	274	Salem_et_al. Shawn_et_al. Berthelot_et_al.
Omy100010013	No	NA	Unknown	Intergenic	NA	NA	2	802	Salem_et_al. Shawn_et_al. Berthelot_et_al.
Omy100010018	No	NA	Unknown	Intergenic	NA	NA	2	782	Salem_et_al. Berthelot_et_al.
Omy100010030	No	NA	Unknown	Intergenic	NA	NA	2	581	Salem_et_al. Shawn_et_al.
Omy100010031	No	NA	Unknown	Intergenic	NA	NA	2	653	Salem_et_al. Shawn_et_al.
Omy100010032	No	NA	Unknown	Intergenic	NA	NA	2	454	Salem_et_al. Berthelot_et_al.
Omy100010033	No	NA	Unknown	Intergenic	NA	NA	2	1095	Salem_et_al. Shawn_et_al.
Omy100010034	No	NA	Unknown	Intergenic	NA	NA	2	1183	Salem_et_al. Shawn_et_al.
Omy100010043	No	NA	Unknown	Intergenic	NA	NA	2	877	Salem_et_al. Berthelot_et_al.
Omy100010079	No	Unknown	NA	Genic	Exonic		2	2002	Salem_et_al. Berthelot_et_al.
Omy100010123	No	NA	Unknown	Intergenic	NA	NA	2	1287	Salem_et_al. Berthelot_et_al. Shawn_et_al.
Omy100010181	No	NA	Unknown	Intergenic	NA	NA	1	454	Salem_et_al. Shawn_et_al.
Omy100010228	No	NA	Unknown	Intergenic	NA	NA	2	540	Salem_et_al. Berthelot_et_al.
Omy100010236	No	NA	Unknown	Intergenic	NA	NA	2	551	Salem_et_al. Berthelot_et_al.
Omy100010252	No	Unknown	NA	Genic	UN	Fully overlap	2	400	Salem_et_al. Berthelot_et_al.
Omy100010254	No	Unknown	NA	Genic	Exonic		2	413	Salem_et_al. Berthelot_et_al.
Omy100010274	No	NA	Unknown	Intergenic	NA	NA	2	1443	Salem_et_al. Berthelot_et_al.
Omy100010284	No	NA	Unknown	Intergenic	NA	NA	2	551	Salem_et_al. Berthelot_et_al.
Omy100010315	Yes	NA	Unknown	Intergenic	NA	NA	1	4255	Salem_et_al. Shawn_et_al.
Omy100010326	No	NA	Unknown	Intergenic	NA	NA	1	818	Salem_et_al. Berthelot_et_al.
Omy100010382	No	NA	Unknown	Intergenic	NA	NA	1	508	Salem_et_al. Berthelot_et_al.
Omy100010390	No	Unknown	NA	Genic	Exonic		1	567	Salem_et_al. Berthelot_et_al.
Omy100010395	No	NA	Unknown	Intergenic	NA	NA	2	417	Salem_et_al. Berthelot_et_al.
Omy100010427	No	NA	Unknown	Intergenic	NA	NA	2	642	Salem_et_al. Berthelot_et_al.
Omy100010442	No	NA	Unknown	Intergenic	NA	NA	2	708	Salem_et_al. Berthelot_et_al.
Omy100010468	No	NA	Unknown	Intergenic	NA	NA	2	476	Salem_et_al. Shawn_et_al. Berthelot_et_al.
Omy100010479	No	NA	Unknown	Intergenic	NA	NA	3	1468	Salem_et_al. Berthelot_et_al.
Omy100010480	No	NA	Unknown	Intergenic	NA	NA	2	1103	Salem_et_al. Berthelot_et_al.
Omy100010481	No	NA	Unknown	Intergenic	NA	NA	2	1129	Salem_et_al. Berthelot_et_al.
Omy100010488	No	NA	Unknown	Intergenic	NA	NA	1	1321	Salem_et_al. Berthelot_et_al. Shawn_et_al.
Omy100010494	No	NA	Unknown	Intergenic	NA	NA	2	1042	Salem_et_al. Berthelot_et_al.
Omy100010510	No	NA	Unknown	Intergenic	NA	NA	2	898	Salem_et_al. Shawn_et_al.
Omy100010554	No	NA	Unknown	Intergenic	NA	NA	2	2259	Salem_et_al. Shawn_et_al. Berthelot_et_al.
Omy100010578	No	NA	Unknown	Intergenic	NA	NA	2	941	Salem_et_al. Shawn_et_al.
Omy100010599	No	NA	Unknown	Intergenic	NA	NA	3	273	Salem_et_al. Berthelot_et_al.
Omy100010616	No	NA	Unknown	Intergenic	NA	NA	4	1325	Salem_et_al. Berthelot_et_al.
Omy100010704	No	NA	Unknown	Intergenic	NA	NA	2	494	Salem_et_al. Berthelot_et_al.
Omy100010736	No	NA	Unknown	Intergenic	NA	NA	2	730	Salem_et_al. Berthelot_et_al.
Omy100010740	No	NA	Unknown	Intergenic	NA	NA	3	391	Salem_et_al. Berthelot_et_al.
Omy100010741	No	NA	Unknown	Intergenic	NA	NA	1	1048	Salem_et_al. Berthelot_et_al.
Omy100010756	No	NA	Unknown	Intergenic	NA	NA	2	1373	Salem_et_al. Berthelot_et_al. Shawn_et_al.
Omy100010757	No	NA	Unknown	Intergenic	NA	NA	2	1741	Salem_et_al. Berthelot_et_al.
Omy100010801	No	Unknown	NA	Genic	Exonic		2	2514	Salem_et_al. Berthelot_et_al. Shawn_et_al.
Omy100010811	No	NA	Unknown	Intergenic	NA	NA	3	693	Salem_et_al. Shawn_et_al. Berthelot_et_al.
Omy100010834	No	NA	Unknown	Intergenic	NA	NA	2	488	Salem_et_al. Berthelot_et_al.
Omy100010835	No	NA	Unknown	Intergenic	NA	NA	4	391	Salem_et_al. Berthelot_et_al. Shawn_et_al.
Omy100010918	No	NA	Converging	Intergenic	NA	NA	1	705	Salem_et_al. Shawn_et_al.
Omy100010919	No	NA	Unknown	Intergenic	NA	NA	2	800	Salem_et_al. Berthelot_et_al.
Omy100010952	No	NA	Unknown	Intergenic	NA	NA	1	1173	Salem_et_al. Berthelot_et_al. Shawn_et_al.
Omy100011099	No	NA	Unknown	Intergenic	NA	NA	2	471	Salem_et_al. Berthelot_et_al.
Omy100011141	No	NA	Unknown	Intergenic	NA	NA	3	942	Salem_et_al. Berthelot_et_al.
Omy100011152	No	NA	Unknown	Intergenic	NA	NA	2	222	Salem_et_al. Shawn_et_al.
Omy100011164	No	NA	Unknown	Intergenic	NA	NA	2	430	Salem_et_al. Berthelot_et_al.
Omy100011184	No	NA	Unknown	Intergenic	NA	NA	2	2139	Salem_et_al. Shawn_et_al. Berthelot_et_al.
Omy100011189	No	NA	Unknown	Intergenic	NA	NA	2	405	Salem_et_al. Berthelot_et_al.
Omy100011195	No	NA	Unknown	Intergenic	NA	NA	1	1390	Salem_et_al. Berthelot_et_al.
Omy100011203	No	NA	Unknown	Intergenic	NA	NA	2	454	Salem_et_al. Shawn_et_al.
Omy100011213	No	NA	Unknown	Intergenic	NA	NA	2	3059	Salem_et_al. Berthelot_et_al.
Omy100011215	No	NA	Unknown	Intergenic	NA	NA	2	896	Salem_et_al. Shawn_et_al.
Omy100011217	No	NA	Unknown	Intergenic	NA	NA	2	756	Salem_et_al. Shawn_et_al.
Omy100011218	No	NA	Unknown	Intergenic	NA	NA	2	340	Salem_et_al. Berthelot_et_al.
Omy100011279	No	NA	Unknown	Intergenic	NA	NA	3	977	Salem_et_al. Berthelot_et_al.
Omy100011290	No	NA	Unknown	Intergenic	NA	NA	2	263	Salem_et_al. Berthelot_et_al.
Omy100011308	Yes	NA	Unknown	Intergenic	NA	NA	1	1263	Salem_et_al. Berthelot_et_al.
Omy100011326	No	NA	Unknown	Intergenic	NA	NA	3	780	Salem_et_al. Berthelot_et_al.
Omy100011354	No	NA	Unknown	Intergenic	NA	NA	2	319	Salem_et_al. Berthelot_et_al.
Omy100011395	No	NA	Unknown	Intergenic	NA	NA	1	710	Salem_et_al. Berthelot_et_al.
Omy100011417	No	NA	Unknown	Intergenic	NA	NA	2	436	Salem_et_al. Shawn_et_al. Berthelot_et_al.
Omy100011444	No	NA	Unknown	Intergenic	NA	NA	3	690	Salem_et_al. Berthelot_et_al.
Omy100011454	No	NA	Unknown	Intergenic	NA	NA	2	568	Salem_et_al. Berthelot_et_al.
Omy100011464	No	NA	Unknown	Intergenic	NA	NA	2	1024	Salem_et_al. Shawn_et_al.
Omy100011548	No	Unknown	NA	Genic	Intronic		3	671	Salem_et_al. Berthelot_et_al.
Omy100011550	No	Unknown	NA	Genic	Intronic		3	802	Salem_et_al. Berthelot_et_al.
Omy100011605	No	NA	Unknown	Intergenic	NA	NA	2	861	Salem_et_al. Berthelot_et_al.
Omy100011622	No	NA	Unknown	Intergenic	NA	NA	2	891	Salem_et_al. Berthelot_et_al. Shawn_et_al.
Omy100011629	No	NA	Unknown	Intergenic	NA	NA	2	455	Salem_et_al. Berthelot_et_al.
Omy100011691	No	NA	Unknown	Intergenic	NA	NA	2	789	Salem_et_al. Berthelot_et_al.
Omy100011697	No	NA	Unknown	Intergenic	NA	NA	2	1128	Salem_et_al. Berthelot_et_al.
Omy100011705	No	NA	Unknown	Intergenic	NA	NA	2	767	Salem_et_al. Berthelot_et_al.
Omy100011720	No	Unknown	NA	Genic	Exonic		1	636	Salem_et_al. Shawn_et_al.
Omy100011721	No	Unknown	NA	Genic	Intronic		2	1908	Salem_et_al. Shawn_et_al. Berthelot_et_al.
Omy100011727	No	NA	Unknown	Intergenic	NA	NA	3	646	Salem_et_al. Shawn_et_al. Berthelot_et_al.
Omy100011758	No	Unknown	NA	Genic	Intronic		2	2415	Salem_et_al. Berthelot_et_al.
Omy100011862	No	Unknown	NA	Genic	Intronic		2	509	Salem_et_al. Berthelot_et_al.
Omy100011877	No	Unknown	NA	Genic	Intronic		2	666	Salem_et_al. Shawn_et_al.
Omy100011881	No	NA	Unknown	Intergenic	NA	NA	2	756	Salem_et_al. Berthelot_et_al.
Omy100011918	No	NA	Unknown	Intergenic	NA	NA	2	644	Salem_et_al. Berthelot_et_al.
Omy100011947	No	NA	Unknown	Intergenic	NA	NA	2	325	Salem_et_al. Berthelot_et_al.
Omy100011962	No	NA	Unknown	Intergenic	NA	NA	2	517	Salem_et_al. Berthelot_et_al.
Omy100012005	No	NA	Unknown	Intergenic	NA	NA	2	615	Salem_et_al. Berthelot_et_al.
Omy100012020	No	NA	Unknown	Intergenic	NA	NA	1	643	Salem_et_al. Berthelot_et_al.
Omy100012071	No	Unknown	NA	Genic	Intronic		2	874	Salem_et_al. Berthelot_et_al.
Omy100012094	No	NA	Unknown	Intergenic	NA	NA	2	2515	Salem_et_al. Berthelot_et_al. Shawn_et_al.
Omy100012136	No	NA	Unknown	Intergenic	NA	NA	3	656	Salem_et_al. Berthelot_et_al.
Omy100012177	No	NA	Unknown	Intergenic	NA	NA	2	1375	Salem_et_al. Shawn_et_al. Berthelot_et_al.
Omy100012246	No	NA	Unknown	Intergenic	NA	NA	2	382	Salem_et_al. Shawn_et_al. Berthelot_et_al.
Omy100012353	No	NA	Unknown	Intergenic	NA	NA	2	1679	Salem_et_al. Berthelot_et_al. Shawn_et_al.
Omy100012366	No	NA	Unknown	Intergenic	NA	NA	2	526	Salem_et_al. Berthelot_et_al.
Omy100012377	No	NA	Unknown	Intergenic	NA	NA	2	451	Salem_et_al. Berthelot_et_al.
Omy100012393	No	NA	Unknown	Intergenic	NA	NA	2	689	Salem_et_al. Berthelot_et_al.
Omy100012411	No	NA	Unknown	Intergenic	NA	NA	2	612	Salem_et_al. Berthelot_et_al.
Omy100012420	No	NA	Unknown	Intergenic	NA	NA	2	740	Salem_et_al. Berthelot_et_al.
Omy100012487	No	NA	Unknown	Intergenic	NA	NA	2	492	Salem_et_al. Berthelot_et_al.
Omy100012507	No	NA	Unknown	Intergenic	NA	NA	2	1518	Salem_et_al. Berthelot_et_al. Shawn_et_al.
Omy100012510	No	NA	Unknown	Intergenic	NA	NA	2	1797	Salem_et_al. Berthelot_et_al.
Omy100012523	No	NA	Unknown	Intergenic	NA	NA	1	783	Salem_et_al. Berthelot_et_al. Shawn_et_al.
Omy100012540	No	NA	Unknown	Intergenic	NA	NA	3	380	Salem_et_al. Berthelot_et_al.
Omy100012606	No	NA	Unknown	Intergenic	NA	NA	2	333	Salem_et_al. Shawn_et_al.
Omy100012614	No	NA	Unknown	Intergenic	NA	NA	1	1551	Salem_et_al. Shawn_et_al. Berthelot_et_al.
Omy100012662	No	NA	Unknown	Intergenic	NA	NA	1	529	Salem_et_al. Berthelot_et_al.
Omy100012706	No	NA	Unknown	Intergenic	NA	NA	1	1899	Salem_et_al. Shawn_et_al.
Omy100012726	No	NA	Unknown	Intergenic	NA	NA	2	1694	Salem_et_al. Berthelot_et_al.
Omy100012780	No	NA	Unknown	Intergenic	NA	NA	2	535	Salem_et_al. Berthelot_et_al.
Omy100012795	No	NA	Unknown	Intergenic	NA	NA	2	1156	Salem_et_al. Berthelot_et_al.
Omy100012804	No	NA	Unknown	Intergenic	NA	NA	3	746	Salem_et_al. Berthelot_et_al.
Omy100012837	Yes	NA	Unknown	Intergenic	NA	NA	2	5048	Salem_et_al. Berthelot_et_al.
Omy100012838	No	NA	Unknown	Intergenic	NA	NA	2	354	Salem_et_al. Berthelot_et_al.
Omy100012865	No	NA	Unknown	Intergenic	NA	NA	2	724	Salem_et_al. Berthelot_et_al.
Omy100012866	No	NA	Unknown	Intergenic	NA	NA	1	955	Salem_et_al. Berthelot_et_al.
Omy100012880	No	NA	Unknown	Intergenic	NA	NA	1	595	Salem_et_al. Shawn_et_al. Berthelot_et_al.
Omy100012892	No	Unknown	NA	Genic	Intronic		1	1157	Salem_et_al. Shawn_et_al. Berthelot_et_al.
Omy100012909	No	NA	Unknown	Intergenic	NA	NA	2	890	Salem_et_al. Berthelot_et_al.
Omy100012939	No	NA	Unknown	Intergenic	NA	NA	2	1480	Salem_et_al. Berthelot_et_al.
Omy100012982	No	NA	Unknown	Intergenic	NA	NA	2	612	Salem_et_al. Shawn_et_al. Berthelot_et_al.
Omy100012996	No	NA	Diverging	Intergenic	NA	NA	1	4753	Salem_et_al. Berthelot_et_al. Fox_et_al. Shawn_et_al.
Omy100013029	No	NA	Unknown	Intergenic	NA	NA	2	624	Salem_et_al. Berthelot_et_al. Shawn_et_al.
Omy100013133	No	NA	Unknown	Intergenic	NA	NA	3	1469	Salem_et_al. Berthelot_et_al.
Omy100013145	No	NA	Diverging	Intergenic	NA	NA	2	745	Salem_et_al. Berthelot_et_al. Shawn_et_al. Fox_et_al.
Omy100013174	No	NA	Unknown	Intergenic	NA	NA	2	388	Salem_et_al. Berthelot_et_al.
Omy100013181	No	NA	Unknown	Intergenic	NA	NA	2	386	Salem_et_al. Berthelot_et_al.
Omy100013206	No	NA	Unknown	Intergenic	NA	NA	2	1230	Salem_et_al. Berthelot_et_al. Shawn_et_al. Fox_et_al.
Omy100013214	No	NA	Unknown	Intergenic	NA	NA	2	1357	Salem_et_al. Berthelot_et_al.
Omy100013240	No	NA	Unknown	Intergenic	NA	NA	3	948	Salem_et_al. Berthelot_et_al.
Omy100013241	No	NA	Unknown	Intergenic	NA	NA	2	1291	Salem_et_al. Berthelot_et_al.
Omy100013243	No	NA	Unknown	Intergenic	NA	NA	3	794	Salem_et_al. Berthelot_et_al.
Omy100013244	No	NA	Unknown	Intergenic	NA	NA	3	818	Salem_et_al. Berthelot_et_al.
Omy100013284	No	NA	Unknown	Intergenic	NA	NA	2	1683	Salem_et_al. Berthelot_et_al.
Omy100013293	No	NA	Unknown	Intergenic	NA	NA	2	1909	Salem_et_al. Berthelot_et_al. Shawn_et_al.
Omy100013324	No	NA	Unknown	Intergenic	NA	NA	2	704	Salem_et_al. Shawn_et_al. Berthelot_et_al.
Omy100013328	No	NA	Unknown	Intergenic	NA	NA	2	1939	Salem_et_al. Berthelot_et_al.
Omy100013329	No	NA	Unknown	Intergenic	NA	NA	2	595	Salem_et_al. Berthelot_et_al.
Omy100013372	No	NA	Unknown	Intergenic	NA	NA	2	2889	Salem_et_al. Berthelot_et_al.
Omy100013399	No	NA	Unknown	Intergenic	NA	NA	2	1354	Salem_et_al. Berthelot_et_al.
Omy100013412	No	NA	Unknown	Intergenic	NA	NA	2	423	Salem_et_al. Shawn_et_al.
Omy100013427	No	NA	Unknown	Intergenic	NA	NA	3	694	Salem_et_al. Shawn_et_al.
Omy100013450	No	NA	Unknown	Intergenic	NA	NA	1	929	Salem_et_al. Berthelot_et_al.
Omy100013451	No	NA	Unknown	Intergenic	NA	NA	2	2302	Salem_et_al. Berthelot_et_al.
Omy100013457	No	NA	Unknown	Intergenic	NA	NA	1	1108	Salem_et_al. Berthelot_et_al.
Omy100013491	No	NA	Converging	Intergenic	NA	NA	2	571	Salem_et_al. Shawn_et_al. Berthelot_et_al.
Omy100013508	No	NA	Unknown	Intergenic	NA	NA	2	545	Salem_et_al. Berthelot_et_al.
Omy100013517	No	NA	Unknown	Intergenic	NA	NA	1	2365	Salem_et_al. Shawn_et_al. Berthelot_et_al.
Omy100013541	No	Unknown	NA	Genic	Intronic		2	518	Salem_et_al. Shawn_et_al. Berthelot_et_al.
Omy100013547	No	NA	Unknown	Intergenic	NA	NA	2	1322	Salem_et_al. Berthelot_et_al.
Omy100013551	No	NA	Diverging	Intergenic	NA	NA	2	1191	Salem_et_al. Shawn_et_al. Berthelot_et_al.
Omy100013598	No	NA	Unknown	Intergenic	NA	NA	2	431	Salem_et_al. Berthelot_et_al.
Omy100013611	No	NA	Unknown	Intergenic	NA	NA	3	648	Salem_et_al. Berthelot_et_al.
Omy100013641	No	NA	Unknown	Intergenic	NA	NA	2	390	Salem_et_al. Berthelot_et_al.
Omy100013694	No	NA	Unknown	Intergenic	NA	NA	2	716	Salem_et_al. Berthelot_et_al.
Omy100013702	No	Unknown	NA	Genic	Intronic		1	939	Salem_et_al. Shawn_et_al.
Omy100013721	No	NA	Diverging	Intergenic	NA	NA	3	237	Salem_et_al. Shawn_et_al. Berthelot_et_al.
Omy100013730	No	NA	Unknown	Intergenic	NA	NA	1	1490	Salem_et_al. Berthelot_et_al. Shawn_et_al.
Omy100013795	No	NA	Unknown	Intergenic	NA	NA	2	487	Salem_et_al. Berthelot_et_al.
Omy100013827	No	NA	Unknown	Intergenic	NA	NA	1	678	Salem_et_al. Berthelot_et_al.
Omy100013840	No	NA	Unknown	Intergenic	NA	NA	1	751	Salem_et_al. Berthelot_et_al.
Omy100013856	No	NA	Unknown	Intergenic	NA	NA	2	667	Salem_et_al. Fox_et_al. Berthelot_et_al.
Omy100013858	No	NA	Unknown	Intergenic	NA	NA	2	653	Salem_et_al. Berthelot_et_al.
Omy100013877	No	NA	Unknown	Intergenic	NA	NA	1	1464	Salem_et_al. Berthelot_et_al.
Omy100013930	No	NA	Unknown	Intergenic	NA	NA	2	401	Salem_et_al. Berthelot_et_al.
Omy100013949	No	NA	Unknown	Intergenic	NA	NA	2	328	Salem_et_al. Shawn_et_al. Berthelot_et_al.
Omy100013973	No	NA	Unknown	Intergenic	NA	NA	2	2318	Salem_et_al. Berthelot_et_al. Shawn_et_al.
Omy100014002	No	NA	Unknown	Intergenic	NA	NA	2	725	Salem_et_al. Berthelot_et_al. Shawn_et_al.
Omy100014029	No	NA	Converging	Intergenic	NA	NA	2	1600	Salem_et_al. Shawn_et_al. Berthelot_et_al.
Omy100014036	No	NA	Unknown	Intergenic	NA	NA	2	773	Salem_et_al. Berthelot_et_al.
Omy100014061	No	NA	Converging	Intergenic	NA	NA	2	1484	Salem_et_al. Berthelot_et_al. Shawn_et_al.
Omy100014062	No	NA	Unknown	Intergenic	NA	NA	2	883	Salem_et_al. Berthelot_et_al.
Omy100014073	No	NA	Unknown	Intergenic	NA	NA	2	1145	Salem_et_al. Berthelot_et_al. Shawn_et_al.
Omy100014075	No	NA	Unknown	Intergenic	NA	NA	4	290	Salem_et_al. Berthelot_et_al.
Omy100014078	No	NA	Unknown	Intergenic	NA	NA	4	8062	Salem_et_al. Berthelot_et_al.
Omy100014079	No	NA	Unknown	Intergenic	NA	NA	4	1010	Salem_et_al. Berthelot_et_al.
Omy100014081	No	NA	Unknown	Intergenic	NA	NA	3	2331	Salem_et_al. Berthelot_et_al.
Omy100014082	No	NA	Unknown	Intergenic	NA	NA	1	7972	Salem_et_al. Berthelot_et_al.
Omy100014101	No	NA	Unknown	Intergenic	NA	NA	3	655	Salem_et_al. Berthelot_et_al.
Omy100014102	No	NA	Unknown	Intergenic	NA	NA	3	706	Salem_et_al. Berthelot_et_al.
Omy100014149	No	NA	Unknown	Intergenic	NA	NA	2	790	Salem_et_al. Berthelot_et_al.
Omy100014172	No	NA	Unknown	Intergenic	NA	NA	2	414	Salem_et_al. Shawn_et_al. Berthelot_et_al.
Omy100014178	No	NA	Unknown	Intergenic	NA	NA	2	1667	Salem_et_al. Berthelot_et_al.
Omy100014182	No	NA	Unknown	Intergenic	NA	NA	2	941	Salem_et_al. Berthelot_et_al.
Omy100014189	No	NA	Unknown	Intergenic	NA	NA	2	397	Salem_et_al. Berthelot_et_al. Shawn_et_al.
Omy100014202	No	NA	Unknown	Intergenic	NA	NA	2	1734	Salem_et_al. Berthelot_et_al.
Omy100014203	No	NA	Unknown	Intergenic	NA	NA	2	1755	Salem_et_al. Berthelot_et_al. Shawn_et_al.
Omy100014210	No	NA	Converging	Intergenic	NA	NA	2	1200	Salem_et_al. Berthelot_et_al. Shawn_et_al.
Omy100014215	No	NA	Unknown	Intergenic	NA	NA	2	206	Salem_et_al. Berthelot_et_al.
Omy100014232	No	NA	Unknown	Intergenic	NA	NA	2	963	Salem_et_al. Berthelot_et_al.
Omy100014257	No	NA	Unknown	Intergenic	NA	NA	3	895	Salem_et_al. Berthelot_et_al. Shawn_et_al.
Omy100014278	No	NA	Unknown	Intergenic	NA	NA	2	263	Salem_et_al. Berthelot_et_al.
Omy100014281	No	NA	Unknown	Intergenic	NA	NA	2	920	Salem_et_al. Shawn_et_al. Berthelot_et_al.
Omy100014303	No	NA	Unknown	Intergenic	NA	NA	2	451	Salem_et_al. Berthelot_et_al.
Omy100014309	No	NA	Unknown	Intergenic	NA	NA	2	466	Salem_et_al. Berthelot_et_al.
Omy100014326	No	NA	Diverging	Intergenic	NA	NA	2	404	Salem_et_al. Berthelot_et_al.
Omy100014328	No	NA	Unknown	Intergenic	NA	NA	2	954	Salem_et_al. Berthelot_et_al.
Omy100014333	No	NA	Unknown	Intergenic	NA	NA	2	949	Salem_et_al. Berthelot_et_al.
Omy100014339	No	NA	Unknown	Intergenic	NA	NA	2	442	Salem_et_al. Berthelot_et_al.
Omy100014340	No	NA	Unknown	Intergenic	NA	NA	2	473	Salem_et_al. Berthelot_et_al.
Omy100014383	No	NA	Unknown	Intergenic	NA	NA	2	549	Salem_et_al. Berthelot_et_al.
Omy100014391	Yes	NA	Unknown	Intergenic	NA	NA	2	547	Salem_et_al. Berthelot_et_al.
Omy100014402	No	NA	Unknown	Intergenic	NA	NA	2	220	Salem_et_al. Berthelot_et_al.
Omy100014405	No	NA	Unknown	Intergenic	NA	NA	2	625	Salem_et_al. Berthelot_et_al.
Omy100014441	No	NA	Unknown	Intergenic	NA	NA	2	429	Salem_et_al. Berthelot_et_al.
Omy100014452	No	NA	Unknown	Intergenic	NA	NA	2	1029	Salem_et_al. Berthelot_et_al.
Omy100014493	No	NA	Unknown	Intergenic	NA	NA	2	1854	Salem_et_al. Berthelot_et_al.
Omy100014523	No	Antisense	NA	Genic	Intronic		2	1564	Salem_et_al. Berthelot_et_al. Shawn_et_al.
Omy100014572	No	NA	Unknown	Intergenic	NA	NA	2	2092	Salem_et_al. Shawn_et_al. Berthelot_et_al.
Omy100014578	No	NA	Unknown	Intergenic	NA	NA	3	1807	Salem_et_al. Berthelot_et_al.
Omy100014594	No	NA	Unknown	Intergenic	NA	NA	2	377	Salem_et_al. Berthelot_et_al.
Omy100014696	No	NA	Unknown	Intergenic	NA	NA	2	682	Salem_et_al. Berthelot_et_al.
Omy100014699	No	NA	Unknown	Intergenic	NA	NA	2	2654	Salem_et_al. Berthelot_et_al. Shawn_et_al.
Omy100014718	No	NA	Unknown	Intergenic	NA	NA	1	431	Salem_et_al. Berthelot_et_al. Shawn_et_al.
Omy100014746	No	NA	Unknown	Intergenic	NA	NA	2	265	Salem_et_al. Berthelot_et_al.
Omy100014749	No	NA	Unknown	Intergenic	NA	NA	2	1372	Salem_et_al. Berthelot_et_al.
Omy100014766	No	NA	Unknown	Intergenic	NA	NA	2	420	Salem_et_al. Berthelot_et_al.
Omy100014773	No	NA	Unknown	Intergenic	NA	NA	2	337	Salem_et_al. Berthelot_et_al.
Omy100014806	No	NA	Unknown	Intergenic	NA	NA	2	958	Salem_et_al. Berthelot_et_al.
Omy100014834	No	NA	Unknown	Intergenic	NA	NA	2	814	Salem_et_al. Berthelot_et_al.
Omy100014858	No	NA	Unknown	Intergenic	NA	NA	1	1740	Salem_et_al. Berthelot_et_al.
Omy100014863	No	NA	Unknown	Intergenic	NA	NA	2	595	Salem_et_al. Berthelot_et_al.
Omy100014906	No	NA	Unknown	Intergenic	NA	NA	3	1288	Salem_et_al. Berthelot_et_al. Shawn_et_al.
Omy100014907	No	NA	Unknown	Intergenic	NA	NA	3	1315	Salem_et_al. Shawn_et_al. Berthelot_et_al.
Omy100014912	No	NA	Unknown	Intergenic	NA	NA	1	4243	Salem_et_al. Berthelot_et_al.
Omy100014927	No	NA	Unknown	Intergenic	NA	NA	2	1698	Salem_et_al. Berthelot_et_al. Shawn_et_al.
Omy100014928	No	NA	Unknown	Intergenic	NA	NA	2	1207	Salem_et_al. Berthelot_et_al. Shawn_et_al.
Omy100014934	No	NA	Unknown	Intergenic	NA	NA	2	1524	Salem_et_al. Shawn_et_al. Berthelot_et_al.
Omy100014962	No	NA	Unknown	Intergenic	NA	NA	2	455	Salem_et_al. Berthelot_et_al.
Omy100014978	No	NA	Unknown	Intergenic	NA	NA	2	623	Salem_et_al. Berthelot_et_al.
Omy100014995	No	NA	Unknown	Intergenic	NA	NA	2	1770	Salem_et_al. Berthelot_et_al.
Omy100015001	No	NA	Unknown	Intergenic	NA	NA	2	387	Salem_et_al. Berthelot_et_al.
Omy100015002	No	NA	Unknown	Intergenic	NA	NA	2	396	Salem_et_al. Berthelot_et_al.
Omy100015055	No	NA	Unknown	Intergenic	NA	NA	3	253	Salem_et_al. Berthelot_et_al.
Omy100015076	Yes	NA	Unknown	Intergenic	NA	NA	2	1701	Salem_et_al. Berthelot_et_al.
Omy100015109	No	NA	Unknown	Intergenic	NA	NA	1	744	Salem_et_al. Berthelot_et_al.
Omy100015152	No	NA	Unknown	Intergenic	NA	NA	1	1750	Salem_et_al. Berthelot_et_al. Shawn_et_al.
Omy100015157	No	NA	Unknown	Intergenic	NA	NA	2	2053	Salem_et_al. Berthelot_et_al.
Omy100015182	No	NA	Unknown	Intergenic	NA	NA	2	247	Salem_et_al. Berthelot_et_al.
Omy100015194	No	NA	Unknown	Intergenic	NA	NA	2	888	Salem_et_al. Berthelot_et_al.
Omy100015207	No	NA	Unknown	Intergenic	NA	NA	3	2025	Salem_et_al. Berthelot_et_al. Shawn_et_al.
Omy100015244	No	NA	Unknown	Intergenic	NA	NA	2	515	Salem_et_al. Shawn_et_al. Berthelot_et_al.
Omy100015247	No	NA	Unknown	Intergenic	NA	NA	2	407	Salem_et_al. Berthelot_et_al.
Omy100015283	No	NA	Unknown	Intergenic	NA	NA	2	1094	Salem_et_al. Berthelot_et_al.
Omy100015289	No	NA	Unknown	Intergenic	NA	NA	2	494	Salem_et_al. Berthelot_et_al.
Omy100015301	No	Unknown	NA	Genic	Intronic		2	923	Salem_et_al. Berthelot_et_al.
Omy100015314	No	NA	Unknown	Intergenic	NA	NA	2	1325	Salem_et_al. Shawn_et_al. Berthelot_et_al.
Omy100015328	No	NA	Unknown	Intergenic	NA	NA	1	1683	Salem_et_al. Shawn_et_al. Berthelot_et_al.
Omy100015348	No	NA	Converging	Intergenic	NA	NA	3	1069	Salem_et_al. Berthelot_et_al.
Omy100015349	No	NA	Converging	Intergenic	NA	NA	3	1121	Salem_et_al. Shawn_et_al.
Omy100015358	No	NA	Unknown	Intergenic	NA	NA	3	949	Salem_et_al. Berthelot_et_al.
Omy100015374	No	NA	Converging	Intergenic	NA	NA	2	2368	Salem_et_al. Berthelot_et_al.
Omy100015409	No	NA	Unknown	Intergenic	NA	NA	2	2425	Salem_et_al. Shawn_et_al. Berthelot_et_al.
Omy100015413	No	NA	Converging	Intergenic	NA	NA	2	301	Salem_et_al. Berthelot_et_al. Shawn_et_al.
Omy100015441	No	Antisense	NA	Genic	Exonic		1	1891	Salem_et_al. Berthelot_et_al. Shawn_et_al. Fox_et_al.
Omy100015524	No	NA	Unknown	Intergenic	NA	NA	3	1689	Salem_et_al. Berthelot_et_al.
Omy100015554	No	NA	Unknown	Intergenic	NA	NA	3	1384	Salem_et_al. Berthelot_et_al.
Omy100015555	No	NA	Unknown	Intergenic	NA	NA	2	1853	Salem_et_al. Shawn_et_al. Berthelot_et_al.
Omy100015609	No	NA	Unknown	Intergenic	NA	NA	2	753	Salem_et_al. Berthelot_et_al.
Omy100015663	No	NA	Unknown	Intergenic	NA	NA	2	436	Salem_et_al. Berthelot_et_al.
Omy100015666	No	NA	Unknown	Intergenic	NA	NA	2	510	Salem_et_al. Berthelot_et_al.
Omy100015704	No	NA	Unknown	Intergenic	NA	NA	2	425	Salem_et_al. Shawn_et_al. Berthelot_et_al.
Omy100015710	No	NA	Unknown	Intergenic	NA	NA	2	588	Salem_et_al. Berthelot_et_al.
Omy100015711	No	NA	Unknown	Intergenic	NA	NA	1	2582	Salem_et_al. Berthelot_et_al. Shawn_et_al.
Omy100015723	No	Unknown	NA	Genic	Intronic		2	631	Salem_et_al. Berthelot_et_al.
Omy100015792	No	NA	Unknown	Intergenic	NA	NA	1	2209	Salem_et_al. Berthelot_et_al.
Omy100015827	No	NA	Unknown	Intergenic	NA	NA	2	1015	Salem_et_al. Berthelot_et_al. Shawn_et_al.
Omy100015836	No	Unknown	NA	Genic	Intronic		2	2352	Salem_et_al. Berthelot_et_al. Shawn_et_al.
Omy100015863	No	NA	Unknown	Intergenic	NA	NA	2	977	Salem_et_al. Berthelot_et_al.
Omy100015864	No	NA	Unknown	Intergenic	NA	NA	2	892	Salem_et_al. Shawn_et_al.
Omy100015881	No	Unknown	NA	Genic	Intronic		3	2325	Salem_et_al. Shawn_et_al. Berthelot_et_al.
Omy100015882	No	Unknown	NA	Genic	Intronic		2	1151	Salem_et_al. Shawn_et_al.
Omy100015890	No	NA	Unknown	Intergenic	NA	NA	2	927	Salem_et_al. Berthelot_et_al.
Omy100015895	No	NA	Unknown	Intergenic	NA	NA	1	1454	Salem_et_al. Berthelot_et_al.
Omy100015896	No	NA	Converging	Intergenic	NA	NA	1	860	Salem_et_al. Berthelot_et_al.
Omy100015897	No	NA	Unknown	Intergenic	NA	NA	2	457	Salem_et_al. Berthelot_et_al. Shawn_et_al.
Omy100015971	No	NA	Unknown	Intergenic	NA	NA	2	418	Salem_et_al. Berthelot_et_al.
Omy100016008	No	NA	Unknown	Intergenic	NA	NA	3	2032	Salem_et_al. Berthelot_et_al.
Omy100016009	No	NA	Diverging	Intergenic	NA	NA	2	2031	Salem_et_al. Berthelot_et_al. Shawn_et_al.
Omy100016021	No	NA	Unknown	Intergenic	NA	NA	2	463	Salem_et_al. Berthelot_et_al.
Omy100016046	No	Unknown	NA	Genic	Intronic		2	1104	Salem_et_al. Berthelot_et_al. Shawn_et_al.
Omy100016072	No	NA	Converging	Intergenic	NA	NA	2	1712	Salem_et_al. Shawn_et_al. Berthelot_et_al.
Omy100016162	No	NA	Unknown	Intergenic	NA	NA	3	528	Salem_et_al. Shawn_et_al.
Omy100016168	No	NA	Unknown	Intergenic	NA	NA	2	495	Salem_et_al. Berthelot_et_al.
Omy100016184	No	NA	Unknown	Intergenic	NA	NA	2	1901	Salem_et_al. Berthelot_et_al.
Omy100016258	No	NA	Unknown	Intergenic	NA	NA	2	473	Salem_et_al. Berthelot_et_al.
Omy100016271	No	NA	Unknown	Intergenic	NA	NA	2	424	Salem_et_al. Berthelot_et_al.
Omy100016272	No	NA	Unknown	Intergenic	NA	NA	2	383	Salem_et_al. Berthelot_et_al.
Omy100016273	No	NA	Unknown	Intergenic	NA	NA	2	355	Salem_et_al. Berthelot_et_al.
Omy100016283	No	NA	Unknown	Intergenic	NA	NA	2	1618	Salem_et_al. Berthelot_et_al.
Omy100016296	No	NA	Unknown	Intergenic	NA	NA	1	567	Salem_et_al. Shawn_et_al.
Omy100016313	No	NA	Unknown	Intergenic	NA	NA	2	906	Salem_et_al. Berthelot_et_al.
Omy100016314	No	NA	Converging	Intergenic	NA	NA	2	838	Salem_et_al. Shawn_et_al. Berthelot_et_al.
Omy100016327	No	NA	Unknown	Intergenic	NA	NA	1	1508	Salem_et_al. Berthelot_et_al.
Omy100016331	No	NA	Unknown	Intergenic	NA	NA	2	326	Salem_et_al. Berthelot_et_al.
Omy100016355	No	Antisense	NA	Genic	Intronic		2	2219	Salem_et_al. Shawn_et_al. Berthelot_et_al.
Omy100016432	No	NA	Unknown	Intergenic	NA	NA	2	736	Salem_et_al. Berthelot_et_al.
Omy100016457	No	NA	Unknown	Intergenic	NA	NA	2	1048	Salem_et_al. Berthelot_et_al.
Omy100016460	No	NA	Unknown	Intergenic	NA	NA	2	891	Salem_et_al. Berthelot_et_al.
Omy100016461	No	NA	Unknown	Intergenic	NA	NA	1	1006	Salem_et_al. Berthelot_et_al.
Omy100016485	No	NA	Unknown	Intergenic	NA	NA	2	686	Salem_et_al. Berthelot_et_al.
Omy100016490	No	NA	Unknown	Intergenic	NA	NA	3	422	Salem_et_al. Shawn_et_al.
Omy100016502	No	NA	Unknown	Intergenic	NA	NA	3	1549	Salem_et_al. Berthelot_et_al.
Omy100016505	No	NA	Unknown	Intergenic	NA	NA	2	1647	Salem_et_al. Berthelot_et_al. Shawn_et_al.
Omy100016508	No	NA	Unknown	Intergenic	NA	NA	3	365	Salem_et_al. Berthelot_et_al.
Omy100016513	No	NA	Unknown	Intergenic	NA	NA	2	2624	Salem_et_al. Shawn_et_al. Berthelot_et_al.
Omy100016523	No	NA	Unknown	Intergenic	NA	NA	2	351	Salem_et_al. Berthelot_et_al.
Omy100016657	No	NA	Unknown	Intergenic	NA	NA	2	641	Salem_et_al. Shawn_et_al.
Omy100016734	No	NA	Unknown	Intergenic	NA	NA	2	425	Salem_et_al. Berthelot_et_al.
Omy100016786	No	NA	Unknown	Intergenic	NA	NA	2	346	Salem_et_al. Berthelot_et_al. Shawn_et_al.
Omy100016801	No	NA	Unknown	Intergenic	NA	NA	2	311	Salem_et_al. Berthelot_et_al.
Omy100016824	No	NA	Unknown	Intergenic	NA	NA	3	585	Salem_et_al. Berthelot_et_al.
Omy100016844	No	NA	Unknown	Intergenic	NA	NA	2	475	Salem_et_al. Berthelot_et_al.
Omy100016856	No	NA	Unknown	Intergenic	NA	NA	1	829	Salem_et_al. Berthelot_et_al.
Omy100016888	No	NA	Unknown	Intergenic	NA	NA	2	702	Salem_et_al. Shawn_et_al. Berthelot_et_al.
Omy100016910	No	NA	Unknown	Intergenic	NA	NA	2	495	Salem_et_al. Berthelot_et_al.
Omy100016912	No	NA	Unknown	Intergenic	NA	NA	2	692	Salem_et_al. Berthelot_et_al.
Omy100016979	No	NA	Unknown	Intergenic	NA	NA	2	798	Salem_et_al. Shawn_et_al. Berthelot_et_al.
Omy100017006	No	NA	Unknown	Intergenic	NA	NA	2	732	Salem_et_al. Berthelot_et_al.
Omy100017016	No	NA	Converging	Intergenic	NA	NA	2	955	Salem_et_al. Berthelot_et_al.
Omy100017017	No	NA	Converging	Intergenic	NA	NA	2	961	Salem_et_al. Berthelot_et_al. Shawn_et_al.
Omy100017028	No	NA	Diverging	Intergenic	NA	NA	2	1289	Salem_et_al. Shawn_et_al. Berthelot_et_al.
Omy100017032	No	NA	Unknown	Intergenic	NA	NA	2	488	Salem_et_al. Berthelot_et_al.
Omy100017037	No	NA	Unknown	Intergenic	NA	NA	2	887	Salem_et_al. Berthelot_et_al.
Omy100017059	No	NA	Unknown	Intergenic	NA	NA	2	483	Salem_et_al. Berthelot_et_al.
Omy100017099	No	NA	Unknown	Intergenic	NA	NA	2	709	Salem_et_al. Berthelot_et_al.
Omy100017101	No	NA	Unknown	Intergenic	NA	NA	2	995	Salem_et_al. Berthelot_et_al.
Omy100017112	No	NA	Unknown	Intergenic	NA	NA	2	1258	Salem_et_al. Shawn_et_al. Berthelot_et_al.
Omy100017113	No	NA	Unknown	Intergenic	NA	NA	2	383	Salem_et_al. Berthelot_et_al.
Omy100017234	No	NA	Unknown	Intergenic	NA	NA	1	695	Salem_et_al. Berthelot_et_al.
Omy100017284	No	NA	Unknown	Intergenic	NA	NA	2	375	Salem_et_al. Shawn_et_al.
Omy100017295	No	NA	Unknown	Intergenic	NA	NA	2	733	Salem_et_al. Berthelot_et_al.
Omy100017348	No	NA	Unknown	Intergenic	NA	NA	2	279	Salem_et_al. Berthelot_et_al.
Omy100017375	No	NA	Unknown	Intergenic	NA	NA	2	1080	Salem_et_al. Berthelot_et_al. Shawn_et_al.
Omy100017391	No	NA	Unknown	Intergenic	NA	NA	2	850	Salem_et_al. Berthelot_et_al.
Omy100017399	No	NA	Unknown	Intergenic	NA	NA	2	1004	Salem_et_al. Berthelot_et_al.
Omy100017448	No	NA	Unknown	Intergenic	NA	NA	2	780	Salem_et_al. Berthelot_et_al.
Omy100017467	No	NA	Unknown	Intergenic	NA	NA	3	934	Salem_et_al. Berthelot_et_al.
Omy100017473	No	NA	Unknown	Intergenic	NA	NA	2	403	Salem_et_al. Berthelot_et_al.
Omy100017513	No	NA	Unknown	Intergenic	NA	NA	2	738	Salem_et_al. Berthelot_et_al.
Omy100017524	No	NA	Unknown	Intergenic	NA	NA	2	489	Salem_et_al. Shawn_et_al. Berthelot_et_al.
Omy100017557	No	NA	Unknown	Intergenic	NA	NA	1	1459	Salem_et_al. Berthelot_et_al.
Omy100017558	No	NA	Unknown	Intergenic	NA	NA	2	947	Salem_et_al. Berthelot_et_al.
Omy100017559	No	NA	Unknown	Intergenic	NA	NA	2	1215	Salem_et_al. Berthelot_et_al.
Omy100017577	No	NA	Unknown	Intergenic	NA	NA	3	919	Salem_et_al. Berthelot_et_al.
Omy100017656	No	NA	Unknown	Intergenic	NA	NA	2	573	Salem_et_al. Berthelot_et_al.
Omy100017662	No	NA	Unknown	Intergenic	NA	NA	2	581	Salem_et_al. Berthelot_et_al.
Omy100017680	No	NA	Unknown	Intergenic	NA	NA	2	799	Salem_et_al. Berthelot_et_al.
Omy100017683	No	NA	Unknown	Intergenic	NA	NA	2	1007	Salem_et_al. Berthelot_et_al.
Omy100017697	No	NA	Unknown	Intergenic	NA	NA	2	401	Salem_et_al. Berthelot_et_al. Shawn_et_al.
Omy100017715	No	NA	Unknown	Intergenic	NA	NA	2	294	Salem_et_al. Berthelot_et_al.
Omy100017745	No	NA	Unknown	Intergenic	NA	NA	2	275	Salem_et_al. Berthelot_et_al.
Omy100017753	No	NA	Unknown	Intergenic	NA	NA	2	688	Salem_et_al. Berthelot_et_al.
Omy100017763	No	NA	Unknown	Intergenic	NA	NA	1	431	Salem_et_al. Berthelot_et_al.
Omy100017779	No	NA	Unknown	Intergenic	NA	NA	3	772	Salem_et_al. Berthelot_et_al.
Omy100017780	No	NA	Unknown	Intergenic	NA	NA	3	738	Salem_et_al. Berthelot_et_al.
Omy100017789	No	NA	Unknown	Intergenic	NA	NA	2	356	Salem_et_al. Berthelot_et_al. Shawn_et_al.
Omy100017799	No	NA	Unknown	Intergenic	NA	NA	2	408	Salem_et_al. Berthelot_et_al.
Omy100017843	No	Unknown	NA	Genic	Intronic		2	623	Salem_et_al. Berthelot_et_al. Shawn_et_al.
Omy100017868	No	NA	Unknown	Intergenic	NA	NA	2	284	Salem_et_al. Berthelot_et_al.
Omy100017870	No	NA	Unknown	Intergenic	NA	NA	2	956	Salem_et_al. Berthelot_et_al.
Omy100017873	No	NA	Unknown	Intergenic	NA	NA	2	571	Salem_et_al. Shawn_et_al. Berthelot_et_al.
Omy100017936	No	Unknown	NA	Genic	Intronic		2	3525	Salem_et_al. Shawn_et_al. Berthelot_et_al.
Omy100017947	No	NA	Unknown	Intergenic	NA	NA	3	609	Salem_et_al. Berthelot_et_al. Shawn_et_al.
Omy100017950	No	NA	Unknown	Intergenic	NA	NA	3	1169	Salem_et_al. Berthelot_et_al.
Omy100018073	No	NA	Unknown	Intergenic	NA	NA	3	449	Salem_et_al. Berthelot_et_al.
Omy100018105	Yes	NA	Unknown	Intergenic	NA	NA	2	848	Salem_et_al. Berthelot_et_al.
Omy100018108	No	NA	Unknown	Intergenic	NA	NA	2	2402	Salem_et_al. Berthelot_et_al.
Omy100018114	No	NA	Unknown	Intergenic	NA	NA	2	561	Salem_et_al. Berthelot_et_al.
Omy100018151	No	NA	Unknown	Intergenic	NA	NA	3	1055	Salem_et_al. Berthelot_et_al.
Omy100018180	No	NA	Unknown	Intergenic	NA	NA	2	3985	Salem_et_al. Berthelot_et_al. Shawn_et_al.
Omy100018228	No	Unknown	NA	Genic	Intronic		1	1660	Salem_et_al. Berthelot_et_al.
Omy100018257	No	NA	Diverging	Intergenic	NA	NA	2	510	Salem_et_al. Berthelot_et_al.
Omy100018258	No	NA	Diverging	Intergenic	NA	NA	2	477	Salem_et_al. Shawn_et_al. Berthelot_et_al.
Omy100018280	No	Unknown	NA	Genic	Exonic		1	304	Salem_et_al. Berthelot_et_al.
Omy100018282	No	NA	Unknown	Intergenic	NA	NA	2	657	Salem_et_al. Berthelot_et_al.
Omy100018301	No	NA	Unknown	Intergenic	NA	NA	2	873	Salem_et_al. Berthelot_et_al.
Omy100018447	No	NA	Unknown	Intergenic	NA	NA	2	263	Salem_et_al. Shawn_et_al.
Omy100018457	No	Unknown	NA	Genic	Intronic		2	961	Salem_et_al. Berthelot_et_al.
Omy100018506	No	NA	Unknown	Intergenic	NA	NA	1	477	Salem_et_al. Shawn_et_al.
Omy100018546	No	NA	Converging	Intergenic	NA	NA	1	703	Salem_et_al. Shawn_et_al.
Omy100018547	No	NA	Unknown	Intergenic	NA	NA	2	809	Salem_et_al. Berthelot_et_al.
Omy100018569	No	Unknown	NA	Genic	Intronic		2	1453	Salem_et_al. Shawn_et_al.
Omy100018584	No	NA	Unknown	Intergenic	NA	NA	2	1310	Salem_et_al. Berthelot_et_al.
Omy100018605	No	Unknown	NA	Genic	Intronic		2	2336	Salem_et_al. Berthelot_et_al.
Omy100018636	No	Unknown	NA	Genic	Intronic		3	628	Salem_et_al. Shawn_et_al.
Omy100018691	No	Unknown	NA	Genic	Intronic		1	1506	Salem_et_al. Berthelot_et_al.
Omy100018692	No	NA	Unknown	Intergenic	NA	NA	2	729	Salem_et_al. Berthelot_et_al.
Omy100018762	No	NA	Unknown	Intergenic	NA	NA	2	814	Salem_et_al. Berthelot_et_al.
Omy100018763	No	NA	Unknown	Intergenic	NA	NA	2	925	Salem_et_al. Shawn_et_al. Berthelot_et_al.
Omy100018772	No	NA	Unknown	Intergenic	NA	NA	1	688	Salem_et_al. Berthelot_et_al.
Omy100018799	No	NA	Unknown	Intergenic	NA	NA	3	2644	Salem_et_al. Berthelot_et_al.
Omy100018803	No	NA	Unknown	Intergenic	NA	NA	2	674	Salem_et_al. Berthelot_et_al.
Omy100018804	No	NA	Unknown	Intergenic	NA	NA	2	1342	Salem_et_al. Fox_et_al.
Omy100018813	No	NA	Unknown	Intergenic	NA	NA	2	907	Salem_et_al. Berthelot_et_al. Shawn_et_al.
Omy100018818	No	NA	Unknown	Intergenic	NA	NA	2	635	Salem_et_al. Berthelot_et_al. Shawn_et_al.
Omy100018858	No	NA	Unknown	Intergenic	NA	NA	2	777	Salem_et_al. Berthelot_et_al.
Omy100018873	No	NA	Unknown	Intergenic	NA	NA	2	966	Salem_et_al. Berthelot_et_al.
Omy100018877	No	NA	Unknown	Intergenic	NA	NA	2	728	Salem_et_al. Berthelot_et_al.
Omy100018942	No	NA	Unknown	Intergenic	NA	NA	2	221	Salem_et_al. Shawn_et_al.
Omy100018971	No	NA	Unknown	Intergenic	NA	NA	2	544	Salem_et_al. Berthelot_et_al.
Omy100018975	No	NA	Unknown	Intergenic	NA	NA	2	508	Salem_et_al. Berthelot_et_al.
Omy100019013	No	NA	Unknown	Intergenic	NA	NA	1	917	Salem_et_al. Berthelot_et_al.
Omy100019027	No	NA	Unknown	Intergenic	NA	NA	2	583	Salem_et_al. Berthelot_et_al.
Omy100019037	No	NA	Unknown	Intergenic	NA	NA	2	773	Salem_et_al. Berthelot_et_al. Shawn_et_al.
Omy100019055	No	NA	Unknown	Intergenic	NA	NA	4	610	Salem_et_al. Berthelot_et_al.
Omy100019090	No	NA	Unknown	Intergenic	NA	NA	2	413	Salem_et_al. Berthelot_et_al.
Omy100019091	No	NA	Unknown	Intergenic	NA	NA	2	355	Salem_et_al. Berthelot_et_al.
Omy100019112	No	NA	Unknown	Intergenic	NA	NA	2	353	Salem_et_al. Berthelot_et_al.
Omy100019129	No	NA	Unknown	Intergenic	NA	NA	2	522	Salem_et_al. Berthelot_et_al.
Omy100019137	No	NA	Unknown	Intergenic	NA	NA	1	917	Salem_et_al. Berthelot_et_al.
Omy100019138	No	NA	Unknown	Intergenic	NA	NA	2	509	Salem_et_al. Berthelot_et_al. Shawn_et_al.
Omy100019144	No	NA	Unknown	Intergenic	NA	NA	1	915	Salem_et_al. Berthelot_et_al.
Omy100019155	No	NA	Unknown	Intergenic	NA	NA	4	870	Salem_et_al. Shawn_et_al.
Omy100019162	No	NA	Unknown	Intergenic	NA	NA	2	685	Salem_et_al. Berthelot_et_al.
Omy100019200	No	NA	Unknown	Intergenic	NA	NA	2	210	Salem_et_al. Berthelot_et_al.
Omy100019214	No	NA	Unknown	Intergenic	NA	NA	2	1015	Salem_et_al. Berthelot_et_al.
Omy100019246	No	NA	Unknown	Intergenic	NA	NA	2	225	Salem_et_al. Berthelot_et_al. Shawn_et_al.
Omy100019302	No	NA	Unknown	Intergenic	NA	NA	2	228	Salem_et_al. Shawn_et_al.
Omy100019337	No	NA	Diverging	Intergenic	NA	NA	2	1110	Salem_et_al. Shawn_et_al.
Omy100019352	No	NA	Unknown	Intergenic	NA	NA	2	2857	Salem_et_al. Berthelot_et_al.
Omy100019359	No	NA	Unknown	Intergenic	NA	NA	2	329	Salem_et_al. Berthelot_et_al.
Omy100019360	No	NA	Unknown	Intergenic	NA	NA	2	333	Salem_et_al. Berthelot_et_al.
Omy100019383	No	NA	Unknown	Intergenic	NA	NA	2	919	Salem_et_al. Berthelot_et_al.
Omy100019396	No	NA	Unknown	Intergenic	NA	NA	2	439	Salem_et_al. Berthelot_et_al.
Omy100019399	No	Unknown	NA	Genic	Intronic		3	1137	Salem_et_al. Berthelot_et_al.
Omy100019407	No	NA	Unknown	Intergenic	NA	NA	2	903	Salem_et_al. Berthelot_et_al.
Omy100019445	No	NA	Unknown	Intergenic	NA	NA	3	369	Salem_et_al. Berthelot_et_al.
Omy100019497	No	NA	Unknown	Intergenic	NA	NA	3	1112	Salem_et_al. Berthelot_et_al.
Omy100019517	No	NA	Unknown	Intergenic	NA	NA	2	759	Salem_et_al. Berthelot_et_al.
Omy100019559	No	NA	Unknown	Intergenic	NA	NA	2	1218	Salem_et_al. Shawn_et_al. Berthelot_et_al.
Omy100019580	No	NA	Unknown	Intergenic	NA	NA	2	1232	Salem_et_al. Shawn_et_al. Berthelot_et_al.
Omy100019583	No	NA	Unknown	Intergenic	NA	NA	1	576	Salem_et_al. Berthelot_et_al.
Omy100019650	No	NA	Unknown	Intergenic	NA	NA	2	1138	Salem_et_al. Berthelot_et_al.
Omy100019651	No	NA	Unknown	Intergenic	NA	NA	2	347	Salem_et_al. Shawn_et_al.
Omy100019656	No	NA	Unknown	Intergenic	NA	NA	3	702	Salem_et_al. Berthelot_et_al.
Omy100019694	No	NA	Unknown	Intergenic	NA	NA	2	779	Salem_et_al. Berthelot_et_al.
Omy100019705	No	NA	Unknown	Intergenic	NA	NA	2	2716	Salem_et_al. Berthelot_et_al.
Omy100019708	No	NA	Unknown	Intergenic	NA	NA	2	961	Salem_et_al. Berthelot_et_al.
Omy100019717	No	NA	Unknown	Intergenic	NA	NA	3	935	Salem_et_al. Berthelot_et_al.
Omy100019718	No	NA	Unknown	Intergenic	NA	NA	2	1006	Salem_et_al. Berthelot_et_al.
Omy100019730	No	NA	Unknown	Intergenic	NA	NA	2	767	Salem_et_al. Berthelot_et_al.
Omy100019755	No	NA	Unknown	Intergenic	NA	NA	2	536	Salem_et_al. Berthelot_et_al. Shawn_et_al.
Omy100019768	No	NA	Unknown	Intergenic	NA	NA	2	1735	Salem_et_al. Berthelot_et_al. Shawn_et_al.
Omy100019780	No	NA	Unknown	Intergenic	NA	NA	2	200	Salem_et_al. Berthelot_et_al.
Omy100019803	No	NA	Unknown	Intergenic	NA	NA	2	1283	Salem_et_al. Berthelot_et_al.
Omy100019865	No	NA	Unknown	Intergenic	NA	NA	2	879	Salem_et_al. Berthelot_et_al. Shawn_et_al.
Omy100019885	No	NA	Diverging	Intergenic	NA	NA	2	621	Salem_et_al. Berthelot_et_al. Shawn_et_al.
Omy100019889	No	NA	Diverging	Intergenic	NA	NA	2	1356	Salem_et_al. Berthelot_et_al.
Omy100019890	No	NA	Diverging	Intergenic	NA	NA	1	1583	Salem_et_al. Berthelot_et_al. Shawn_et_al.
Omy100019891	No	NA	Unknown	Intergenic	NA	NA	2	1191	Salem_et_al. Berthelot_et_al.
Omy100019906	No	NA	Unknown	Intergenic	NA	NA	2	966	Salem_et_al. Shawn_et_al. Berthelot_et_al.
Omy100019920	No	NA	Unknown	Intergenic	NA	NA	3	385	Salem_et_al. Shawn_et_al.
Omy100019927	No	NA	Diverging	Intergenic	NA	NA	1	578	Salem_et_al. Shawn_et_al.
Omy100019928	No	NA	Unknown	Intergenic	NA	NA	2	280	Salem_et_al. Shawn_et_al.
Omy100019951	No	NA	Unknown	Intergenic	NA	NA	2	447	Salem_et_al. Berthelot_et_al.
Omy100019954	No	NA	Unknown	Intergenic	NA	NA	2	343	Salem_et_al. Berthelot_et_al.
Omy100019955	No	NA	Unknown	Intergenic	NA	NA	2	1627	Salem_et_al. Berthelot_et_al.
Omy100019966	No	NA	Unknown	Intergenic	NA	NA	2	448	Salem_et_al. Berthelot_et_al.
Omy100019974	No	NA	Unknown	Intergenic	NA	NA	2	1065	Salem_et_al. Berthelot_et_al.
Omy100020002	No	NA	Unknown	Intergenic	NA	NA	2	1219	Salem_et_al. Berthelot_et_al.
Omy100020003	No	NA	Unknown	Intergenic	NA	NA	2	555	Salem_et_al. Berthelot_et_al.
Omy100020021	No	NA	Unknown	Intergenic	NA	NA	3	2695	Salem_et_al. Berthelot_et_al.
Omy100020024	No	NA	Unknown	Intergenic	NA	NA	2	2312	Salem_et_al. Berthelot_et_al.
Omy100020068	No	NA	Unknown	Intergenic	NA	NA	2	701	Salem_et_al. Berthelot_et_al.
Omy100020069	No	NA	Unknown	Intergenic	NA	NA	1	648	Salem_et_al. Berthelot_et_al.
Omy100020079	No	Antisense	NA	Genic	Intronic		2	1728	Salem_et_al. Shawn_et_al.
Omy100020119	No	NA	Unknown	Intergenic	NA	NA	2	319	Salem_et_al. Berthelot_et_al.
Omy100020126	No	NA	Unknown	Intergenic	NA	NA	2	310	Salem_et_al. Berthelot_et_al.
Omy100020232	No	NA	Unknown	Intergenic	NA	NA	3	1591	Salem_et_al. Berthelot_et_al. Shawn_et_al.
Omy100020237	No	NA	Unknown	Intergenic	NA	NA	2	318	Salem_et_al. Berthelot_et_al.
Omy100020253	No	NA	Unknown	Intergenic	NA	NA	2	512	Salem_et_al. Berthelot_et_al.
Omy100020354	No	NA	Unknown	Intergenic	NA	NA	2	1096	Salem_et_al. Shawn_et_al. Berthelot_et_al.
Omy100020360	No	NA	Unknown	Intergenic	NA	NA	2	1036	Salem_et_al. Shawn_et_al.
Omy100020367	No	NA	Unknown	Intergenic	NA	NA	2	908	Salem_et_al. Berthelot_et_al.
Omy100020375	No	NA	Unknown	Intergenic	NA	NA	2	770	Salem_et_al. Berthelot_et_al.
Omy100020395	No	NA	Unknown	Intergenic	NA	NA	3	637	Salem_et_al. Berthelot_et_al.
Omy100020398	No	NA	Unknown	Intergenic	NA	NA	2	801	Salem_et_al. Berthelot_et_al.
Omy100020435	No	NA	Unknown	Intergenic	NA	NA	3	595	Salem_et_al. Berthelot_et_al.
Omy100020468	No	NA	Unknown	Intergenic	NA	NA	1	830	Salem_et_al. Berthelot_et_al.
Omy100020507	No	Unknown	NA	Genic	Exonic		1	395	Salem_et_al. Berthelot_et_al.
Omy100020548	No	NA	Unknown	Intergenic	NA	NA	2	665	Salem_et_al. Shawn_et_al. Berthelot_et_al.
Omy100020575	No	NA	Unknown	Intergenic	NA	NA	3	1133	Salem_et_al. Berthelot_et_al. Shawn_et_al.
Omy100020577	No	NA	Unknown	Intergenic	NA	NA	2	495	Salem_et_al. Shawn_et_al. Berthelot_et_al.
Omy100020661	No	NA	Unknown	Intergenic	NA	NA	2	1650	Salem_et_al. Berthelot_et_al.
Omy100020688	No	NA	Diverging	Intergenic	NA	NA	1	591	Salem_et_al. Shawn_et_al. Berthelot_et_al.
Omy100020802	No	Unknown	NA	Genic	Intronic		3	572	Salem_et_al. Shawn_et_al. Berthelot_et_al.
Omy100020806	No	NA	Unknown	Intergenic	NA	NA	2	1090	Salem_et_al. Berthelot_et_al.
Omy100020816	No	NA	Unknown	Intergenic	NA	NA	2	1236	Salem_et_al. Berthelot_et_al.
Omy100020820	No	NA	Diverging	Intergenic	NA	NA	1	3299	Salem_et_al. Shawn_et_al. Berthelot_et_al.
Omy100020835	No	NA	Unknown	Intergenic	NA	NA	2	432	Salem_et_al. Berthelot_et_al.
Omy100020891	No	NA	Unknown	Intergenic	NA	NA	1	851	Salem_et_al. Berthelot_et_al. Shawn_et_al.
Omy100020898	No	NA	Unknown	Intergenic	NA	NA	1	849	Salem_et_al. Berthelot_et_al.
Omy100020915	No	NA	Unknown	Intergenic	NA	NA	3	1295	Salem_et_al. Berthelot_et_al.
Omy100020939	No	Unknown	NA	Genic	Intronic		2	1460	Salem_et_al. Berthelot_et_al.
Omy100020948	No	NA	Unknown	Intergenic	NA	NA	1	4971	Salem_et_al. Berthelot_et_al. Shawn_et_al.
Omy100020949	No	NA	Unknown	Intergenic	NA	NA	4	1366	Salem_et_al. Berthelot_et_al. Shawn_et_al.
Omy100020953	No	NA	Unknown	Intergenic	NA	NA	2	1148	Salem_et_al. Berthelot_et_al.
Omy100021101	No	NA	Unknown	Intergenic	NA	NA	2	621	Salem_et_al. Berthelot_et_al.
Omy100021105	No	NA	Unknown	Intergenic	NA	NA	2	524	Salem_et_al. Berthelot_et_al.
Omy100021111	No	NA	Unknown	Intergenic	NA	NA	3	2139	Salem_et_al. Berthelot_et_al. Shawn_et_al.
Omy100021155	No	NA	Unknown	Intergenic	NA	NA	2	409	Salem_et_al. Berthelot_et_al.
Omy100021249	No	Unknown	NA	Genic	Intronic		2	498	Salem_et_al. Berthelot_et_al.
Omy100021250	No	NA	Unknown	Intergenic	NA	NA	3	900	Salem_et_al. Berthelot_et_al.
Omy100021315	No	NA	Unknown	Intergenic	NA	NA	2	747	Salem_et_al. Shawn_et_al. Berthelot_et_al.
Omy100021316	No	NA	Unknown	Intergenic	NA	NA	2	452	Salem_et_al. Berthelot_et_al.
Omy100021350	No	NA	Unknown	Intergenic	NA	NA	2	948	Salem_et_al. Berthelot_et_al.
Omy100021398	No	NA	Unknown	Intergenic	NA	NA	2	700	Salem_et_al. Berthelot_et_al.
Omy100021412	No	NA	Unknown	Intergenic	NA	NA	2	1737	Salem_et_al. Berthelot_et_al.
Omy100021516	No	NA	Unknown	Intergenic	NA	NA	3	348	Salem_et_al. Berthelot_et_al.
Omy100021526	No	NA	Unknown	Intergenic	NA	NA	2	734	Salem_et_al. Berthelot_et_al.
Omy100021631	No	NA	Unknown	Intergenic	NA	NA	3	1040	Salem_et_al. Shawn_et_al. Berthelot_et_al.
Omy100021677	No	NA	Unknown	Intergenic	NA	NA	2	683	Salem_et_al. Berthelot_et_al.
Omy100021680	No	NA	Unknown	Intergenic	NA	NA	2	398	Salem_et_al. Shawn_et_al. Berthelot_et_al.
Omy100021689	No	NA	Unknown	Intergenic	NA	NA	4	290	Salem_et_al. Berthelot_et_al.
Omy100021697	No	NA	Unknown	Intergenic	NA	NA	2	727	Salem_et_al. Berthelot_et_al.
Omy100021704	No	NA	Converging	Intergenic	NA	NA	1	1059	Salem_et_al. Berthelot_et_al. Shawn_et_al.
Omy100021725	No	NA	Unknown	Intergenic	NA	NA	4	385	Salem_et_al. Berthelot_et_al.
Omy100021726	No	NA	Unknown	Intergenic	NA	NA	3	2181	Salem_et_al. Berthelot_et_al.
Omy100021727	No	NA	Unknown	Intergenic	NA	NA	1	1102	Salem_et_al. Berthelot_et_al.
Omy100021745	No	NA	Unknown	Intergenic	NA	NA	2	288	Salem_et_al. Berthelot_et_al. Shawn_et_al.
Omy100021747	No	NA	Unknown	Intergenic	NA	NA	2	708	Salem_et_al. Berthelot_et_al.
Omy100021759	No	NA	Diverging	Intergenic	NA	NA	2	657	Salem_et_al. Berthelot_et_al. Shawn_et_al.
Omy100021767	No	NA	Unknown	Intergenic	NA	NA	2	484	Salem_et_al. Berthelot_et_al.
Omy100021821	No	NA	Unknown	Intergenic	NA	NA	3	1079	Salem_et_al. Shawn_et_al. Berthelot_et_al.
Omy100021822	No	NA	Unknown	Intergenic	NA	NA	2	871	Salem_et_al. Shawn_et_al. Berthelot_et_al.
Omy100021848	No	NA	Unknown	Intergenic	NA	NA	1	884	Salem_et_al. Berthelot_et_al.
Omy100021895	No	NA	Unknown	Intergenic	NA	NA	3	713	Salem_et_al. Shawn_et_al.
Omy100021901	No	NA	Unknown	Intergenic	NA	NA	2	982	Salem_et_al. Berthelot_et_al.
Omy100021955	No	NA	Unknown	Intergenic	NA	NA	3	2529	Salem_et_al. Berthelot_et_al. Shawn_et_al.
Omy100021956	No	NA	Unknown	Intergenic	NA	NA	2	3009	Salem_et_al. Berthelot_et_al. Shawn_et_al.
Omy100021973	No	NA	Unknown	Intergenic	NA	NA	2	1041	Salem_et_al. Berthelot_et_al.
Omy100021974	No	NA	Unknown	Intergenic	NA	NA	2	1075	Salem_et_al. Berthelot_et_al.
Omy100021987	No	NA	Unknown	Intergenic	NA	NA	2	647	Salem_et_al. Berthelot_et_al. Shawn_et_al.
Omy100022063	No	NA	Unknown	Intergenic	NA	NA	1	1192	Salem_et_al. Berthelot_et_al.
Omy100022102	No	NA	Unknown	Intergenic	NA	NA	2	1488	Salem_et_al. Berthelot_et_al.
Omy100022159	No	NA	Unknown	Intergenic	NA	NA	2	1353	Salem_et_al. Berthelot_et_al.
Omy100022161	No	Unknown	NA	Genic	Exonic		1	1054	Salem_et_al. Berthelot_et_al. Shawn_et_al.
Omy100022172	No	NA	Unknown	Intergenic	NA	NA	2	526	Salem_et_al. Berthelot_et_al.
Omy100022173	No	NA	Unknown	Intergenic	NA	NA	2	587	Salem_et_al. Berthelot_et_al.
Omy100022179	No	NA	Unknown	Intergenic	NA	NA	5	2577	Salem_et_al. Berthelot_et_al.
Omy100022180	No	NA	Unknown	Intergenic	NA	NA	3	1949	Salem_et_al. Berthelot_et_al.
Omy100022205	No	Antisense	NA	Genic	Intronic		1	1638	Salem_et_al. Shawn_et_al.
Omy100022269	No	NA	Unknown	Intergenic	NA	NA	2	1529	Salem_et_al. Fox_et_al.
Omy100022270	No	NA	Unknown	Intergenic	NA	NA	2	396	Salem_et_al. Berthelot_et_al.
Omy100022274	No	NA	Converging	Intergenic	NA	NA	2	844	Salem_et_al. Berthelot_et_al.
Omy100022290	No	NA	Unknown	Intergenic	NA	NA	3	1579	Salem_et_al. Berthelot_et_al.
Omy100022293	No	NA	Unknown	Intergenic	NA	NA	2	223	Salem_et_al. Berthelot_et_al.
Omy100022301	No	NA	Unknown	Intergenic	NA	NA	2	1456	Salem_et_al. Berthelot_et_al.
Omy100022303	No	NA	Unknown	Intergenic	NA	NA	2	1894	Salem_et_al. Fox_et_al.
Omy100022304	No	NA	Unknown	Intergenic	NA	NA	2	756	Salem_et_al. Shawn_et_al. Fox_et_al.
Omy100022306	No	NA	Unknown	Intergenic	NA	NA	1	1587	Salem_et_al. Berthelot_et_al.
Omy100022312	No	NA	Unknown	Intergenic	NA	NA	3	747	Salem_et_al. Shawn_et_al. Berthelot_et_al.
Omy100022461	No	NA	Unknown	Intergenic	NA	NA	2	1062	Salem_et_al. Berthelot_et_al.
Omy100022466	No	NA	Unknown	Intergenic	NA	NA	2	3081	Salem_et_al. Berthelot_et_al.
Omy100022467	No	NA	Unknown	Intergenic	NA	NA	2	1299	Salem_et_al. Berthelot_et_al.
Omy100022477	No	NA	Unknown	Intergenic	NA	NA	3	564	Salem_et_al. Shawn_et_al.
Omy100022507	No	NA	Unknown	Intergenic	NA	NA	2	2321	Salem_et_al. Berthelot_et_al.
Omy100022509	No	NA	Unknown	Intergenic	NA	NA	3	1002	Salem_et_al. Berthelot_et_al.
Omy100022568	No	NA	Unknown	Intergenic	NA	NA	1	833	Salem_et_al. Berthelot_et_al.
Omy100022572	No	NA	Unknown	Intergenic	NA	NA	2	895	Salem_et_al. Berthelot_et_al. Shawn_et_al.
Omy100022593	No	Unknown	NA	Genic	Intronic		2	730	Salem_et_al. Shawn_et_al.
Omy100022599	No	NA	Unknown	Intergenic	NA	NA	1	982	Salem_et_al. Shawn_et_al.
Omy100022606	No	Unknown	NA	Genic	Exonic		2	718	Salem_et_al. Shawn_et_al.
Omy100022630	No	NA	Diverging	Intergenic	NA	NA	2	591	Salem_et_al. Shawn_et_al. Berthelot_et_al.
Omy100022645	No	NA	Unknown	Intergenic	NA	NA	2	648	Salem_et_al. Berthelot_et_al.
Omy100022646	No	NA	Unknown	Intergenic	NA	NA	2	634	Salem_et_al. Berthelot_et_al.
Omy100022647	No	NA	Unknown	Intergenic	NA	NA	1	497	Salem_et_al. Berthelot_et_al.
Omy100022709	No	NA	Unknown	Intergenic	NA	NA	2	738	Salem_et_al. Berthelot_et_al.
Omy100022753	No	NA	Unknown	Intergenic	NA	NA	2	796	Salem_et_al. Shawn_et_al. Berthelot_et_al.
Omy100022772	No	NA	Unknown	Intergenic	NA	NA	4	832	Salem_et_al. Shawn_et_al. Berthelot_et_al.
Omy100022773	No	NA	Unknown	Intergenic	NA	NA	4	1966	Salem_et_al. Berthelot_et_al.
Omy100022797	No	NA	Unknown	Intergenic	NA	NA	2	411	Salem_et_al. Berthelot_et_al.
Omy100022800	No	NA	Unknown	Intergenic	NA	NA	2	343	Salem_et_al. Berthelot_et_al. Shawn_et_al.
Omy100022801	No	NA	Unknown	Intergenic	NA	NA	2	339	Salem_et_al. Shawn_et_al. Berthelot_et_al.
Omy100022863	No	NA	Unknown	Intergenic	NA	NA	5	808	Salem_et_al. Berthelot_et_al. Shawn_et_al.
Omy100022864	No	NA	Unknown	Intergenic	NA	NA	4	1249	Salem_et_al. Berthelot_et_al.
Omy100022876	No	NA	Diverging	Intergenic	NA	NA	1	786	Salem_et_al. Fox_et_al. Berthelot_et_al. Shawn_et_al.
Omy100022878	No	NA	Diverging	Intergenic	NA	NA	1	774	Salem_et_al. Shawn_et_al. Berthelot_et_al.
Omy100022893	No	NA	Unknown	Intergenic	NA	NA	2	275	Salem_et_al. Berthelot_et_al.
Omy100022936	No	NA	Unknown	Intergenic	NA	NA	2	367	Salem_et_al. Berthelot_et_al.
Omy100022940	No	NA	Unknown	Intergenic	NA	NA	3	776	Salem_et_al. Shawn_et_al. Berthelot_et_al.
Omy100022942	No	NA	Unknown	Intergenic	NA	NA	2	275	Salem_et_al. Berthelot_et_al.
Omy100022943	No	NA	Unknown	Intergenic	NA	NA	2	1813	Salem_et_al. Berthelot_et_al.
Omy100022948	No	NA	Unknown	Intergenic	NA	NA	2	703	Salem_et_al. Berthelot_et_al.
Omy100022950	No	NA	Unknown	Intergenic	NA	NA	2	756	Salem_et_al. Berthelot_et_al.
Omy100022951	No	NA	Unknown	Intergenic	NA	NA	1	699	Salem_et_al. Berthelot_et_al. Shawn_et_al.
Omy100022969	No	NA	Unknown	Intergenic	NA	NA	2	1406	Salem_et_al. Berthelot_et_al.
Omy100023014	No	NA	Unknown	Intergenic	NA	NA	2	809	Salem_et_al. Shawn_et_al. Berthelot_et_al. Fox_et_al.
Omy100023037	No	NA	Unknown	Intergenic	NA	NA	2	1016	Salem_et_al. Berthelot_et_al.
Omy100023042	No	NA	Unknown	Intergenic	NA	NA	2	449	Salem_et_al. Shawn_et_al.
Omy100023080	No	NA	Unknown	Intergenic	NA	NA	2	1152	Salem_et_al. Berthelot_et_al. Shawn_et_al.
Omy100023081	No	NA	Unknown	Intergenic	NA	NA	2	2636	Salem_et_al. Berthelot_et_al.
Omy100023082	No	NA	Unknown	Intergenic	NA	NA	4	316	Salem_et_al. Berthelot_et_al.
Omy100023122	No	NA	Unknown	Intergenic	NA	NA	3	1101	Salem_et_al. Berthelot_et_al.
Omy100023123	No	NA	Unknown	Intergenic	NA	NA	3	1053	Salem_et_al. Berthelot_et_al.
Omy100023157	No	NA	Unknown	Intergenic	NA	NA	2	646	Salem_et_al. Berthelot_et_al.
Omy100023286	No	NA	Unknown	Intergenic	NA	NA	2	344	Salem_et_al. Berthelot_et_al.
Omy100023300	No	NA	Unknown	Intergenic	NA	NA	2	654	Salem_et_al. Berthelot_et_al. Shawn_et_al.
Omy100023338	No	NA	Unknown	Intergenic	NA	NA	2	374	Salem_et_al. Shawn_et_al.
Omy100023371	No	NA	Unknown	Intergenic	NA	NA	2	658	Salem_et_al. Shawn_et_al. Berthelot_et_al.
Omy100023379	No	NA	Unknown	Intergenic	NA	NA	2	1373	Salem_et_al. Berthelot_et_al.
Omy100023385	No	NA	Diverging	Intergenic	NA	NA	2	424	Salem_et_al. Shawn_et_al.
Omy100023386	No	NA	Diverging	Intergenic	NA	NA	2	599	Salem_et_al. Berthelot_et_al. Shawn_et_al.
Omy100023419	No	NA	Unknown	Intergenic	NA	NA	2	791	Salem_et_al. Berthelot_et_al.
Omy100023471	No	NA	Unknown	Intergenic	NA	NA	2	1244	Salem_et_al. Berthelot_et_al.
Omy100023512	No	NA	Unknown	Intergenic	NA	NA	2	847	Salem_et_al. Berthelot_et_al.
Omy100023518	No	NA	Unknown	Intergenic	NA	NA	2	1761	Salem_et_al. Berthelot_et_al.
Omy100023521	No	NA	Unknown	Intergenic	NA	NA	2	1505	Salem_et_al. Berthelot_et_al.
Omy100023536	No	NA	Unknown	Intergenic	NA	NA	2	565	Salem_et_al. Shawn_et_al. Berthelot_et_al.
Omy100023583	No	NA	Unknown	Intergenic	NA	NA	2	843	Salem_et_al. Shawn_et_al.
Omy100023601	No	NA	Unknown	Intergenic	NA	NA	5	1623	Salem_et_al. Berthelot_et_al.
Omy100023611	No	NA	Unknown	Intergenic	NA	NA	1	1289	Salem_et_al. Berthelot_et_al. Shawn_et_al.
Omy100023658	No	NA	Unknown	Intergenic	NA	NA	3	1300	Salem_et_al. Berthelot_et_al.
Omy100023701	No	NA	Unknown	Intergenic	NA	NA	3	772	Salem_et_al. Berthelot_et_al.
Omy100023702	No	NA	Converging	Intergenic	NA	NA	2	1405	Salem_et_al. Shawn_et_al.
Omy100023749	No	NA	Unknown	Intergenic	NA	NA	2	443	Salem_et_al. Berthelot_et_al.
Omy100023769	No	NA	Unknown	Intergenic	NA	NA	2	432	Salem_et_al. Berthelot_et_al.
Omy100023779	No	Unknown	NA	Genic	Exonic		2	1618	Salem_et_al. Shawn_et_al. Berthelot_et_al.
Omy100023827	No	NA	Unknown	Intergenic	NA	NA	2	308	Salem_et_al. Berthelot_et_al.
Omy100023879	No	NA	Unknown	Intergenic	NA	NA	2	523	Salem_et_al. Berthelot_et_al.
Omy100023948	No	NA	Unknown	Intergenic	NA	NA	2	1357	Salem_et_al. Shawn_et_al.
Omy100023951	No	NA	Unknown	Intergenic	NA	NA	3	742	Salem_et_al. Shawn_et_al.
Omy100023960	No	NA	Unknown	Intergenic	NA	NA	2	795	Salem_et_al. Berthelot_et_al.
Omy100023961	No	NA	Unknown	Intergenic	NA	NA	1	1227	Salem_et_al. Berthelot_et_al.
Omy100024015	No	NA	Unknown	Intergenic	NA	NA	2	1160	Salem_et_al. Berthelot_et_al. Shawn_et_al.
Omy100024046	No	NA	Converging	Intergenic	NA	NA	1	776	Salem_et_al. Shawn_et_al. Berthelot_et_al.
Omy100024124	No	NA	Unknown	Intergenic	NA	NA	3	3011	Salem_et_al. Shawn_et_al. Berthelot_et_al.
Omy100024195	No	NA	Unknown	Intergenic	NA	NA	2	577	Salem_et_al. Berthelot_et_al.
Omy100024275	No	NA	Unknown	Intergenic	NA	NA	2	596	Salem_et_al. Berthelot_et_al. Shawn_et_al.
Omy100024306	No	Unknown	NA	Genic	Intronic		2	695	Salem_et_al. Shawn_et_al. Berthelot_et_al.
Omy100024344	No	Unknown	NA	Genic	Intronic		4	2301	Salem_et_al. Fox_et_al.
Omy100024439	No	NA	Unknown	Intergenic	NA	NA	2	1031	Salem_et_al. Berthelot_et_al.
Omy100024441	No	NA	Unknown	Intergenic	NA	NA	2	2066	Salem_et_al. Berthelot_et_al.
Omy100024462	No	NA	Unknown	Intergenic	NA	NA	2	514	Salem_et_al. Berthelot_et_al.
Omy100024518	No	NA	Unknown	Intergenic	NA	NA	2	696	Salem_et_al. Berthelot_et_al.
Omy100024519	No	NA	Unknown	Intergenic	NA	NA	2	745	Salem_et_al. Berthelot_et_al.
Omy100024536	No	NA	Unknown	Intergenic	NA	NA	2	883	Salem_et_al. Berthelot_et_al. Fox_et_al.
Omy100024537	No	NA	Unknown	Intergenic	NA	NA	2	797	Salem_et_al. Berthelot_et_al. Shawn_et_al.
Omy100024539	No	NA	Unknown	Intergenic	NA	NA	4	401	Salem_et_al. Shawn_et_al. Berthelot_et_al.
Omy100024540	No	NA	Unknown	Intergenic	NA	NA	4	399	Salem_et_al. Berthelot_et_al.
Omy100024553	No	NA	Unknown	Intergenic	NA	NA	3	393	Salem_et_al. Shawn_et_al.
Omy100024574	No	NA	Unknown	Intergenic	NA	NA	2	499	Salem_et_al. Berthelot_et_al.
Omy100024647	No	Unknown	NA	Genic	Intronic		2	1343	Salem_et_al. Berthelot_et_al.
Omy100024648	No	Unknown	NA	Genic	Intronic		3	1343	Salem_et_al. Berthelot_et_al. Shawn_et_al.
Omy100024656	No	NA	Unknown	Intergenic	NA	NA	2	1257	Salem_et_al. Berthelot_et_al.
Omy100024670	No	NA	Unknown	Intergenic	NA	NA	2	1897	Salem_et_al. Berthelot_et_al.
Omy100024693	No	NA	Unknown	Intergenic	NA	NA	4	1411	Salem_et_al. Berthelot_et_al.
Omy100024694	No	NA	Unknown	Intergenic	NA	NA	3	1629	Salem_et_al. Shawn_et_al. Berthelot_et_al.
Omy100024696	No	Unknown	NA	Genic	Intronic		2	1977	Salem_et_al. Shawn_et_al.
Omy100024706	No	NA	Unknown	Intergenic	NA	NA	2	486	Salem_et_al. Berthelot_et_al.
Omy100024719	No	NA	Unknown	Intergenic	NA	NA	2	721	Salem_et_al. Berthelot_et_al.
Omy100024745	No	NA	Unknown	Intergenic	NA	NA	1	1866	Salem_et_al. Berthelot_et_al.
Omy100024748	No	NA	Unknown	Intergenic	NA	NA	2	986	Salem_et_al. Berthelot_et_al.
Omy100024787	No	NA	Converging	Intergenic	NA	NA	1	778	Salem_et_al. Shawn_et_al.
Omy100024788	No	NA	Unknown	Intergenic	NA	NA	2	326	Salem_et_al. Berthelot_et_al.
Omy100024790	No	NA	Unknown	Intergenic	NA	NA	2	356	Salem_et_al. Berthelot_et_al.
Omy100024791	No	NA	Unknown	Intergenic	NA	NA	3	346	Salem_et_al. Berthelot_et_al.
Omy100024931	No	NA	Unknown	Intergenic	NA	NA	4	298	Salem_et_al. Berthelot_et_al.
Omy100024969	No	NA	Unknown	Intergenic	NA	NA	2	1412	Salem_et_al. Berthelot_et_al. Shawn_et_al.
Omy100024973	No	NA	Unknown	Intergenic	NA	NA	2	655	Salem_et_al. Berthelot_et_al.
Omy100025055	No	Unknown	NA	Genic	Intronic		2	813	Salem_et_al. Berthelot_et_al.
Omy100025059	No	NA	Unknown	Intergenic	NA	NA	2	578	Salem_et_al. Berthelot_et_al.
Omy100025120	No	NA	Unknown	Intergenic	NA	NA	2	988	Salem_et_al. Berthelot_et_al.
Omy100025181	No	NA	Unknown	Intergenic	NA	NA	3	296	Salem_et_al. Berthelot_et_al.
Omy100025283	No	NA	Unknown	Intergenic	NA	NA	2	591	Salem_et_al. Berthelot_et_al.
Omy100025316	No	NA	Unknown	Intergenic	NA	NA	1	976	Salem_et_al. Berthelot_et_al.
Omy100025348	No	NA	Unknown	Intergenic	NA	NA	2	480	Salem_et_al. Berthelot_et_al.
Omy100025445	No	NA	Unknown	Intergenic	NA	NA	2	606	Salem_et_al. Shawn_et_al.
Omy100025482	No	NA	Unknown	Intergenic	NA	NA	2	775	Salem_et_al. Shawn_et_al. Berthelot_et_al.
Omy100025494	Yes	NA	Unknown	Intergenic	NA	NA	3	923	Salem_et_al. Berthelot_et_al. Shawn_et_al.
Omy100025500	No	NA	Unknown	Intergenic	NA	NA	2	676	Salem_et_al. Berthelot_et_al.
Omy100025548	No	NA	Unknown	Intergenic	NA	NA	2	840	Salem_et_al. Berthelot_et_al. Shawn_et_al.
Omy100025565	No	NA	Unknown	Intergenic	NA	NA	3	545	Salem_et_al. Berthelot_et_al.
Omy100025567	No	NA	Unknown	Intergenic	NA	NA	2	1856	Salem_et_al. Berthelot_et_al.
Omy100025568	No	NA	Unknown	Intergenic	NA	NA	3	1833	Salem_et_al. Berthelot_et_al. Shawn_et_al.
Omy100025650	No	NA	Unknown	Intergenic	NA	NA	3	487	Salem_et_al. Berthelot_et_al. Shawn_et_al.
Omy100025692	No	NA	Unknown	Intergenic	NA	NA	2	927	Salem_et_al. Berthelot_et_al.
Omy100025707	No	Unknown	NA	Genic	Intronic		2	930	Salem_et_al. Berthelot_et_al.
Omy100025708	No	Unknown	NA	Genic	Intronic		3	564	Salem_et_al. Berthelot_et_al.
Omy100025709	No	Unknown	NA	Genic	Intronic		3	618	Salem_et_al. Berthelot_et_al.
Omy100025748	No	NA	Unknown	Intergenic	NA	NA	1	3158	Salem_et_al. Shawn_et_al. Berthelot_et_al.
Omy100025768	No	NA	Unknown	Intergenic	NA	NA	3	272	Salem_et_al. Berthelot_et_al.
Omy100025769	No	NA	Unknown	Intergenic	NA	NA	2	507	Salem_et_al. Berthelot_et_al.
Omy100025782	No	NA	Converging	Intergenic	NA	NA	2	672	Salem_et_al. Shawn_et_al. Berthelot_et_al.
Omy100025796	No	NA	Unknown	Intergenic	NA	NA	2	406	Salem_et_al. Berthelot_et_al.
Omy100025880	No	NA	Unknown	Intergenic	NA	NA	2	517	Salem_et_al. Berthelot_et_al.
Omy100025884	No	NA	Unknown	Intergenic	NA	NA	3	386	Salem_et_al. Shawn_et_al. Berthelot_et_al.
Omy100025895	No	NA	Unknown	Intergenic	NA	NA	2	1513	Salem_et_al. Berthelot_et_al.
Omy100026057	No	NA	Unknown	Intergenic	NA	NA	2	483	Salem_et_al. Berthelot_et_al.
Omy100026127	No	NA	Unknown	Intergenic	NA	NA	2	1896	Salem_et_al. Berthelot_et_al. Shawn_et_al.
Omy100026166	No	NA	Unknown	Intergenic	NA	NA	2	1326	Salem_et_al. Berthelot_et_al.
Omy100026169	No	NA	Diverging	Intergenic	NA	NA	2	1711	Salem_et_al. Berthelot_et_al. Shawn_et_al.
Omy100026186	No	NA	Unknown	Intergenic	NA	NA	2	1402	Salem_et_al. Shawn_et_al. Berthelot_et_al.
Omy100026227	No	NA	Unknown	Intergenic	NA	NA	4	1193	Salem_et_al. Shawn_et_al. Fox_et_al. Berthelot_et_al.
Omy100026244	No	NA	Unknown	Intergenic	NA	NA	2	655	Salem_et_al. Berthelot_et_al.
Omy100026299	No	NA	Unknown	Intergenic	NA	NA	2	2733	Salem_et_al. Berthelot_et_al.
Omy100026336	No	NA	Unknown	Intergenic	NA	NA	2	594	Salem_et_al. Berthelot_et_al.
Omy100026343	No	NA	Unknown	Intergenic	NA	NA	2	893	Salem_et_al. Berthelot_et_al.
Omy100026352	No	NA	Unknown	Intergenic	NA	NA	3	342	Salem_et_al. Berthelot_et_al.
Omy100026357	No	NA	Unknown	Intergenic	NA	NA	3	454	Salem_et_al. Berthelot_et_al.
Omy100026400	No	NA	Unknown	Intergenic	NA	NA	2	434	Salem_et_al. Berthelot_et_al.
Omy100026428	No	NA	Unknown	Intergenic	NA	NA	5	564	Salem_et_al. Shawn_et_al.
Omy100026456	No	NA	Unknown	Intergenic	NA	NA	2	1799	Salem_et_al. Berthelot_et_al. Shawn_et_al.
Omy100026459	No	NA	Unknown	Intergenic	NA	NA	2	927	Salem_et_al. Berthelot_et_al.
Omy100026460	No	NA	Unknown	Intergenic	NA	NA	2	553	Salem_et_al. Berthelot_et_al.
Omy100026487	No	Unknown	NA	Genic	Intronic		3	951	Salem_et_al. Berthelot_et_al.
Omy100026488	No	Unknown	NA	Genic	Intronic		3	816	Salem_et_al. Berthelot_et_al. Shawn_et_al. Fox_et_al.
Omy100026526	No	NA	Diverging	Intergenic	NA	NA	2	1716	Salem_et_al. Berthelot_et_al. Shawn_et_al.
Omy100026613	No	NA	Unknown	Intergenic	NA	NA	1	597	Salem_et_al. Berthelot_et_al.
Omy100026620	No	NA	Unknown	Intergenic	NA	NA	2	1014	Salem_et_al. Berthelot_et_al.
Omy100026649	No	NA	Unknown	Intergenic	NA	NA	3	1030	Salem_et_al. Berthelot_et_al.
Omy100026650	No	NA	Unknown	Intergenic	NA	NA	2	1134	Salem_et_al. Shawn_et_al.
Omy100026652	No	NA	Unknown	Intergenic	NA	NA	3	1004	Salem_et_al. Shawn_et_al. Berthelot_et_al.
Omy100026704	No	NA	Unknown	Intergenic	NA	NA	2	337	Salem_et_al. Berthelot_et_al. Shawn_et_al.
Omy100026712	No	NA	Unknown	Intergenic	NA	NA	2	517	Salem_et_al. Shawn_et_al. Berthelot_et_al.
Omy100026767	No	NA	Unknown	Intergenic	NA	NA	2	335	Salem_et_al. Berthelot_et_al.
Omy100026843	No	NA	Unknown	Intergenic	NA	NA	4	1197	Salem_et_al. Shawn_et_al.
Omy100026959	Yes	NA	Converging	Intergenic	NA	NA	1	2699	Salem_et_al. Shawn_et_al. Berthelot_et_al.
Omy100027015	No	NA	Unknown	Intergenic	NA	NA	2	569	Salem_et_al. Berthelot_et_al.
Omy100027016	No	NA	Unknown	Intergenic	NA	NA	2	1244	Salem_et_al. Berthelot_et_al.
Omy100027022	No	NA	Unknown	Intergenic	NA	NA	2	304	Salem_et_al. Shawn_et_al. Berthelot_et_al.
Omy100027024	No	NA	Unknown	Intergenic	NA	NA	3	788	Salem_et_al. Berthelot_et_al.
Omy100027040	No	NA	Unknown	Intergenic	NA	NA	3	1118	Salem_et_al. Berthelot_et_al.
Omy100027041	No	NA	Unknown	Intergenic	NA	NA	3	554	Salem_et_al. Berthelot_et_al.
Omy100027062	No	NA	Unknown	Intergenic	NA	NA	2	1002	Salem_et_al. Berthelot_et_al.
Omy100027133	No	NA	Unknown	Intergenic	NA	NA	2	1140	Salem_et_al. Berthelot_et_al.
Omy100027200	No	NA	Unknown	Intergenic	NA	NA	1	1199	Salem_et_al. Berthelot_et_al.
Omy100027224	Yes	NA	Unknown	Intergenic	NA	NA	1	2924	Salem_et_al. Berthelot_et_al. Shawn_et_al.
Omy100027312	No	NA	Unknown	Intergenic	NA	NA	2	952	Salem_et_al. Berthelot_et_al.
Omy100027336	No	NA	Unknown	Intergenic	NA	NA	2	694	Salem_et_al. Berthelot_et_al.
Omy100027448	No	NA	Unknown	Intergenic	NA	NA	2	1007	Salem_et_al. Berthelot_et_al.
Omy100027464	No	NA	Unknown	Intergenic	NA	NA	1	1210	Salem_et_al. Shawn_et_al.
Omy100027549	No	NA	Unknown	Intergenic	NA	NA	1	1386	Salem_et_al. Berthelot_et_al.
Omy100027555	No	NA	Unknown	Intergenic	NA	NA	2	682	Salem_et_al. Berthelot_et_al. Shawn_et_al.
Omy100027587	No	NA	Unknown	Intergenic	NA	NA	3	2179	Salem_et_al. Shawn_et_al.
Omy100027591	No	NA	Unknown	Intergenic	NA	NA	2	528	Salem_et_al. Berthelot_et_al.
Omy100027596	No	NA	Unknown	Intergenic	NA	NA	3	650	Salem_et_al. Berthelot_et_al.
Omy100027597	No	NA	Unknown	Intergenic	NA	NA	3	682	Salem_et_al. Berthelot_et_al.
Omy100027602	No	NA	Unknown	Intergenic	NA	NA	2	697	Salem_et_al. Berthelot_et_al.
Omy100027614	No	NA	Unknown	Intergenic	NA	NA	2	2019	Salem_et_al. Berthelot_et_al.
Omy100027615	No	NA	Unknown	Intergenic	NA	NA	2	1932	Salem_et_al. Shawn_et_al. Berthelot_et_al.
Omy100027644	No	NA	Unknown	Intergenic	NA	NA	2	771	Salem_et_al. Berthelot_et_al.
Omy100027704	No	NA	Unknown	Intergenic	NA	NA	2	585	Salem_et_al. Berthelot_et_al.
Omy100027745	No	NA	Unknown	Intergenic	NA	NA	2	961	Salem_et_al. Shawn_et_al. Berthelot_et_al.
Omy100027769	No	NA	Unknown	Intergenic	NA	NA	2	390	Salem_et_al. Shawn_et_al.
Omy100027774	No	NA	Unknown	Intergenic	NA	NA	2	607	Salem_et_al. Berthelot_et_al.
Omy100027786	No	NA	Unknown	Intergenic	NA	NA	2	373	Salem_et_al. Berthelot_et_al.
Omy100027806	No	NA	Unknown	Intergenic	NA	NA	2	4200	Salem_et_al. Berthelot_et_al. Shawn_et_al.
Omy100027820	No	NA	Unknown	Intergenic	NA	NA	4	721	Salem_et_al. Berthelot_et_al.
Omy100027861	No	NA	Unknown	Intergenic	NA	NA	3	1653	Salem_et_al. Berthelot_et_al.
Omy100027862	No	NA	Unknown	Intergenic	NA	NA	3	1657	Salem_et_al. Berthelot_et_al.
Omy100027863	No	NA	Unknown	Intergenic	NA	NA	1	1356	Salem_et_al. Berthelot_et_al.
Omy100027886	No	NA	Unknown	Intergenic	NA	NA	2	555	Salem_et_al. Berthelot_et_al.
Omy100027887	No	NA	Unknown	Intergenic	NA	NA	4	400	Salem_et_al. Berthelot_et_al.
Omy100027909	No	NA	Unknown	Intergenic	NA	NA	3	1710	Salem_et_al. Berthelot_et_al.
Omy100027937	No	NA	Unknown	Intergenic	NA	NA	2	392	Salem_et_al. Berthelot_et_al.
Omy100028042	No	NA	Unknown	Intergenic	NA	NA	4	2851	Salem_et_al. Berthelot_et_al. Shawn_et_al.
Omy100028043	No	NA	Diverging	Intergenic	NA	NA	2	2730	Salem_et_al. Shawn_et_al. Berthelot_et_al.
Omy100028087	No	NA	Unknown	Intergenic	NA	NA	3	221	Salem_et_al. Berthelot_et_al. Shawn_et_al.
Omy100028096	No	NA	Unknown	Intergenic	NA	NA	2	481	Salem_et_al. Berthelot_et_al.
Omy100028120	No	NA	Unknown	Intergenic	NA	NA	3	1644	Salem_et_al. Berthelot_et_al.
Omy100028143	No	Unknown	NA	Genic	Intronic		3	752	Salem_et_al. Berthelot_et_al.
Omy100028180	No	NA	Unknown	Intergenic	NA	NA	2	360	Salem_et_al. Berthelot_et_al. Shawn_et_al.
Omy100028200	No	NA	Unknown	Intergenic	NA	NA	4	901	Salem_et_al. Berthelot_et_al.
Omy100028228	No	NA	Unknown	Intergenic	NA	NA	2	458	Salem_et_al. Berthelot_et_al.
Omy100028233	No	NA	Unknown	Intergenic	NA	NA	2	763	Salem_et_al. Berthelot_et_al. Shawn_et_al.
Omy100028260	No	NA	Unknown	Intergenic	NA	NA	2	563	Salem_et_al. Berthelot_et_al.
Omy100028306	No	NA	Unknown	Intergenic	NA	NA	2	341	Salem_et_al. Berthelot_et_al.
Omy100028330	No	NA	Unknown	Intergenic	NA	NA	1	3333	Salem_et_al. Berthelot_et_al.
Omy100028348	No	NA	Unknown	Intergenic	NA	NA	2	436	Salem_et_al. Berthelot_et_al.
Omy100028363	No	NA	Diverging	Intergenic	NA	NA	2	568	Salem_et_al. Shawn_et_al. Berthelot_et_al.
Omy100028390	No	NA	Unknown	Intergenic	NA	NA	2	1491	Salem_et_al. Fox_et_al. Berthelot_et_al. Shawn_et_al.
Omy100028410	No	NA	Unknown	Intergenic	NA	NA	1	791	Salem_et_al. Berthelot_et_al.
Omy100028437	No	NA	Unknown	Intergenic	NA	NA	2	934	Salem_et_al. Berthelot_et_al. Shawn_et_al.
Omy100028468	No	NA	Unknown	Intergenic	NA	NA	2	364	Salem_et_al. Berthelot_et_al.
Omy100028498	No	NA	Unknown	Intergenic	NA	NA	2	621	Salem_et_al. Berthelot_et_al.
Omy100028502	No	NA	Unknown	Intergenic	NA	NA	2	945	Salem_et_al. Berthelot_et_al.
Omy100028512	No	NA	Unknown	Intergenic	NA	NA	2	1150	Salem_et_al. Berthelot_et_al.
Omy100028528	No	NA	Unknown	Intergenic	NA	NA	2	408	Salem_et_al. Berthelot_et_al. Shawn_et_al.
Omy100028536	No	NA	Unknown	Intergenic	NA	NA	2	915	Salem_et_al. Berthelot_et_al.
Omy100028537	No	NA	Unknown	Intergenic	NA	NA	2	745	Salem_et_al. Shawn_et_al.
Omy100028551	No	NA	Unknown	Intergenic	NA	NA	3	333	Salem_et_al. Berthelot_et_al.
Omy100028554	No	NA	Unknown	Intergenic	NA	NA	4	359	Salem_et_al. Berthelot_et_al.
Omy100028558	No	NA	Unknown	Intergenic	NA	NA	2	736	Salem_et_al. Berthelot_et_al.
Omy100028745	No	Unknown	NA	Genic	Exonic		2	1485	Salem_et_al. Berthelot_et_al.
Omy100028762	No	NA	Unknown	Intergenic	NA	NA	2	305	Salem_et_al. Berthelot_et_al.
Omy100028766	No	NA	Unknown	Intergenic	NA	NA	2	422	Salem_et_al. Berthelot_et_al.
Omy100028771	No	NA	Unknown	Intergenic	NA	NA	2	291	Salem_et_al. Berthelot_et_al.
Omy100028804	No	NA	Unknown	Intergenic	NA	NA	2	623	Salem_et_al. Berthelot_et_al. Shawn_et_al.
Omy100028821	No	NA	Unknown	Intergenic	NA	NA	3	2001	Salem_et_al. Berthelot_et_al.
Omy100028840	No	Unknown	NA	Genic	Intronic		2	1771	Salem_et_al. Berthelot_et_al. Shawn_et_al.
Omy100028843	No	NA	Unknown	Intergenic	NA	NA	2	1046	Salem_et_al. Berthelot_et_al.
Omy100028853	No	NA	Unknown	Intergenic	NA	NA	2	1789	Salem_et_al. Berthelot_et_al. Shawn_et_al.
Omy100028893	No	NA	Unknown	Intergenic	NA	NA	2	637	Salem_et_al. Shawn_et_al.
Omy100028943	No	NA	Unknown	Intergenic	NA	NA	1	1851	Salem_et_al. Berthelot_et_al.
Omy100028947	No	NA	Unknown	Intergenic	NA	NA	2	826	Salem_et_al. Berthelot_et_al.
Omy100028973	No	NA	Unknown	Intergenic	NA	NA	2	1010	Salem_et_al. Berthelot_et_al.
Omy100028983	No	NA	Unknown	Intergenic	NA	NA	2	1016	Salem_et_al. Berthelot_et_al.
Omy100029054	No	NA	Unknown	Intergenic	NA	NA	2	558	Salem_et_al. Berthelot_et_al.
Omy100029063	No	NA	Unknown	Intergenic	NA	NA	2	448	Salem_et_al. Berthelot_et_al.
Omy100029133	No	NA	Unknown	Intergenic	NA	NA	2	654	Salem_et_al. Shawn_et_al.
Omy100029179	No	NA	Unknown	Intergenic	NA	NA	1	900	Salem_et_al. Berthelot_et_al.
Omy100029180	No	NA	Unknown	Intergenic	NA	NA	2	950	Salem_et_al. Berthelot_et_al.
Omy100029183	No	NA	Diverging	Intergenic	NA	NA	3	2564	Salem_et_al. Berthelot_et_al.
Omy100029184	No	NA	Diverging	Intergenic	NA	NA	3	2519	Salem_et_al. Berthelot_et_al.
Omy100029235	No	NA	Unknown	Intergenic	NA	NA	4	3601	Salem_et_al. Berthelot_et_al.
Omy100029238	No	NA	Unknown	Intergenic	NA	NA	3	912	Salem_et_al. Berthelot_et_al. Shawn_et_al.
Omy100029282	No	NA	Unknown	Intergenic	NA	NA	2	399	Salem_et_al. Berthelot_et_al.
Omy100029304	No	NA	Unknown	Intergenic	NA	NA	2	790	Salem_et_al. Berthelot_et_al.
Omy100029322	No	NA	Unknown	Intergenic	NA	NA	3	2550	Salem_et_al. Berthelot_et_al.
Omy100029323	No	NA	Unknown	Intergenic	NA	NA	3	2553	Salem_et_al. Shawn_et_al. Berthelot_et_al.
Omy100029361	No	NA	Unknown	Intergenic	NA	NA	2	459	Salem_et_al. Berthelot_et_al.
Omy100029468	No	NA	Converging	Intergenic	NA	NA	2	2425	Salem_et_al. Berthelot_et_al. Shawn_et_al.
Omy100029495	No	NA	Unknown	Intergenic	NA	NA	1	1146	Salem_et_al. Shawn_et_al.
Omy100029496	No	NA	Unknown	Intergenic	NA	NA	2	833	Salem_et_al. Berthelot_et_al.
Omy100029507	No	NA	Unknown	Intergenic	NA	NA	2	1065	Salem_et_al. Berthelot_et_al.
Omy100029522	No	NA	Unknown	Intergenic	NA	NA	3	339	Salem_et_al. Shawn_et_al. Berthelot_et_al.
Omy100029531	No	Unknown	NA	Genic	Exonic		2	576	Salem_et_al. Berthelot_et_al.
Omy100029559	No	NA	Unknown	Intergenic	NA	NA	2	982	Salem_et_al. Berthelot_et_al.
Omy100029561	No	NA	Unknown	Intergenic	NA	NA	3	933	Salem_et_al. Shawn_et_al.
Omy100029589	No	NA	Unknown	Intergenic	NA	NA	2	459	Salem_et_al. Berthelot_et_al.
Omy100029590	No	NA	Unknown	Intergenic	NA	NA	2	465	Salem_et_al. Shawn_et_al. Berthelot_et_al.
Omy100029591	No	Unknown	NA	Genic	Exonic		2	785	Salem_et_al. Berthelot_et_al.
Omy100029592	No	Unknown	NA	Genic	Exonic		1	2498	Salem_et_al. Shawn_et_al. Berthelot_et_al.
Omy100029608	No	NA	Unknown	Intergenic	NA	NA	1	1035	Salem_et_al. Berthelot_et_al.
Omy100029621	No	NA	Unknown	Intergenic	NA	NA	2	360	Salem_et_al. Berthelot_et_al.
Omy100029622	No	NA	Unknown	Intergenic	NA	NA	2	572	Salem_et_al. Shawn_et_al.
Omy100029623	No	NA	Unknown	Intergenic	NA	NA	2	845	Salem_et_al. Shawn_et_al. Berthelot_et_al.
Omy100029646	No	NA	Unknown	Intergenic	NA	NA	2	514	Salem_et_al. Berthelot_et_al.
Omy100029647	No	NA	Unknown	Intergenic	NA	NA	2	559	Salem_et_al. Berthelot_et_al.
Omy100029662	No	Unknown	NA	Genic	Intronic		2	465	Salem_et_al. Berthelot_et_al.
Omy100029681	No	NA	Unknown	Intergenic	NA	NA	3	446	Salem_et_al. Berthelot_et_al.
Omy100029682	No	NA	Diverging	Intergenic	NA	NA	1	923	Salem_et_al. Berthelot_et_al. Shawn_et_al.
Omy100029722	No	NA	Unknown	Intergenic	NA	NA	3	1892	Salem_et_al. Berthelot_et_al. Shawn_et_al.
Omy100029723	No	NA	Unknown	Intergenic	NA	NA	3	1500	Salem_et_al. Berthelot_et_al.
Omy100029779	No	Unknown	NA	Genic	Intronic		6	660	Salem_et_al. Shawn_et_al.
Omy100029844	No	NA	Unknown	Intergenic	NA	NA	2	2003	Salem_et_al. Shawn_et_al. Berthelot_et_al.
Omy100029879	No	NA	Unknown	Intergenic	NA	NA	3	1024	Salem_et_al. Berthelot_et_al.
Omy100029919	No	NA	Unknown	Intergenic	NA	NA	1	602	Salem_et_al. Berthelot_et_al.
Omy100029927	No	NA	Unknown	Intergenic	NA	NA	12	1606	Salem_et_al. Shawn_et_al. Berthelot_et_al.
Omy100029928	No	NA	Unknown	Intergenic	NA	NA	14	1722	Salem_et_al. Shawn_et_al. Berthelot_et_al.
Omy100030027	No	NA	Unknown	Intergenic	NA	NA	3	782	Salem_et_al. Berthelot_et_al.
Omy100030028	No	NA	Unknown	Intergenic	NA	NA	3	756	Salem_et_al. Berthelot_et_al.
Omy100030029	No	NA	Unknown	Intergenic	NA	NA	3	779	Salem_et_al. Berthelot_et_al. Shawn_et_al. Fox_et_al.
Omy100030050	No	Unknown	NA	Genic	Intronic		1	1451	Salem_et_al. Berthelot_et_al.
Omy100030118	No	Unknown	NA	Genic	Intronic		2	302	Salem_et_al. Berthelot_et_al. Shawn_et_al.
Omy100030214	No	NA	Unknown	Intergenic	NA	NA	2	693	Salem_et_al. Berthelot_et_al.
Omy100030313	No	NA	Unknown	Intergenic	NA	NA	1	624	Salem_et_al. Berthelot_et_al.
Omy100030329	No	NA	Unknown	Intergenic	NA	NA	3	449	Salem_et_al. Berthelot_et_al.
Omy100030410	No	NA	Unknown	Intergenic	NA	NA	2	1135	Salem_et_al. Berthelot_et_al.
Omy100030494	No	Unknown	NA	Genic	Intronic		2	1093	Salem_et_al. Berthelot_et_al.
Omy100030495	No	Unknown	NA	Genic	Intronic		2	743	Salem_et_al. Berthelot_et_al.
Omy100030496	No	Unknown	NA	Genic	Intronic		2	750	Salem_et_al. Berthelot_et_al.
Omy100030576	No	NA	Unknown	Intergenic	NA	NA	2	413	Salem_et_al. Berthelot_et_al.
Omy100030600	No	NA	Unknown	Intergenic	NA	NA	2	540	Salem_et_al. Berthelot_et_al.
Omy100030606	No	NA	Unknown	Intergenic	NA	NA	3	366	Salem_et_al. Berthelot_et_al.
Omy100030613	No	NA	Unknown	Intergenic	NA	NA	2	1530	Salem_et_al. Berthelot_et_al.
Omy100030624	No	NA	Unknown	Intergenic	NA	NA	2	1144	Salem_et_al. Berthelot_et_al.
Omy100030639	No	NA	Unknown	Intergenic	NA	NA	3	1650	Salem_et_al. Berthelot_et_al.
Omy100030643	No	NA	Unknown	Intergenic	NA	NA	3	1678	Salem_et_al. Berthelot_et_al.
Omy100030645	No	NA	Unknown	Intergenic	NA	NA	2	572	Salem_et_al. Berthelot_et_al.
Omy100030663	No	NA	Unknown	Intergenic	NA	NA	2	380	Salem_et_al. Shawn_et_al. Berthelot_et_al.
Omy100030718	No	NA	Unknown	Intergenic	NA	NA	3	252	Salem_et_al. Berthelot_et_al.
Omy100030724	No	NA	Unknown	Intergenic	NA	NA	4	763	Salem_et_al. Berthelot_et_al.
Omy100030750	No	NA	Unknown	Intergenic	NA	NA	2	458	Salem_et_al. Berthelot_et_al.
Omy100030762	No	NA	Unknown	Intergenic	NA	NA	2	1545	Salem_et_al. Shawn_et_al. Berthelot_et_al.
Omy100030782	No	NA	Unknown	Intergenic	NA	NA	1	1099	Salem_et_al. Berthelot_et_al.
Omy100030797	No	NA	Unknown	Intergenic	NA	NA	2	616	Salem_et_al. Berthelot_et_al.
Omy100030851	No	NA	Unknown	Intergenic	NA	NA	2	670	Salem_et_al. Berthelot_et_al.
Omy100030859	No	NA	Unknown	Intergenic	NA	NA	7	872	Salem_et_al. Berthelot_et_al.
Omy100030887	No	NA	Unknown	Intergenic	NA	NA	1	2117	Salem_et_al. Berthelot_et_al.
Omy100030897	No	NA	Unknown	Intergenic	NA	NA	2	3045	Salem_et_al. Berthelot_et_al.
Omy100030903	No	NA	Unknown	Intergenic	NA	NA	2	580	Salem_et_al. Berthelot_et_al. Shawn_et_al.
Omy100030930	No	NA	Unknown	Intergenic	NA	NA	2	490	Salem_et_al. Berthelot_et_al.
Omy100030955	No	Unknown	NA	Genic	Intronic		2	572	Salem_et_al. Berthelot_et_al. Shawn_et_al.
Omy100031025	No	NA	Unknown	Intergenic	NA	NA	2	855	Salem_et_al. Berthelot_et_al. Shawn_et_al.
Omy100031098	No	NA	Unknown	Intergenic	NA	NA	2	426	Salem_et_al. Shawn_et_al.
Omy100031106	No	NA	Unknown	Intergenic	NA	NA	2	734	Salem_et_al. Berthelot_et_al.
Omy100031110	No	NA	Unknown	Intergenic	NA	NA	2	1232	Salem_et_al. Berthelot_et_al.
Omy100031118	No	NA	Unknown	Intergenic	NA	NA	1	610	Salem_et_al. Shawn_et_al. Berthelot_et_al.
Omy100031121	No	NA	Unknown	Intergenic	NA	NA	2	398	Salem_et_al. Berthelot_et_al.
Omy100031178	No	NA	Unknown	Intergenic	NA	NA	2	541	Salem_et_al. Berthelot_et_al.
Omy100031251	No	NA	Unknown	Intergenic	NA	NA	2	696	Salem_et_al. Berthelot_et_al.
Omy100031255	No	NA	Unknown	Intergenic	NA	NA	1	734	Salem_et_al. Berthelot_et_al.
Omy100031272	No	NA	Unknown	Intergenic	NA	NA	3	573	Salem_et_al. Berthelot_et_al. Shawn_et_al.
Omy100031307	No	NA	Unknown	Intergenic	NA	NA	2	2943	Salem_et_al. Shawn_et_al. Berthelot_et_al.
Omy100031317	No	NA	Unknown	Intergenic	NA	NA	2	985	Salem_et_al. Berthelot_et_al.
Omy100031344	No	NA	Unknown	Intergenic	NA	NA	2	1363	Salem_et_al. Berthelot_et_al.
Omy100031350	No	NA	Unknown	Intergenic	NA	NA	3	1728	Salem_et_al. Shawn_et_al. Berthelot_et_al.
Omy100031391	No	NA	Unknown	Intergenic	NA	NA	2	1030	Salem_et_al. Shawn_et_al. Berthelot_et_al.
Omy100031401	No	NA	Unknown	Intergenic	NA	NA	3	1335	Salem_et_al. Berthelot_et_al.
Omy100031402	No	NA	Unknown	Intergenic	NA	NA	2	1480	Salem_et_al. Berthelot_et_al. Shawn_et_al.
Omy100031417	No	NA	Unknown	Intergenic	NA	NA	2	952	Salem_et_al. Berthelot_et_al.
Omy100031503	No	NA	Unknown	Intergenic	NA	NA	2	800	Salem_et_al. Berthelot_et_al.
Omy100031512	No	Unknown	NA	Genic	Intronic		4	2533	Salem_et_al. Shawn_et_al.
Omy100031513	No	Unknown	NA	Genic	Intronic		4	2531	Salem_et_al. Berthelot_et_al.
Omy100031523	No	NA	Unknown	Intergenic	NA	NA	2	1467	Salem_et_al. Shawn_et_al. Berthelot_et_al.
Omy100031573	No	NA	Unknown	Intergenic	NA	NA	2	964	Salem_et_al. Shawn_et_al.
Omy100031631	No	NA	Unknown	Intergenic	NA	NA	1	521	Salem_et_al. Berthelot_et_al.
Omy100031655	No	NA	Unknown	Intergenic	NA	NA	2	413	Salem_et_al. Berthelot_et_al.
Omy100031657	No	NA	Unknown	Intergenic	NA	NA	1	507	Salem_et_al. Berthelot_et_al.
Omy100031670	No	NA	Unknown	Intergenic	NA	NA	2	970	Salem_et_al. Berthelot_et_al.
Omy100031675	No	NA	Unknown	Intergenic	NA	NA	1	869	Salem_et_al. Berthelot_et_al.
Omy100031676	No	NA	Unknown	Intergenic	NA	NA	3	599	Salem_et_al. Berthelot_et_al.
Omy100031693	No	NA	Unknown	Intergenic	NA	NA	7	627	Salem_et_al. Shawn_et_al.
Omy100031695	No	NA	Unknown	Intergenic	NA	NA	1	1356	Salem_et_al. Shawn_et_al.
Omy100031735	No	NA	Unknown	Intergenic	NA	NA	2	1080	Salem_et_al. Berthelot_et_al.
Omy100031739	No	NA	Unknown	Intergenic	NA	NA	2	347	Salem_et_al. Berthelot_et_al.
Omy100031781	No	NA	Unknown	Intergenic	NA	NA	2	697	Salem_et_al. Berthelot_et_al.
Omy100031786	No	NA	Unknown	Intergenic	NA	NA	2	1629	Salem_et_al. Berthelot_et_al. Shawn_et_al.
Omy100031787	No	NA	Unknown	Intergenic	NA	NA	2	942	Salem_et_al. Berthelot_et_al. Shawn_et_al.
Omy100031792	No	NA	Unknown	Intergenic	NA	NA	2	572	Salem_et_al. Berthelot_et_al.
Omy100031806	No	Antisense	NA	Genic	Intronic		1	1874	Salem_et_al. Berthelot_et_al.
Omy100031827	No	NA	Unknown	Intergenic	NA	NA	2	412	Salem_et_al. Shawn_et_al. Berthelot_et_al.
Omy100031830	No	NA	Unknown	Intergenic	NA	NA	4	491	Salem_et_al. Berthelot_et_al.
Omy100031872	No	NA	Unknown	Intergenic	NA	NA	2	532	Salem_et_al. Berthelot_et_al.
Omy100031880	No	NA	Unknown	Intergenic	NA	NA	2	2713	Salem_et_al. Berthelot_et_al.
Omy100031881	No	NA	Unknown	Intergenic	NA	NA	2	2687	Salem_et_al. Berthelot_et_al.
Omy100031882	No	NA	Unknown	Intergenic	NA	NA	2	2742	Salem_et_al. Berthelot_et_al.
Omy100031906	No	NA	Unknown	Intergenic	NA	NA	2	546	Salem_et_al. Berthelot_et_al.
Omy100031934	No	NA	Unknown	Intergenic	NA	NA	2	373	Salem_et_al. Berthelot_et_al.
Omy100032048	No	Sense	NA	Genic	UN	Fully overlap	2	1313	Salem_et_al. Shawn_et_al.
Omy100032062	No	Unknown	NA	Genic	UN	Fully overlap	3	2276	Salem_et_al. Berthelot_et_al.
Omy100032084	No	NA	Unknown	Intergenic	NA	NA	2	502	Salem_et_al. Berthelot_et_al.
Omy100032100	No	NA	Unknown	Intergenic	NA	NA	3	307	Salem_et_al. Shawn_et_al. Berthelot_et_al.
Omy100032110	No	NA	Unknown	Intergenic	NA	NA	2	371	Salem_et_al. Berthelot_et_al.
Omy100032115	No	NA	Unknown	Intergenic	NA	NA	2	486	Salem_et_al. Berthelot_et_al.
Omy100032178	No	NA	Unknown	Intergenic	NA	NA	2	1530	Salem_et_al. Berthelot_et_al.
Omy100032194	No	NA	Unknown	Intergenic	NA	NA	3	591	Salem_et_al. Berthelot_et_al.
Omy100032218	No	Unknown	NA	Genic	UN	Fully overlap	3	737	Salem_et_al. Berthelot_et_al. Shawn_et_al.
Omy100032220	No	Antisense	NA	Genic	UN	Fully overlap	2	3106	Salem_et_al. Shawn_et_al. Berthelot_et_al.
Omy100032225	No	NA	Unknown	Intergenic	NA	NA	4	402	Salem_et_al. Berthelot_et_al.
Omy100032231	No	Unknown	NA	Genic	Intronic		2	2803	Salem_et_al. Berthelot_et_al. Shawn_et_al.
Omy100032261	No	NA	Unknown	Intergenic	NA	NA	2	3290	Salem_et_al. Berthelot_et_al. Shawn_et_al.
Omy100032280	No	NA	Unknown	Intergenic	NA	NA	3	460	Salem_et_al. Berthelot_et_al.
Omy100032283	No	NA	Unknown	Intergenic	NA	NA	4	417	Salem_et_al. Berthelot_et_al.
Omy100032284	No	NA	Unknown	Intergenic	NA	NA	3	399	Salem_et_al. Berthelot_et_al.
Omy100032286	No	NA	Unknown	Intergenic	NA	NA	3	453	Salem_et_al. Berthelot_et_al.
Omy100032341	No	NA	Converging	Intergenic	NA	NA	2	1704	Salem_et_al. Berthelot_et_al. Shawn_et_al.
Omy100032366	No	NA	Unknown	Intergenic	NA	NA	2	390	Salem_et_al. Berthelot_et_al.
Omy100032381	No	NA	Unknown	Intergenic	NA	NA	2	857	Salem_et_al. Shawn_et_al. Berthelot_et_al.
Omy100032382	No	NA	Unknown	Intergenic	NA	NA	2	766	Salem_et_al. Berthelot_et_al.
Omy100032384	No	NA	Unknown	Intergenic	NA	NA	2	571	Salem_et_al. Berthelot_et_al.
Omy100032402	No	NA	Unknown	Intergenic	NA	NA	2	491	Salem_et_al. Berthelot_et_al.
Omy100032405	No	NA	Unknown	Intergenic	NA	NA	2	1302	Salem_et_al. Berthelot_et_al.
Omy100032577	No	NA	Unknown	Intergenic	NA	NA	3	933	Salem_et_al. Berthelot_et_al.
Omy100032583	No	NA	Unknown	Intergenic	NA	NA	2	1085	Salem_et_al. Berthelot_et_al. Shawn_et_al.
Omy100032584	No	NA	Unknown	Intergenic	NA	NA	2	1111	Salem_et_al. Berthelot_et_al.
Omy100032585	No	NA	Unknown	Intergenic	NA	NA	2	1085	Salem_et_al. Berthelot_et_al.
Omy100032609	No	NA	Unknown	Intergenic	NA	NA	2	780	Salem_et_al. Berthelot_et_al.
Omy100032879	No	NA	Unknown	Intergenic	NA	NA	2	1174	Salem_et_al. Shawn_et_al. Berthelot_et_al.
Omy100032914	No	NA	Unknown	Intergenic	NA	NA	2	932	Salem_et_al. Berthelot_et_al.
Omy100032920	No	NA	Unknown	Intergenic	NA	NA	5	1291	Salem_et_al. Berthelot_et_al.
Omy100032921	No	NA	Unknown	Intergenic	NA	NA	6	1659	Salem_et_al. Berthelot_et_al.
Omy100032953	No	NA	Unknown	Intergenic	NA	NA	2	1295	Salem_et_al. Berthelot_et_al.
Omy100032964	No	Unknown	NA	Genic	Intronic		2	1188	Salem_et_al. Berthelot_et_al.
Omy100032999	No	NA	Unknown	Intergenic	NA	NA	2	644	Salem_et_al. Berthelot_et_al.
Omy100033000	No	NA	Unknown	Intergenic	NA	NA	2	939	Salem_et_al. Berthelot_et_al.
Omy100033034	No	NA	Unknown	Intergenic	NA	NA	2	384	Salem_et_al. Berthelot_et_al.
Omy100033044	No	NA	Unknown	Intergenic	NA	NA	2	1242	Salem_et_al. Berthelot_et_al.
Omy100033054	No	NA	Unknown	Intergenic	NA	NA	2	794	Salem_et_al. Berthelot_et_al.
Omy100033125	No	NA	Unknown	Intergenic	NA	NA	2	566	Salem_et_al. Berthelot_et_al.
Omy100033166	No	NA	Unknown	Intergenic	NA	NA	3	562	Salem_et_al. Berthelot_et_al.
Omy100033168	No	NA	Unknown	Intergenic	NA	NA	3	524	Salem_et_al. Berthelot_et_al.
Omy100033241	No	NA	Unknown	Intergenic	NA	NA	2	884	Salem_et_al. Berthelot_et_al.
Omy100033255	Yes	NA	Unknown	Intergenic	NA	NA	4	483	Salem_et_al. Berthelot_et_al.
Omy100033301	No	NA	Unknown	Intergenic	NA	NA	2	711	Salem_et_al. Berthelot_et_al.
Omy100033331	No	NA	Unknown	Intergenic	NA	NA	5	915	Salem_et_al. Berthelot_et_al.
Omy100033332	No	NA	Unknown	Intergenic	NA	NA	5	819	Salem_et_al. Berthelot_et_al.
Omy100033334	No	NA	Unknown	Intergenic	NA	NA	5	956	Salem_et_al. Berthelot_et_al.
Omy100033336	No	NA	Unknown	Intergenic	NA	NA	4	791	Salem_et_al. Berthelot_et_al.
Omy100033339	No	NA	Unknown	Intergenic	NA	NA	4	1000	Salem_et_al. Berthelot_et_al. Shawn_et_al.
Omy100033345	No	NA	Unknown	Intergenic	NA	NA	2	1756	Salem_et_al. Berthelot_et_al.
Omy100033348	No	NA	Unknown	Intergenic	NA	NA	2	446	Salem_et_al. Berthelot_et_al.
Omy100033356	Yes	NA	Unknown	Intergenic	NA	NA	2	781	Salem_et_al. Berthelot_et_al.
Omy100033360	No	NA	Unknown	Intergenic	NA	NA	2	765	Salem_et_al. Berthelot_et_al.
Omy100033367	No	NA	Unknown	Intergenic	NA	NA	2	3840	Salem_et_al. Berthelot_et_al.
Omy100033591	No	NA	Converging	Intergenic	NA	NA	2	2319	Salem_et_al. Berthelot_et_al. Shawn_et_al. Fox_et_al.
Omy100033613	No	NA	Unknown	Intergenic	NA	NA	2	821	Salem_et_al. Berthelot_et_al.
Omy100033661	No	NA	Unknown	Intergenic	NA	NA	2	579	Salem_et_al. Berthelot_et_al.
Omy100033704	No	NA	Unknown	Intergenic	NA	NA	2	1032	Salem_et_al. Shawn_et_al. Berthelot_et_al.
Omy100033708	No	NA	Unknown	Intergenic	NA	NA	2	462	Salem_et_al. Berthelot_et_al.
Omy100033722	No	NA	Unknown	Intergenic	NA	NA	2	962	Salem_et_al. Berthelot_et_al. Shawn_et_al.
Omy100033725	No	NA	Unknown	Intergenic	NA	NA	2	345	Salem_et_al. Berthelot_et_al.
Omy100033790	No	NA	Unknown	Intergenic	NA	NA	2	317	Salem_et_al. Berthelot_et_al.
Omy100033793	No	NA	Unknown	Intergenic	NA	NA	2	533	Salem_et_al. Berthelot_et_al.
Omy100033865	No	NA	Diverging	Intergenic	NA	NA	2	684	Salem_et_al. Berthelot_et_al. Shawn_et_al.
Omy100033913	No	NA	Converging	Intergenic	NA	NA	2	872	Salem_et_al. Shawn_et_al. Berthelot_et_al.
Omy100033936	No	NA	Unknown	Intergenic	NA	NA	2	883	Salem_et_al. Berthelot_et_al.
Omy100033938	No	NA	Unknown	Intergenic	NA	NA	2	1031	Salem_et_al. Shawn_et_al. Berthelot_et_al.
Omy100033945	No	NA	Unknown	Intergenic	NA	NA	2	767	Salem_et_al. Berthelot_et_al.
Omy100034040	No	NA	Unknown	Intergenic	NA	NA	2	869	Salem_et_al. Berthelot_et_al.
Omy100034052	No	NA	Unknown	Intergenic	NA	NA	2	897	Salem_et_al. Shawn_et_al. Berthelot_et_al.
Omy100034054	No	NA	Unknown	Intergenic	NA	NA	2	707	Salem_et_al. Berthelot_et_al.
Omy100034106	No	NA	Unknown	Intergenic	NA	NA	2	821	Salem_et_al. Shawn_et_al.
Omy100034109	No	NA	Unknown	Intergenic	NA	NA	2	539	Salem_et_al. Berthelot_et_al.
Omy100034141	No	NA	Unknown	Intergenic	NA	NA	2	1100	Salem_et_al. Shawn_et_al. Berthelot_et_al.
Omy100034162	No	NA	Unknown	Intergenic	NA	NA	2	356	Salem_et_al. Shawn_et_al. Berthelot_et_al.
Omy100034169	No	NA	Unknown	Intergenic	NA	NA	3	1844	Salem_et_al. Shawn_et_al. Berthelot_et_al.
Omy100034175	No	NA	Unknown	Intergenic	NA	NA	2	627	Salem_et_al. Shawn_et_al. Berthelot_et_al.
Omy100034195	No	NA	Unknown	Intergenic	NA	NA	2	294	Salem_et_al. Berthelot_et_al.
Omy100034196	No	NA	Unknown	Intergenic	NA	NA	2	1430	Salem_et_al. Berthelot_et_al.
Omy100034202	No	NA	Unknown	Intergenic	NA	NA	2	1499	Salem_et_al. Berthelot_et_al.
Omy100034204	No	NA	Unknown	Intergenic	NA	NA	2	1499	Salem_et_al. Shawn_et_al. Berthelot_et_al.
Omy100034205	No	NA	Unknown	Intergenic	NA	NA	2	466	Salem_et_al. Berthelot_et_al.
Omy100034232	No	NA	Unknown	Intergenic	NA	NA	2	559	Salem_et_al. Berthelot_et_al.
Omy100034254	No	NA	Unknown	Intergenic	NA	NA	2	904	Salem_et_al. Shawn_et_al.
Omy100034288	No	NA	Unknown	Intergenic	NA	NA	2	433	Salem_et_al. Shawn_et_al.
Omy100034303	No	NA	Unknown	Intergenic	NA	NA	4	703	Salem_et_al. Berthelot_et_al.
Omy100034304	No	NA	Unknown	Intergenic	NA	NA	2	1432	Salem_et_al. Berthelot_et_al.
Omy100034354	No	NA	Unknown	Intergenic	NA	NA	2	753	Salem_et_al. Shawn_et_al. Berthelot_et_al.
Omy100034386	No	NA	Unknown	Intergenic	NA	NA	2	684	Salem_et_al. Berthelot_et_al.
Omy100034391	No	NA	Unknown	Intergenic	NA	NA	4	992	Salem_et_al. Shawn_et_al. Berthelot_et_al.
Omy100034392	No	NA	Unknown	Intergenic	NA	NA	5	2691	Salem_et_al. Shawn_et_al.
Omy100034401	No	NA	Unknown	Intergenic	NA	NA	2	765	Salem_et_al. Berthelot_et_al.
Omy100034430	No	NA	Unknown	Intergenic	NA	NA	4	657	Salem_et_al. Berthelot_et_al.
Omy100034431	No	NA	Unknown	Intergenic	NA	NA	2	224	Salem_et_al. Shawn_et_al.
Omy100034499	No	NA	Unknown	Intergenic	NA	NA	2	699	Salem_et_al. Berthelot_et_al.
Omy100034671	No	NA	Unknown	Intergenic	NA	NA	2	353	Salem_et_al. Shawn_et_al. Berthelot_et_al.
Omy100034706	No	NA	Unknown	Intergenic	NA	NA	2	1057	Salem_et_al. Berthelot_et_al.
Omy100034718	No	NA	Unknown	Intergenic	NA	NA	2	386	Salem_et_al. Berthelot_et_al.
Omy100034745	No	NA	Unknown	Intergenic	NA	NA	2	607	Salem_et_al. Shawn_et_al. Berthelot_et_al.
Omy100034746	No	NA	Unknown	Intergenic	NA	NA	2	618	Salem_et_al. Berthelot_et_al.
Omy100034770	No	NA	Unknown	Intergenic	NA	NA	2	1300	Salem_et_al. Shawn_et_al. Berthelot_et_al.
Omy100034783	No	NA	Unknown	Intergenic	NA	NA	2	774	Salem_et_al. Berthelot_et_al. Shawn_et_al.
Omy100034803	No	NA	Unknown	Intergenic	NA	NA	2	513	Salem_et_al. Berthelot_et_al.
Omy100034806	No	NA	Unknown	Intergenic	NA	NA	2	1200	Salem_et_al. Berthelot_et_al.
Omy100034807	No	NA	Unknown	Intergenic	NA	NA	3	1189	Salem_et_al. Berthelot_et_al.
Omy100034812	No	NA	Unknown	Intergenic	NA	NA	3	679	Salem_et_al. Berthelot_et_al.
Omy100034817	No	NA	Unknown	Intergenic	NA	NA	3	880	Salem_et_al. Berthelot_et_al.
Omy100034850	No	NA	Unknown	Intergenic	NA	NA	2	1204	Salem_et_al. Berthelot_et_al.
Omy100034891	No	NA	Unknown	Intergenic	NA	NA	2	937	Salem_et_al. Berthelot_et_al.
Omy100034895	No	NA	Unknown	Intergenic	NA	NA	2	448	Salem_et_al. Berthelot_et_al.
Omy100034949	No	NA	Unknown	Intergenic	NA	NA	2	332	Salem_et_al. Berthelot_et_al.
Omy100034952	No	NA	Unknown	Intergenic	NA	NA	2	1004	Salem_et_al. Berthelot_et_al.
Omy100034961	No	NA	Unknown	Intergenic	NA	NA	2	1039	Salem_et_al. Berthelot_et_al.
Omy100035000	No	NA	Unknown	Intergenic	NA	NA	2	488	Salem_et_al. Berthelot_et_al.
Omy100035118	No	NA	Unknown	Intergenic	NA	NA	2	1421	Salem_et_al. Berthelot_et_al.
Omy100035123	No	NA	Unknown	Intergenic	NA	NA	2	497	Salem_et_al. Berthelot_et_al.
Omy100035158	No	NA	Unknown	Intergenic	NA	NA	2	326	Salem_et_al. Berthelot_et_al.
Omy100035236	No	NA	Unknown	Intergenic	NA	NA	2	498	Salem_et_al. Berthelot_et_al.
Omy100035253	No	NA	Diverging	Intergenic	NA	NA	2	286	Salem_et_al. Berthelot_et_al. Shawn_et_al.
Omy100035299	No	NA	Unknown	Intergenic	NA	NA	2	284	Salem_et_al. Berthelot_et_al.
Omy100035300	No	NA	Unknown	Intergenic	NA	NA	2	718	Salem_et_al. Berthelot_et_al.
Omy100035303	No	NA	Unknown	Intergenic	NA	NA	2	753	Salem_et_al. Fox_et_al. Shawn_et_al.
Omy100035306	No	NA	Unknown	Intergenic	NA	NA	2	315	Salem_et_al. Berthelot_et_al.
Omy100035317	No	NA	Diverging	Intergenic	NA	NA	2	1073	Salem_et_al. Shawn_et_al.
Omy100035332	No	NA	Unknown	Intergenic	NA	NA	2	416	Salem_et_al. Berthelot_et_al.
Omy100035370	No	NA	Unknown	Intergenic	NA	NA	3	290	Salem_et_al. Berthelot_et_al.
Omy100035371	No	NA	Unknown	Intergenic	NA	NA	2	414	Salem_et_al. Berthelot_et_al.
Omy100035440	No	NA	Unknown	Intergenic	NA	NA	2	805	Salem_et_al. Berthelot_et_al.
Omy100035456	No	NA	Unknown	Intergenic	NA	NA	2	574	Salem_et_al. Shawn_et_al.
Omy100035477	No	NA	Unknown	Intergenic	NA	NA	3	683	Salem_et_al. Shawn_et_al. Berthelot_et_al.
Omy100035495	No	NA	Unknown	Intergenic	NA	NA	2	1314	Salem_et_al. Berthelot_et_al. Shawn_et_al.
Omy100035511	No	NA	Unknown	Intergenic	NA	NA	2	557	Salem_et_al. Berthelot_et_al.
Omy100035520	No	NA	Converging	Intergenic	NA	NA	2	1173	Salem_et_al. Shawn_et_al. Berthelot_et_al.
Omy100035526	No	NA	Diverging	Intergenic	NA	NA	3	909	Salem_et_al. Shawn_et_al.
Omy100035527	No	NA	Diverging	Intergenic	NA	NA	3	932	Salem_et_al. Berthelot_et_al. Shawn_et_al.
Omy100035529	No	NA	Unknown	Intergenic	NA	NA	3	837	Salem_et_al. Berthelot_et_al.
Omy100035671	No	NA	Converging	Intergenic	NA	NA	2	909	Salem_et_al. Shawn_et_al. Berthelot_et_al.
Omy100035852	No	NA	Unknown	Intergenic	NA	NA	2	993	Salem_et_al. Berthelot_et_al.
Omy100035853	No	NA	Unknown	Intergenic	NA	NA	2	892	Salem_et_al. Berthelot_et_al.
Omy100035866	No	NA	Unknown	Intergenic	NA	NA	2	1380	Salem_et_al. Shawn_et_al. Berthelot_et_al.
Omy100035885	No	NA	Unknown	Intergenic	NA	NA	2	1084	Salem_et_al. Berthelot_et_al.
Omy100035890	No	NA	Unknown	Intergenic	NA	NA	3	564	Salem_et_al. Berthelot_et_al.
Omy100035919	No	NA	Unknown	Intergenic	NA	NA	2	419	Salem_et_al. Berthelot_et_al.
Omy100035920	No	NA	Unknown	Intergenic	NA	NA	2	512	Salem_et_al. Berthelot_et_al.
Omy100035932	No	NA	Unknown	Intergenic	NA	NA	2	1854	Salem_et_al. Shawn_et_al. Berthelot_et_al.
Omy100035959	No	NA	Unknown	Intergenic	NA	NA	2	325	Salem_et_al. Berthelot_et_al.
Omy100035967	No	NA	Unknown	Intergenic	NA	NA	2	599	Salem_et_al. Berthelot_et_al.
Omy100036021	No	NA	Unknown	Intergenic	NA	NA	2	793	Salem_et_al. Berthelot_et_al.
Omy100036023	No	NA	Unknown	Intergenic	NA	NA	2	508	Salem_et_al. Berthelot_et_al.
Omy100036024	No	NA	Unknown	Intergenic	NA	NA	2	999	Salem_et_al. Berthelot_et_al.
Omy100036028	No	NA	Unknown	Intergenic	NA	NA	2	1896	Salem_et_al. Berthelot_et_al. Shawn_et_al.
Omy100036190	No	NA	Unknown	Intergenic	NA	NA	2	1258	Salem_et_al. Berthelot_et_al.
Omy100036261	No	NA	Unknown	Intergenic	NA	NA	2	749	Salem_et_al. Berthelot_et_al. Shawn_et_al.
Omy100036299	No	NA	Unknown	Intergenic	NA	NA	3	6784	Salem_et_al. Shawn_et_al.
Omy100036300	No	NA	Unknown	Intergenic	NA	NA	2	6878	Salem_et_al. Shawn_et_al.
Omy100036310	No	NA	Unknown	Intergenic	NA	NA	2	498	Salem_et_al. Shawn_et_al.
Omy100036335	No	NA	Unknown	Intergenic	NA	NA	2	749	Salem_et_al. Berthelot_et_al.
Omy100036351	No	NA	Unknown	Intergenic	NA	NA	2	904	Salem_et_al. Berthelot_et_al.
Omy100036457	No	NA	Unknown	Intergenic	NA	NA	2	1603	Salem_et_al. Berthelot_et_al.
Omy100036458	No	NA	Unknown	Intergenic	NA	NA	2	1564	Salem_et_al. Berthelot_et_al.
Omy100036471	No	NA	Unknown	Intergenic	NA	NA	2	757	Salem_et_al. Berthelot_et_al.
Omy100036473	No	NA	Unknown	Intergenic	NA	NA	3	1249	Salem_et_al. Berthelot_et_al.
Omy100036526	No	NA	Unknown	Intergenic	NA	NA	2	426	Salem_et_al. Berthelot_et_al. Shawn_et_al.
Omy100036527	No	NA	Unknown	Intergenic	NA	NA	2	436	Salem_et_al. Berthelot_et_al. Shawn_et_al.
Omy100036541	No	NA	Unknown	Intergenic	NA	NA	3	1867	Salem_et_al. Shawn_et_al.
Omy100036542	No	NA	Unknown	Intergenic	NA	NA	3	1901	Salem_et_al. Berthelot_et_al.
Omy100036552	No	NA	Unknown	Intergenic	NA	NA	3	321	Salem_et_al. Berthelot_et_al.
Omy100036575	No	NA	Unknown	Intergenic	NA	NA	2	563	Salem_et_al. Shawn_et_al.
Omy100036589	No	NA	Unknown	Intergenic	NA	NA	3	1586	Salem_et_al. Shawn_et_al. Berthelot_et_al.
Omy100036620	No	NA	Unknown	Intergenic	NA	NA	4	929	Salem_et_al. Berthelot_et_al.
Omy100036649	No	NA	Unknown	Intergenic	NA	NA	2	605	Salem_et_al. Shawn_et_al. Berthelot_et_al.
Omy100036650	No	NA	Unknown	Intergenic	NA	NA	2	973	Salem_et_al. Shawn_et_al.
Omy100036693	No	NA	Unknown	Intergenic	NA	NA	2	500	Salem_et_al. Shawn_et_al.
Omy100036694	No	NA	Unknown	Intergenic	NA	NA	2	1008	Salem_et_al. Berthelot_et_al.
Omy100036737	No	NA	Unknown	Intergenic	NA	NA	2	392	Salem_et_al. Shawn_et_al. Berthelot_et_al.
Omy100036745	No	NA	Unknown	Intergenic	NA	NA	2	748	Salem_et_al. Shawn_et_al.
Omy100036806	No	NA	Unknown	Intergenic	NA	NA	2	1278	Salem_et_al. Shawn_et_al. Berthelot_et_al.
Omy100036996	No	NA	Unknown	Intergenic	NA	NA	3	866	Salem_et_al. Berthelot_et_al.
Omy100037000	No	NA	Unknown	Intergenic	NA	NA	2	705	Salem_et_al. Berthelot_et_al.
Omy100037009	No	NA	Unknown	Intergenic	NA	NA	2	804	Salem_et_al. Berthelot_et_al.
Omy100037031	No	NA	Unknown	Intergenic	NA	NA	2	338	Salem_et_al. Berthelot_et_al.
Omy100037060	No	NA	Unknown	Intergenic	NA	NA	2	1592	Salem_et_al. Berthelot_et_al.
Omy100037107	No	NA	Unknown	Intergenic	NA	NA	3	943	Salem_et_al. Shawn_et_al. Berthelot_et_al.
Omy100037108	No	NA	Unknown	Intergenic	NA	NA	2	975	Salem_et_al. Berthelot_et_al.
Omy100037122	No	NA	Unknown	Intergenic	NA	NA	2	1699	Salem_et_al. Berthelot_et_al. Shawn_et_al.
Omy100037139	No	NA	Unknown	Intergenic	NA	NA	2	810	Salem_et_al. Berthelot_et_al.
Omy100037156	No	Unknown	NA	Genic	Intronic		2	723	Salem_et_al. Berthelot_et_al. Shawn_et_al.
Omy100037169	No	NA	Unknown	Intergenic	NA	NA	2	471	Salem_et_al. Berthelot_et_al.
Omy100037178	No	NA	Unknown	Intergenic	NA	NA	2	680	Salem_et_al. Berthelot_et_al.
Omy100037231	No	NA	Unknown	Intergenic	NA	NA	2	562	Salem_et_al. Shawn_et_al. Berthelot_et_al.
Omy100037233	No	NA	Unknown	Intergenic	NA	NA	2	1214	Salem_et_al. Berthelot_et_al. Shawn_et_al.
Omy100037239	No	NA	Unknown	Intergenic	NA	NA	2	517	Salem_et_al. Berthelot_et_al.
Omy100037243	No	NA	Unknown	Intergenic	NA	NA	2	357	Salem_et_al. Berthelot_et_al. Shawn_et_al.
Omy100037412	No	NA	Unknown	Intergenic	NA	NA	2	348	Salem_et_al. Shawn_et_al. Berthelot_et_al.
Omy100037414	No	NA	Unknown	Intergenic	NA	NA	2	770	Salem_et_al. Shawn_et_al.
Omy100037415	No	NA	Unknown	Intergenic	NA	NA	2	851	Salem_et_al. Berthelot_et_al. Shawn_et_al.
Omy100037449	No	NA	Unknown	Intergenic	NA	NA	2	471	Salem_et_al. Shawn_et_al. Berthelot_et_al.
Omy100037552	No	NA	Unknown	Intergenic	NA	NA	2	1547	Salem_et_al. Berthelot_et_al. Shawn_et_al.
Omy100037567	No	NA	Unknown	Intergenic	NA	NA	4	735	Salem_et_al. Berthelot_et_al.
Omy100037572	No	NA	Unknown	Intergenic	NA	NA	2	502	Salem_et_al. Berthelot_et_al.
Omy100037623	No	NA	Unknown	Intergenic	NA	NA	2	1470	Salem_et_al. Shawn_et_al. Berthelot_et_al.
Omy100037638	No	NA	Unknown	Intergenic	NA	NA	2	721	Salem_et_al. Shawn_et_al. Berthelot_et_al.
Omy100037647	No	NA	Unknown	Intergenic	NA	NA	2	531	Salem_et_al. Shawn_et_al. Berthelot_et_al.
Omy100037671	No	NA	Unknown	Intergenic	NA	NA	2	812	Salem_et_al. Berthelot_et_al.
Omy100037684	Yes	NA	Unknown	Intergenic	NA	NA	2	1411	Salem_et_al. Berthelot_et_al.
Omy100037876	No	NA	Unknown	Intergenic	NA	NA	2	232	Salem_et_al. Shawn_et_al. Berthelot_et_al.
Omy100037918	No	NA	Unknown	Intergenic	NA	NA	2	572	Salem_et_al. Berthelot_et_al.
Omy100037929	No	NA	Unknown	Intergenic	NA	NA	2	1287	Salem_et_al. Shawn_et_al. Berthelot_et_al.
Omy100037944	No	NA	Unknown	Intergenic	NA	NA	2	670	Salem_et_al. Berthelot_et_al.
Omy100037956	No	NA	Unknown	Intergenic	NA	NA	2	1259	Salem_et_al. Berthelot_et_al.
Omy100037959	No	NA	Unknown	Intergenic	NA	NA	2	712	Salem_et_al. Shawn_et_al. Berthelot_et_al.
Omy100037966	No	NA	Unknown	Intergenic	NA	NA	2	475	Salem_et_al. Berthelot_et_al. Shawn_et_al.
Omy100037989	No	Unknown	NA	Genic	Intronic		2	1582	Salem_et_al. Shawn_et_al. Berthelot_et_al.
Omy100038036	No	NA	Unknown	Intergenic	NA	NA	2	288	Salem_et_al. Berthelot_et_al. Shawn_et_al.
Omy100038083	No	Unknown	NA	Genic	UN	Fully overlap	2	385	Salem_et_al. Berthelot_et_al.
Omy100038129	No	NA	Unknown	Intergenic	NA	NA	2	2616	Salem_et_al. Berthelot_et_al.
Omy100038132	No	NA	Unknown	Intergenic	NA	NA	2	532	Salem_et_al. Berthelot_et_al. Fox_et_al.
Omy100038175	No	NA	Unknown	Intergenic	NA	NA	2	2006	Salem_et_al. Shawn_et_al. Berthelot_et_al.
Omy100038269	No	NA	Unknown	Intergenic	NA	NA	2	2336	Salem_et_al. Berthelot_et_al. Shawn_et_al.
Omy100038279	No	NA	Unknown	Intergenic	NA	NA	2	1611	Salem_et_al. Berthelot_et_al. Shawn_et_al.
Omy100038339	No	NA	Unknown	Intergenic	NA	NA	2	2705	Salem_et_al. Berthelot_et_al.
Omy100038340	No	NA	Unknown	Intergenic	NA	NA	2	2727	Salem_et_al. Berthelot_et_al.
Omy100038412	No	NA	Unknown	Intergenic	NA	NA	2	893	Salem_et_al. Berthelot_et_al.
Omy100038543	No	NA	Unknown	Intergenic	NA	NA	2	693	Salem_et_al. Berthelot_et_al. Shawn_et_al.
Omy100038544	No	NA	Unknown	Intergenic	NA	NA	2	1661	Salem_et_al. Berthelot_et_al. Shawn_et_al.
Omy100038555	No	NA	Unknown	Intergenic	NA	NA	2	999	Salem_et_al. Berthelot_et_al. Shawn_et_al.
Omy100038561	No	NA	Unknown	Intergenic	NA	NA	3	966	Salem_et_al. Berthelot_et_al.
Omy100038576	No	NA	Unknown	Intergenic	NA	NA	2	1093	Salem_et_al. Berthelot_et_al.
Omy100038623	No	NA	Unknown	Intergenic	NA	NA	2	1192	Salem_et_al. Berthelot_et_al.
Omy100038660	No	NA	Unknown	Intergenic	NA	NA	2	410	Salem_et_al. Berthelot_et_al.
Omy100038672	No	Unknown	NA	Genic	Exonic		2	427	Salem_et_al. Berthelot_et_al.
Omy100038688	No	NA	Unknown	Intergenic	NA	NA	3	1244	Salem_et_al. Berthelot_et_al. Shawn_et_al.
Omy100038748	No	NA	Unknown	Intergenic	NA	NA	2	1381	Salem_et_al. Berthelot_et_al.
Omy100038770	No	NA	Unknown	Intergenic	NA	NA	2	1300	Salem_et_al. Berthelot_et_al.
Omy100038771	No	NA	Unknown	Intergenic	NA	NA	2	1152	Salem_et_al. Berthelot_et_al.
Omy100038774	No	Unknown	NA	Genic	Intronic		2	344	Salem_et_al. Berthelot_et_al.
Omy100038864	No	Unknown	NA	Genic	Intronic		2	335	Salem_et_al. Shawn_et_al. Berthelot_et_al.
Omy100038876	No	NA	Unknown	Intergenic	NA	NA	2	3004	Salem_et_al. Berthelot_et_al. Shawn_et_al.
Omy100038887	No	NA	Unknown	Intergenic	NA	NA	2	748	Salem_et_al. Berthelot_et_al. Shawn_et_al.
Omy100038894	No	NA	Unknown	Intergenic	NA	NA	3	1471	Salem_et_al. Berthelot_et_al.
Omy100038920	No	NA	Unknown	Intergenic	NA	NA	2	911	Salem_et_al. Berthelot_et_al.
Omy100038932	No	NA	Unknown	Intergenic	NA	NA	4	487	Salem_et_al. Berthelot_et_al.
Omy100038940	No	NA	Unknown	Intergenic	NA	NA	2	535	Salem_et_al. Berthelot_et_al.
Omy100038941	No	NA	Unknown	Intergenic	NA	NA	2	538	Salem_et_al. Berthelot_et_al.
Omy100038976	No	NA	Unknown	Intergenic	NA	NA	3	1468	Salem_et_al. Berthelot_et_al.
Omy100038984	No	NA	Unknown	Intergenic	NA	NA	2	325	Salem_et_al. Berthelot_et_al.
Omy100038987	No	Unknown	NA	Genic	Exonic		2	909	Salem_et_al. Berthelot_et_al.
Omy100038988	No	Unknown	NA	Genic	Exonic		2	934	Salem_et_al. Berthelot_et_al.
Omy100038993	No	NA	Unknown	Intergenic	NA	NA	2	1323	Salem_et_al. Berthelot_et_al.
Omy100039047	No	NA	Unknown	Intergenic	NA	NA	2	630	Salem_et_al. Shawn_et_al. Berthelot_et_al.
Omy100039082	No	NA	Unknown	Intergenic	NA	NA	2	252	Salem_et_al. Shawn_et_al.
Omy100039131	No	NA	Unknown	Intergenic	NA	NA	2	554	Salem_et_al. Shawn_et_al. Berthelot_et_al.
Omy100039136	No	Unknown	NA	Genic	Intronic		2	1415	Salem_et_al. Berthelot_et_al.
Omy100039137	No	Unknown	NA	Genic	Intronic		3	1108	Salem_et_al. Shawn_et_al.
Omy100039193	No	NA	Unknown	Intergenic	NA	NA	2	479	Salem_et_al. Berthelot_et_al.
Omy100039298	No	NA	Unknown	Intergenic	NA	NA	3	800	Salem_et_al. Berthelot_et_al.
Omy100039320	No	NA	Unknown	Intergenic	NA	NA	2	2947	Salem_et_al. Berthelot_et_al. Shawn_et_al.
Omy100039355	No	NA	Unknown	Intergenic	NA	NA	2	418	Salem_et_al. Berthelot_et_al.
Omy100039375	No	NA	Unknown	Intergenic	NA	NA	2	348	Salem_et_al. Berthelot_et_al.
Omy100039383	No	NA	Unknown	Intergenic	NA	NA	2	1533	Salem_et_al. Berthelot_et_al. Shawn_et_al.
Omy100039429	No	NA	Unknown	Intergenic	NA	NA	2	2431	Salem_et_al. Berthelot_et_al.
Omy100039438	No	NA	Unknown	Intergenic	NA	NA	2	887	Salem_et_al. Berthelot_et_al.
Omy100039464	No	NA	Unknown	Intergenic	NA	NA	2	405	Salem_et_al. Berthelot_et_al.
Omy100039477	No	NA	Unknown	Intergenic	NA	NA	3	964	Salem_et_al. Berthelot_et_al. Shawn_et_al.
Omy100039576	No	NA	Unknown	Intergenic	NA	NA	2	605	Salem_et_al. Berthelot_et_al.
Omy100039589	No	NA	Unknown	Intergenic	NA	NA	2	658	Salem_et_al. Berthelot_et_al. Shawn_et_al.
Omy100039687	No	NA	Unknown	Intergenic	NA	NA	3	736	Salem_et_al. Berthelot_et_al.
Omy100039750	No	Unknown	NA	Genic	Intronic		2	1108	Salem_et_al. Berthelot_et_al. Shawn_et_al.
Omy100039769	No	NA	Unknown	Intergenic	NA	NA	2	631	Salem_et_al. Berthelot_et_al.
Omy100039777	No	NA	Unknown	Intergenic	NA	NA	2	1004	Salem_et_al. Berthelot_et_al.
Omy100039782	No	NA	Unknown	Intergenic	NA	NA	2	469	Salem_et_al. Berthelot_et_al.
Omy100039783	No	NA	Unknown	Intergenic	NA	NA	2	916	Salem_et_al. Berthelot_et_al.
Omy100039792	No	NA	Unknown	Intergenic	NA	NA	5	707	Salem_et_al. Shawn_et_al. Berthelot_et_al.
Omy100039802	No	NA	Unknown	Intergenic	NA	NA	2	3890	Salem_et_al. Berthelot_et_al.
Omy100039807	No	NA	Unknown	Intergenic	NA	NA	2	830	Salem_et_al. Berthelot_et_al.
Omy100039878	No	NA	Unknown	Intergenic	NA	NA	2	427	Salem_et_al. Berthelot_et_al.
Omy100039894	No	NA	Unknown	Intergenic	NA	NA	2	529	Salem_et_al. Shawn_et_al.
Omy100039897	No	NA	Unknown	Intergenic	NA	NA	2	677	Salem_et_al. Berthelot_et_al.
Omy100039908	No	NA	Unknown	Intergenic	NA	NA	2	868	Salem_et_al. Shawn_et_al.
Omy100039982	No	NA	Unknown	Intergenic	NA	NA	2	1813	Salem_et_al. Berthelot_et_al.
Omy100039990	No	NA	Unknown	Intergenic	NA	NA	2	324	Salem_et_al. Berthelot_et_al.
Omy100040028	No	NA	Unknown	Intergenic	NA	NA	2	449	Salem_et_al. Berthelot_et_al.
Omy100040058	No	NA	Unknown	Intergenic	NA	NA	2	646	Salem_et_al. Shawn_et_al. Berthelot_et_al.
Omy100040062	No	NA	Unknown	Intergenic	NA	NA	2	688	Salem_et_al. Berthelot_et_al.
Omy100040071	No	NA	Unknown	Intergenic	NA	NA	2	385	Salem_et_al. Berthelot_et_al.
Omy100040075	No	Unknown	NA	Genic	Intronic		2	876	Salem_et_al. Shawn_et_al. Berthelot_et_al.
Omy100040090	No	NA	Unknown	Intergenic	NA	NA	2	527	Salem_et_al. Berthelot_et_al.
Omy100040129	No	NA	Unknown	Intergenic	NA	NA	2	891	Salem_et_al. Shawn_et_al.
Omy100040199	No	NA	Unknown	Intergenic	NA	NA	2	449	Salem_et_al. Shawn_et_al.
Omy100040209	No	NA	Unknown	Intergenic	NA	NA	2	421	Salem_et_al. Berthelot_et_al. Shawn_et_al.
Omy100040244	No	NA	Unknown	Intergenic	NA	NA	2	555	Salem_et_al. Berthelot_et_al.
Omy100040269	No	NA	Unknown	Intergenic	NA	NA	2	332	Salem_et_al. Berthelot_et_al.
Omy100040271	No	NA	Unknown	Intergenic	NA	NA	2	1261	Salem_et_al. Berthelot_et_al.
Omy100040290	No	NA	Unknown	Intergenic	NA	NA	3	318	Salem_et_al. Shawn_et_al. Berthelot_et_al.
Omy100040315	No	NA	Unknown	Intergenic	NA	NA	2	701	Salem_et_al. Shawn_et_al. Berthelot_et_al.
Omy100040364	No	NA	Unknown	Intergenic	NA	NA	2	209	Salem_et_al. Shawn_et_al. Berthelot_et_al.
Omy100040383	No	NA	Unknown	Intergenic	NA	NA	2	443	Salem_et_al. Shawn_et_al.
Omy100040390	No	NA	Unknown	Intergenic	NA	NA	3	1332	Salem_et_al. Berthelot_et_al.
Omy100040400	No	NA	Unknown	Intergenic	NA	NA	3	898	Salem_et_al. Berthelot_et_al.
Omy100040401	No	NA	Unknown	Intergenic	NA	NA	3	927	Salem_et_al. Berthelot_et_al.
Omy100040416	No	NA	Unknown	Intergenic	NA	NA	3	1546	Salem_et_al. Berthelot_et_al.
Omy100040454	No	NA	Unknown	Intergenic	NA	NA	2	630	Salem_et_al. Berthelot_et_al.
Omy100040468	No	NA	Unknown	Intergenic	NA	NA	2	2180	Salem_et_al. Berthelot_et_al.
Omy100040489	No	NA	Unknown	Intergenic	NA	NA	2	720	Salem_et_al. Berthelot_et_al.
Omy100040533	No	NA	Unknown	Intergenic	NA	NA	2	459	Salem_et_al. Berthelot_et_al.
Omy100040551	No	NA	Unknown	Intergenic	NA	NA	2	703	Salem_et_al. Shawn_et_al. Berthelot_et_al.
Omy100040593	No	NA	Unknown	Intergenic	NA	NA	2	721	Salem_et_al. Shawn_et_al. Berthelot_et_al.
Omy100040607	No	NA	Unknown	Intergenic	NA	NA	2	831	Salem_et_al. Berthelot_et_al.
Omy100040621	No	NA	Unknown	Intergenic	NA	NA	2	890	Salem_et_al. Berthelot_et_al.
Omy100040760	No	NA	Unknown	Intergenic	NA	NA	2	636	Salem_et_al. Shawn_et_al. Berthelot_et_al.
Omy100040764	No	Unknown	NA	Genic	Intronic		2	963	Salem_et_al. Berthelot_et_al.
Omy100040868	No	Unknown	NA	Genic	Intronic		2	1376	Salem_et_al. Berthelot_et_al.
Omy100040925	No	NA	Unknown	Intergenic	NA	NA	2	277	Salem_et_al. Berthelot_et_al.
Omy100040981	No	Unknown	NA	Genic	Exonic		3	941	Salem_et_al. Berthelot_et_al.
Omy100040999	No	NA	Unknown	Intergenic	NA	NA	2	1705	Salem_et_al. Fox_et_al.
Omy100041031	No	NA	Unknown	Intergenic	NA	NA	2	224	Salem_et_al. Berthelot_et_al.
Omy100041063	No	NA	Unknown	Intergenic	NA	NA	3	314	Salem_et_al. Berthelot_et_al.
Omy100041077	No	NA	Unknown	Intergenic	NA	NA	2	582	Salem_et_al. Shawn_et_al. Berthelot_et_al.
Omy100041081	No	NA	Unknown	Intergenic	NA	NA	2	1211	Salem_et_al. Berthelot_et_al.
Omy100041082	No	NA	Unknown	Intergenic	NA	NA	2	1147	Salem_et_al. Shawn_et_al. Berthelot_et_al.
Omy100041140	No	NA	Unknown	Intergenic	NA	NA	2	281	Salem_et_al. Berthelot_et_al.
Omy100041186	No	NA	Unknown	Intergenic	NA	NA	3	597	Salem_et_al. Berthelot_et_al.
Omy100041222	No	NA	Unknown	Intergenic	NA	NA	2	1177	Salem_et_al. Berthelot_et_al.
Omy100041223	No	NA	Unknown	Intergenic	NA	NA	2	1215	Salem_et_al. Shawn_et_al. Berthelot_et_al.
Omy100041229	No	NA	Unknown	Intergenic	NA	NA	2	615	Salem_et_al. Shawn_et_al.
Omy100041244	No	NA	Unknown	Intergenic	NA	NA	2	1169	Salem_et_al. Berthelot_et_al.
Omy100041246	No	Unknown	NA	Genic	UN	Fully overlap	3	1931	Salem_et_al. Berthelot_et_al.
Omy100041247	No	NA	Unknown	Intergenic	NA	NA	2	1166	Salem_et_al. Berthelot_et_al. Shawn_et_al.
Omy100041284	No	NA	Unknown	Intergenic	NA	NA	2	1083	Salem_et_al. Berthelot_et_al.
Omy100041316	No	NA	Unknown	Intergenic	NA	NA	2	796	Salem_et_al. Berthelot_et_al.
Omy100041319	No	NA	Unknown	Intergenic	NA	NA	2	536	Salem_et_al. Berthelot_et_al.
Omy100041320	No	NA	Unknown	Intergenic	NA	NA	2	583	Salem_et_al. Berthelot_et_al.
Omy100041337	No	NA	Unknown	Intergenic	NA	NA	2	1044	Salem_et_al. Berthelot_et_al.
Omy100041338	No	NA	Unknown	Intergenic	NA	NA	2	1060	Salem_et_al. Berthelot_et_al.
Omy100041347	No	NA	Unknown	Intergenic	NA	NA	2	1967	Salem_et_al. Berthelot_et_al. Shawn_et_al.
Omy100041365	No	NA	Unknown	Intergenic	NA	NA	2	1241	Salem_et_al. Berthelot_et_al.
Omy100041398	No	NA	Unknown	Intergenic	NA	NA	2	392	Salem_et_al. Berthelot_et_al.
Omy100041400	No	NA	Unknown	Intergenic	NA	NA	2	1259	Salem_et_al. Berthelot_et_al.
Omy100041409	No	NA	Unknown	Intergenic	NA	NA	2	1030	Salem_et_al. Berthelot_et_al.
Omy100041433	No	NA	Unknown	Intergenic	NA	NA	2	706	Salem_et_al. Shawn_et_al.
Omy100041516	No	NA	Unknown	Intergenic	NA	NA	2	685	Salem_et_al. Berthelot_et_al.
Omy100041570	No	NA	Unknown	Intergenic	NA	NA	3	346	Salem_et_al. Berthelot_et_al.
Omy100041602	No	NA	Unknown	Intergenic	NA	NA	2	265	Salem_et_al. Berthelot_et_al.
Omy100041697	No	NA	Diverging	Intergenic	NA	NA	2	1296	Salem_et_al. Berthelot_et_al.
Omy100041698	No	NA	Diverging	Intergenic	NA	NA	2	1254	Salem_et_al. Shawn_et_al. Berthelot_et_al.
Omy100041711	No	NA	Unknown	Intergenic	NA	NA	2	1402	Salem_et_al. Berthelot_et_al.
Omy100041784	No	NA	Unknown	Intergenic	NA	NA	2	773	Salem_et_al. Berthelot_et_al. Shawn_et_al.
Omy100041837	No	NA	Unknown	Intergenic	NA	NA	4	553	Salem_et_al. Berthelot_et_al.
Omy100041840	No	NA	Unknown	Intergenic	NA	NA	2	1092	Salem_et_al. Berthelot_et_al.
Omy100041864	No	NA	Unknown	Intergenic	NA	NA	2	545	Salem_et_al. Berthelot_et_al.
Omy100041918	No	Antisense	NA	Genic	Intronic		2	1493	Salem_et_al. Fox_et_al. Berthelot_et_al.
Omy100041959	No	NA	Unknown	Intergenic	NA	NA	2	224	Salem_et_al. Berthelot_et_al.
Omy100041975	No	NA	Unknown	Intergenic	NA	NA	2	1671	Salem_et_al. Berthelot_et_al.
Omy100041978	No	NA	Unknown	Intergenic	NA	NA	2	506	Salem_et_al. Berthelot_et_al.
Omy100042017	No	NA	Unknown	Intergenic	NA	NA	2	822	Salem_et_al. Berthelot_et_al. Shawn_et_al.
Omy100042077	No	NA	Unknown	Intergenic	NA	NA	2	1181	Salem_et_al. Berthelot_et_al.
Omy100042087	No	NA	Unknown	Intergenic	NA	NA	2	1391	Salem_et_al. Berthelot_et_al.
Omy100042096	No	NA	Unknown	Intergenic	NA	NA	2	944	Salem_et_al. Berthelot_et_al.
Omy100042100	No	NA	Unknown	Intergenic	NA	NA	2	654	Salem_et_al. Shawn_et_al. Berthelot_et_al.
Omy100042101	No	NA	Unknown	Intergenic	NA	NA	2	1100	Salem_et_al. Berthelot_et_al.
Omy100042138	No	NA	Unknown	Intergenic	NA	NA	3	809	Salem_et_al. Berthelot_et_al.
Omy100042155	No	NA	Unknown	Intergenic	NA	NA	2	1197	Salem_et_al. Berthelot_et_al. Fox_et_al.
Omy100042161	No	NA	Unknown	Intergenic	NA	NA	2	456	Salem_et_al. Berthelot_et_al.
Omy100042170	No	NA	Unknown	Intergenic	NA	NA	2	343	Salem_et_al. Shawn_et_al.
Omy100042271	No	NA	Unknown	Intergenic	NA	NA	2	2511	Salem_et_al. Berthelot_et_al.
Omy100042371	No	NA	Converging	Intergenic	NA	NA	2	878	Salem_et_al. Shawn_et_al. Berthelot_et_al. Fox_et_al.
Omy100042384	No	NA	Unknown	Intergenic	NA	NA	3	2705	Salem_et_al. Berthelot_et_al.
Omy100042411	No	NA	Unknown	Intergenic	NA	NA	2	706	Salem_et_al. Berthelot_et_al.
Omy100042447	No	NA	Unknown	Intergenic	NA	NA	2	241	Salem_et_al. Berthelot_et_al. Shawn_et_al.
Omy100042456	No	NA	Unknown	Intergenic	NA	NA	2	338	Salem_et_al. Berthelot_et_al.
Omy100042463	No	NA	Unknown	Intergenic	NA	NA	2	859	Salem_et_al. Berthelot_et_al.
Omy100042544	No	NA	Unknown	Intergenic	NA	NA	2	1353	Salem_et_al. Berthelot_et_al.
Omy100042618	No	NA	Unknown	Intergenic	NA	NA	2	506	Salem_et_al. Berthelot_et_al.
Omy100042621	No	NA	Unknown	Intergenic	NA	NA	2	1674	Salem_et_al. Shawn_et_al. Berthelot_et_al.
Omy100042644	No	NA	Unknown	Intergenic	NA	NA	2	617	Salem_et_al. Shawn_et_al.
Omy100042712	No	NA	Unknown	Intergenic	NA	NA	2	483	Salem_et_al. Berthelot_et_al.
Omy100042793	No	NA	Unknown	Intergenic	NA	NA	3	263	Salem_et_al. Berthelot_et_al.
Omy100042853	No	NA	Unknown	Intergenic	NA	NA	2	563	Salem_et_al. Berthelot_et_al.
Omy100042889	No	NA	Unknown	Intergenic	NA	NA	2	2221	Salem_et_al. Berthelot_et_al.
Omy100042890	No	NA	Unknown	Intergenic	NA	NA	2	2244	Salem_et_al. Berthelot_et_al.
Omy100042921	No	NA	Unknown	Intergenic	NA	NA	2	632	Salem_et_al. Berthelot_et_al. Shawn_et_al.
Omy100042966	No	Unknown	NA	Genic	Intronic		2	647	Salem_et_al. Shawn_et_al.
Omy100042970	No	NA	Unknown	Intergenic	NA	NA	2	475	Salem_et_al. Berthelot_et_al.
Omy100042972	No	NA	Unknown	Intergenic	NA	NA	2	789	Salem_et_al. Berthelot_et_al.
Omy100042982	No	NA	Unknown	Intergenic	NA	NA	2	639	Salem_et_al. Berthelot_et_al. Shawn_et_al.
Omy100042999	No	NA	Unknown	Intergenic	NA	NA	2	440	Salem_et_al. Berthelot_et_al.
Omy100043017	No	NA	Unknown	Intergenic	NA	NA	2	1569	Salem_et_al. Berthelot_et_al. Shawn_et_al.
Omy100043020	No	NA	Unknown	Intergenic	NA	NA	2	1107	Salem_et_al. Berthelot_et_al.
Omy100043115	No	NA	Unknown	Intergenic	NA	NA	2	436	Salem_et_al. Berthelot_et_al.
Omy100043134	No	NA	Unknown	Intergenic	NA	NA	3	422	Salem_et_al. Berthelot_et_al.
Omy100043148	No	NA	Unknown	Intergenic	NA	NA	2	397	Salem_et_al. Berthelot_et_al.
Omy100043151	No	NA	Unknown	Intergenic	NA	NA	5	509	Salem_et_al. Berthelot_et_al. Shawn_et_al.
Omy100043158	No	NA	Unknown	Intergenic	NA	NA	2	582	Salem_et_al. Shawn_et_al. Berthelot_et_al.
Omy100043168	No	NA	Unknown	Intergenic	NA	NA	2	1554	Salem_et_al. Berthelot_et_al.
Omy100043224	No	NA	Unknown	Intergenic	NA	NA	2	318	Salem_et_al. Berthelot_et_al. Shawn_et_al.
Omy100043233	No	NA	Unknown	Intergenic	NA	NA	2	1143	Salem_et_al. Berthelot_et_al. Shawn_et_al.
Omy100043243	No	NA	Unknown	Intergenic	NA	NA	2	443	Salem_et_al. Berthelot_et_al.
Omy100043247	No	NA	Unknown	Intergenic	NA	NA	2	260	Salem_et_al. Shawn_et_al. Berthelot_et_al.
Omy100043258	No	NA	Unknown	Intergenic	NA	NA	2	935	Salem_et_al. Berthelot_et_al.
Omy100043263	No	NA	Unknown	Intergenic	NA	NA	2	878	Salem_et_al. Berthelot_et_al.
Omy100043266	No	NA	Unknown	Intergenic	NA	NA	3	715	Salem_et_al. Berthelot_et_al.
Omy100043267	No	NA	Unknown	Intergenic	NA	NA	3	712	Salem_et_al. Berthelot_et_al.
Omy100043273	No	NA	Unknown	Intergenic	NA	NA	2	1363	Salem_et_al. Berthelot_et_al.
Omy100043289	No	NA	Unknown	Intergenic	NA	NA	4	701	Salem_et_al. Berthelot_et_al.
Omy100043299	No	NA	Unknown	Intergenic	NA	NA	2	609	Salem_et_al. Shawn_et_al. Berthelot_et_al.
Omy100043342	No	NA	Unknown	Intergenic	NA	NA	2	1725	Salem_et_al. Berthelot_et_al.
Omy100043361	No	NA	Unknown	Intergenic	NA	NA	2	1353	Salem_et_al. Berthelot_et_al.
Omy100043482	No	NA	Unknown	Intergenic	NA	NA	2	1301	Salem_et_al. Shawn_et_al. Berthelot_et_al.
Omy100043523	No	NA	Unknown	Intergenic	NA	NA	2	854	Salem_et_al. Berthelot_et_al.
Omy100043529	No	NA	Unknown	Intergenic	NA	NA	2	380	Salem_et_al. Berthelot_et_al.
Omy100043536	No	NA	Unknown	Intergenic	NA	NA	2	1261	Salem_et_al. Berthelot_et_al.
Omy100043594	No	NA	Unknown	Intergenic	NA	NA	6	571	Salem_et_al. Berthelot_et_al.
Omy100043641	No	NA	Unknown	Intergenic	NA	NA	3	1595	Salem_et_al. Berthelot_et_al. Shawn_et_al.
Omy100043651	No	Unknown	NA	Genic	Intronic		2	1411	Salem_et_al. Berthelot_et_al.
Omy100043691	No	NA	Unknown	Intergenic	NA	NA	2	548	Salem_et_al. Berthelot_et_al.
Omy100043693	No	NA	Unknown	Intergenic	NA	NA	2	844	Salem_et_al. Berthelot_et_al.
Omy100043745	Yes	NA	Unknown	Intergenic	NA	NA	2	2882	Salem_et_al. Berthelot_et_al.
Omy100043747	Yes	NA	Unknown	Intergenic	NA	NA	2	2833	Salem_et_al. Berthelot_et_al.
Omy100043748	Yes	NA	Unknown	Intergenic	NA	NA	2	2882	Salem_et_al. Berthelot_et_al.
Omy100043775	No	Unknown	NA	Genic	Intronic		2	2580	Salem_et_al. Berthelot_et_al.
Omy100043776	No	Unknown	NA	Genic	Intronic		2	2623	Salem_et_al. Berthelot_et_al.
Omy100043783	Yes	NA	Unknown	Intergenic	NA	NA	2	999	Salem_et_al. Shawn_et_al. Berthelot_et_al.
Omy100043841	No	NA	Unknown	Intergenic	NA	NA	2	617	Salem_et_al. Shawn_et_al.
Omy100043846	No	NA	Unknown	Intergenic	NA	NA	3	777	Salem_et_al. Berthelot_et_al.
Omy100043888	No	NA	Unknown	Intergenic	NA	NA	2	693	Salem_et_al. Berthelot_et_al. Shawn_et_al.
Omy100043932	No	NA	Unknown	Intergenic	NA	NA	2	354	Salem_et_al. Shawn_et_al.
Omy100043944	No	NA	Unknown	Intergenic	NA	NA	2	772	Salem_et_al. Berthelot_et_al.
Omy100043948	No	NA	Unknown	Intergenic	NA	NA	3	871	Salem_et_al. Berthelot_et_al.
Omy100043951	No	NA	Unknown	Intergenic	NA	NA	2	1457	Salem_et_al. Shawn_et_al.
Omy100044024	No	NA	Unknown	Intergenic	NA	NA	2	1019	Salem_et_al. Berthelot_et_al.
Omy100044047	No	Unknown	NA	Genic	Intronic		2	5802	Salem_et_al. Shawn_et_al.
Omy100044061	No	NA	Unknown	Intergenic	NA	NA	2	610	Salem_et_al. Shawn_et_al.
Omy100044071	No	NA	Unknown	Intergenic	NA	NA	2	2216	Salem_et_al. Berthelot_et_al.
Omy100044081	No	NA	Unknown	Intergenic	NA	NA	2	332	Salem_et_al. Shawn_et_al. Berthelot_et_al.
Omy100044083	No	NA	Unknown	Intergenic	NA	NA	2	1758	Salem_et_al. Shawn_et_al. Berthelot_et_al.
Omy100044084	No	NA	Unknown	Intergenic	NA	NA	2	823	Salem_et_al. Berthelot_et_al.
Omy100044140	No	NA	Unknown	Intergenic	NA	NA	2	943	Salem_et_al. Berthelot_et_al.
Omy100044163	No	NA	Diverging	Intergenic	NA	NA	2	464	Salem_et_al. Shawn_et_al.
Omy100044195	No	NA	Unknown	Intergenic	NA	NA	2	364	Salem_et_al. Berthelot_et_al.
Omy100044244	No	NA	Unknown	Intergenic	NA	NA	2	1954	Salem_et_al. Berthelot_et_al.
Omy100044245	No	NA	Unknown	Intergenic	NA	NA	2	1962	Salem_et_al. Shawn_et_al. Berthelot_et_al.
Omy100044246	No	NA	Unknown	Intergenic	NA	NA	2	2018	Salem_et_al. Berthelot_et_al.
Omy100044249	No	NA	Unknown	Intergenic	NA	NA	2	333	Salem_et_al. Berthelot_et_al. Shawn_et_al.
Omy100044256	No	NA	Diverging	Intergenic	NA	NA	2	1649	Salem_et_al. Berthelot_et_al. Shawn_et_al.
Omy100044280	No	NA	Unknown	Intergenic	NA	NA	6	901	Salem_et_al. Berthelot_et_al.
Omy100044309	No	NA	Unknown	Intergenic	NA	NA	4	1001	Salem_et_al. Berthelot_et_al. Shawn_et_al.
Omy100044310	No	NA	Unknown	Intergenic	NA	NA	3	1030	Salem_et_al. Berthelot_et_al.
Omy100044371	No	NA	Unknown	Intergenic	NA	NA	3	324	Salem_et_al. Berthelot_et_al.
Omy100044415	No	NA	Unknown	Intergenic	NA	NA	2	2598	Salem_et_al. Berthelot_et_al.
Omy100044485	No	NA	Unknown	Intergenic	NA	NA	2	356	Salem_et_al. Fox_et_al. Shawn_et_al. Berthelot_et_al.
Omy100044565	No	NA	Diverging	Intergenic	NA	NA	2	403	Salem_et_al. Shawn_et_al.
Omy100044632	No	NA	Unknown	Intergenic	NA	NA	2	534	Salem_et_al. Shawn_et_al. Berthelot_et_al.
Omy100044643	No	NA	Unknown	Intergenic	NA	NA	2	1674	Salem_et_al. Berthelot_et_al.
Omy100044654	No	NA	Unknown	Intergenic	NA	NA	2	219	Salem_et_al. Berthelot_et_al.
Omy100044753	No	NA	Unknown	Intergenic	NA	NA	2	409	Salem_et_al. Berthelot_et_al.
Omy100044815	No	NA	Unknown	Intergenic	NA	NA	3	339	Salem_et_al. Berthelot_et_al.
Omy100044820	No	NA	Unknown	Intergenic	NA	NA	2	2302	Salem_et_al. Shawn_et_al. Berthelot_et_al.
Omy100044887	No	NA	Unknown	Intergenic	NA	NA	2	1589	Salem_et_al. Berthelot_et_al. Shawn_et_al.
Omy100044892	No	NA	Unknown	Intergenic	NA	NA	5	517	Salem_et_al. Shawn_et_al.
Omy100044905	No	NA	Unknown	Intergenic	NA	NA	2	626	Salem_et_al. Berthelot_et_al.
Omy100044964	No	NA	Unknown	Intergenic	NA	NA	2	778	Salem_et_al. Berthelot_et_al.
Omy100044975	No	NA	Unknown	Intergenic	NA	NA	2	509	Salem_et_al. Berthelot_et_al.
Omy100044982	No	NA	Unknown	Intergenic	NA	NA	4	503	Salem_et_al. Shawn_et_al. Berthelot_et_al.
Omy100045031	No	Unknown	NA	Genic	Intronic		2	710	Salem_et_al. Berthelot_et_al.
Omy100045055	No	NA	Unknown	Intergenic	NA	NA	2	1178	Salem_et_al. Berthelot_et_al.
Omy100045098	No	NA	Unknown	Intergenic	NA	NA	2	1838	Salem_et_al. Berthelot_et_al. Shawn_et_al.
Omy100045110	No	NA	Unknown	Intergenic	NA	NA	2	1483	Salem_et_al. Shawn_et_al. Berthelot_et_al.
Omy100045117	No	NA	Unknown	Intergenic	NA	NA	2	665	Salem_et_al. Shawn_et_al.
Omy100045197	No	NA	Unknown	Intergenic	NA	NA	2	438	Salem_et_al. Berthelot_et_al.
Omy100045203	No	NA	Unknown	Intergenic	NA	NA	2	673	Salem_et_al. Shawn_et_al. Berthelot_et_al.
Omy100045291	Yes	Unknown	NA	Genic	Intronic		2	1268	Salem_et_al. Berthelot_et_al. Shawn_et_al.
Omy100045299	No	NA	Unknown	Intergenic	NA	NA	2	553	Salem_et_al. Berthelot_et_al.
Omy100045336	No	NA	Unknown	Intergenic	NA	NA	2	682	Salem_et_al. Shawn_et_al.
Omy100045393	No	NA	Unknown	Intergenic	NA	NA	2	391	Salem_et_al. Berthelot_et_al.
Omy100045425	No	NA	Unknown	Intergenic	NA	NA	2	847	Salem_et_al. Berthelot_et_al.
Omy100045428	No	NA	Unknown	Intergenic	NA	NA	2	406	Salem_et_al. Shawn_et_al.
Omy100045430	No	NA	Unknown	Intergenic	NA	NA	2	247	Salem_et_al. Berthelot_et_al.
Omy100045475	No	NA	Unknown	Intergenic	NA	NA	2	346	Salem_et_al. Berthelot_et_al. Shawn_et_al.
Omy100045495	No	NA	Unknown	Intergenic	NA	NA	2	479	Salem_et_al. Berthelot_et_al.
Omy100045508	No	NA	Unknown	Intergenic	NA	NA	2	1278	Salem_et_al. Berthelot_et_al.
Omy100045514	No	NA	Unknown	Intergenic	NA	NA	2	1579	Salem_et_al. Shawn_et_al. Berthelot_et_al.
Omy100045517	No	NA	Unknown	Intergenic	NA	NA	2	958	Salem_et_al. Berthelot_et_al.
Omy100045535	No	NA	Unknown	Intergenic	NA	NA	2	1541	Salem_et_al. Berthelot_et_al.
Omy100045564	No	NA	Unknown	Intergenic	NA	NA	4	2070	Salem_et_al. Berthelot_et_al.
Omy100045565	No	NA	Diverging	Intergenic	NA	NA	2	1225	Salem_et_al. Berthelot_et_al. Shawn_et_al.
Omy100045573	No	Unknown	NA	Genic	Intronic		2	808	Salem_et_al. Shawn_et_al.
Omy100045631	No	NA	Unknown	Intergenic	NA	NA	2	919	Salem_et_al. Berthelot_et_al.
Omy100045681	No	NA	Unknown	Intergenic	NA	NA	2	911	Salem_et_al. Berthelot_et_al.
Omy100045692	No	NA	Unknown	Intergenic	NA	NA	3	2336	Salem_et_al. Berthelot_et_al.
Omy100045693	No	NA	Unknown	Intergenic	NA	NA	3	1798	Salem_et_al. Shawn_et_al.
Omy100045707	No	NA	Unknown	Intergenic	NA	NA	2	335	Salem_et_al. Berthelot_et_al.
Omy100045708	No	NA	Unknown	Intergenic	NA	NA	2	462	Salem_et_al. Shawn_et_al. Berthelot_et_al.
Omy100045711	No	NA	Unknown	Intergenic	NA	NA	2	1751	Salem_et_al. Berthelot_et_al.
Omy100045744	No	Unknown	NA	Genic	Intronic		2	433	Salem_et_al. Berthelot_et_al.
Omy100045749	No	NA	Unknown	Intergenic	NA	NA	2	510	Salem_et_al. Berthelot_et_al.
Omy100045762	No	NA	Unknown	Intergenic	NA	NA	2	777	Salem_et_al. Berthelot_et_al.
Omy100045840	No	NA	Diverging	Intergenic	NA	NA	2	1909	Salem_et_al. Berthelot_et_al. Shawn_et_al.
Omy100045858	No	Unknown	NA	Genic	Intronic		2	2163	Salem_et_al. Berthelot_et_al.
Omy100045865	No	NA	Unknown	Intergenic	NA	NA	3	426	Salem_et_al. Berthelot_et_al.
Omy100045930	No	NA	Unknown	Intergenic	NA	NA	4	1671	Salem_et_al. Shawn_et_al.
Omy100045931	No	NA	Unknown	Intergenic	NA	NA	2	1762	Salem_et_al. Shawn_et_al. Berthelot_et_al.
Omy100045932	No	NA	Unknown	Intergenic	NA	NA	3	1681	Salem_et_al. Berthelot_et_al.
Omy100045963	No	NA	Unknown	Intergenic	NA	NA	2	969	Salem_et_al. Berthelot_et_al.
Omy100045968	No	NA	Unknown	Intergenic	NA	NA	2	2028	Salem_et_al. Shawn_et_al. Berthelot_et_al.
Omy100045972	No	NA	Unknown	Intergenic	NA	NA	2	448	Salem_et_al. Berthelot_et_al.
Omy100045987	No	NA	Unknown	Intergenic	NA	NA	2	544	Salem_et_al. Berthelot_et_al.
Omy100045990	No	NA	Unknown	Intergenic	NA	NA	2	740	Salem_et_al. Berthelot_et_al.
Omy100045993	No	NA	Unknown	Intergenic	NA	NA	3	295	Salem_et_al. Berthelot_et_al.
Omy100046049	No	NA	Unknown	Intergenic	NA	NA	2	644	Salem_et_al. Berthelot_et_al.
Omy100046056	No	Unknown	NA	Genic	Exonic		3	1815	Salem_et_al. Fox_et_al.
Omy100046112	No	NA	Unknown	Intergenic	NA	NA	2	403	Salem_et_al. Berthelot_et_al. Shawn_et_al.
Omy100046122	No	NA	Unknown	Intergenic	NA	NA	2	467	Salem_et_al. Berthelot_et_al.
Omy100046169	No	NA	Unknown	Intergenic	NA	NA	2	467	Salem_et_al. Berthelot_et_al.
Omy100046182	No	NA	Unknown	Intergenic	NA	NA	2	564	Salem_et_al. Berthelot_et_al.
Omy100046189	No	NA	Unknown	Intergenic	NA	NA	2	998	Salem_et_al. Berthelot_et_al.
Omy100046197	No	NA	Unknown	Intergenic	NA	NA	4	229	Salem_et_al. Shawn_et_al. Berthelot_et_al.
Omy100046208	No	NA	Unknown	Intergenic	NA	NA	3	522	Salem_et_al. Berthelot_et_al.
Omy100046220	No	NA	Unknown	Intergenic	NA	NA	2	740	Salem_et_al. Berthelot_et_al.
Omy100046221	No	NA	Unknown	Intergenic	NA	NA	2	585	Salem_et_al. Shawn_et_al. Berthelot_et_al.
Omy100046234	No	NA	Unknown	Intergenic	NA	NA	2	494	Salem_et_al. Berthelot_et_al.
Omy100046269	No	NA	Unknown	Intergenic	NA	NA	2	304	Salem_et_al. Shawn_et_al. Berthelot_et_al.
Omy100046290	No	NA	Unknown	Intergenic	NA	NA	2	1151	Salem_et_al. Berthelot_et_al.
Omy100046293	No	NA	Unknown	Intergenic	NA	NA	2	885	Salem_et_al. Berthelot_et_al.
Omy100046294	No	NA	Unknown	Intergenic	NA	NA	2	904	Salem_et_al. Berthelot_et_al.
Omy100046347	No	NA	Diverging	Intergenic	NA	NA	2	406	Salem_et_al. Berthelot_et_al.
Omy100046348	No	NA	Unknown	Intergenic	NA	NA	2	482	Salem_et_al. Shawn_et_al. Berthelot_et_al.
Omy100046358	No	NA	Unknown	Intergenic	NA	NA	3	1272	Salem_et_al. Berthelot_et_al. Shawn_et_al.
Omy100046359	No	NA	Diverging	Intergenic	NA	NA	2	1206	Salem_et_al. Shawn_et_al.
Omy100046397	No	NA	Unknown	Intergenic	NA	NA	2	2854	Salem_et_al. Berthelot_et_al.
Omy100046413	No	NA	Unknown	Intergenic	NA	NA	2	842	Salem_et_al. Shawn_et_al. Berthelot_et_al.
Omy100046414	No	NA	Unknown	Intergenic	NA	NA	2	919	Salem_et_al. Berthelot_et_al.
Omy100046431	No	NA	Unknown	Intergenic	NA	NA	2	1411	Salem_et_al. Berthelot_et_al.
Omy100046441	No	NA	Unknown	Intergenic	NA	NA	2	669	Salem_et_al. Berthelot_et_al.
Omy100046494	No	NA	Unknown	Intergenic	NA	NA	4	1314	Salem_et_al. Shawn_et_al. Berthelot_et_al.
Omy100046499	No	NA	Unknown	Intergenic	NA	NA	2	358	Salem_et_al. Berthelot_et_al.
Omy100046504	No	NA	Unknown	Intergenic	NA	NA	2	1404	Salem_et_al. Shawn_et_al. Berthelot_et_al.
Omy100046527	No	NA	Unknown	Intergenic	NA	NA	2	371	Salem_et_al. Berthelot_et_al.
Omy100046555	No	NA	Unknown	Intergenic	NA	NA	3	662	Salem_et_al. Shawn_et_al.
Omy100046593	No	NA	Unknown	Intergenic	NA	NA	2	398	Salem_et_al. Berthelot_et_al.
Omy100046665	No	NA	Unknown	Intergenic	NA	NA	2	260	Salem_et_al. Berthelot_et_al.
Omy100046681	No	NA	Unknown	Intergenic	NA	NA	2	919	Salem_et_al. Berthelot_et_al.
Omy100046766	No	NA	Unknown	Intergenic	NA	NA	2	1384	Salem_et_al. Berthelot_et_al.
Omy100046791	No	Unknown	NA	Genic	Intronic		2	566	Salem_et_al. Berthelot_et_al. Shawn_et_al.
Omy100046793	No	NA	Unknown	Intergenic	NA	NA	2	693	Salem_et_al. Shawn_et_al.
Omy100046822	No	NA	Unknown	Intergenic	NA	NA	2	438	Salem_et_al. Shawn_et_al. Berthelot_et_al.
Omy100046884	No	NA	Unknown	Intergenic	NA	NA	2	487	Salem_et_al. Berthelot_et_al.
Omy100046885	No	NA	Unknown	Intergenic	NA	NA	3	387	Salem_et_al. Berthelot_et_al.
Omy100046886	No	NA	Unknown	Intergenic	NA	NA	2	545	Salem_et_al. Berthelot_et_al.
Omy100046901	No	NA	Unknown	Intergenic	NA	NA	2	898	Salem_et_al. Berthelot_et_al.
Omy100046910	No	NA	Unknown	Intergenic	NA	NA	2	573	Salem_et_al. Shawn_et_al.
Omy100046939	No	NA	Unknown	Intergenic	NA	NA	2	585	Salem_et_al. Shawn_et_al. Berthelot_et_al.
Omy100046953	No	NA	Unknown	Intergenic	NA	NA	3	1807	Salem_et_al. Shawn_et_al.
Omy100047004	No	NA	Unknown	Intergenic	NA	NA	2	532	Salem_et_al. Shawn_et_al.
Omy100047097	No	NA	Unknown	Intergenic	NA	NA	2	488	Salem_et_al. Berthelot_et_al.
Omy100047098	No	NA	Unknown	Intergenic	NA	NA	2	452	Salem_et_al. Berthelot_et_al.
Omy100047127	No	NA	Unknown	Intergenic	NA	NA	2	2132	Salem_et_al. Berthelot_et_al.
Omy100047128	No	NA	Unknown	Intergenic	NA	NA	2	872	Salem_et_al. Shawn_et_al. Berthelot_et_al.
Omy100047143	No	NA	Unknown	Intergenic	NA	NA	2	2042	Salem_et_al. Shawn_et_al. Berthelot_et_al.
Omy100047174	No	NA	Unknown	Intergenic	NA	NA	2	1604	Salem_et_al. Berthelot_et_al. Shawn_et_al.
Omy100047230	No	NA	Converging	Intergenic	NA	NA	3	1298	Salem_et_al. Berthelot_et_al. Shawn_et_al.
Omy100047259	No	NA	Unknown	Intergenic	NA	NA	2	382	Salem_et_al. Berthelot_et_al.
Omy100047264	No	NA	Unknown	Intergenic	NA	NA	2	790	Salem_et_al. Berthelot_et_al.
Omy100047266	No	NA	Unknown	Intergenic	NA	NA	2	760	Salem_et_al. Berthelot_et_al.
Omy100047291	No	NA	Unknown	Intergenic	NA	NA	2	504	Salem_et_al. Berthelot_et_al. Shawn_et_al.
Omy100047297	No	NA	Unknown	Intergenic	NA	NA	2	429	Salem_et_al. Berthelot_et_al.
Omy100047369	No	NA	Unknown	Intergenic	NA	NA	3	221	Salem_et_al. Shawn_et_al.
Omy100047376	No	NA	Unknown	Intergenic	NA	NA	2	1087	Salem_et_al. Berthelot_et_al.
Omy100047401	No	NA	Unknown	Intergenic	NA	NA	2	390	Salem_et_al. Berthelot_et_al.
Omy100047463	No	NA	Unknown	Intergenic	NA	NA	2	473	Salem_et_al. Berthelot_et_al.
Omy100047465	No	NA	Unknown	Intergenic	NA	NA	2	645	Salem_et_al. Berthelot_et_al.
Omy100047564	No	NA	Unknown	Intergenic	NA	NA	2	1386	Salem_et_al. Berthelot_et_al.
Omy100047568	No	NA	Converging	Intergenic	NA	NA	2	254	Salem_et_al. Berthelot_et_al.
Omy100047576	No	NA	Unknown	Intergenic	NA	NA	2	367	Salem_et_al. Fox_et_al. Berthelot_et_al. Shawn_et_al.
Omy100047588	No	NA	Unknown	Intergenic	NA	NA	3	1618	Salem_et_al. Berthelot_et_al.
Omy100047602	No	NA	Unknown	Intergenic	NA	NA	2	372	Salem_et_al. Fox_et_al. Berthelot_et_al.
Omy100047649	No	NA	Unknown	Intergenic	NA	NA	2	2128	Salem_et_al. Berthelot_et_al.
Omy100047698	No	NA	Unknown	Intergenic	NA	NA	2	1799	Salem_et_al. Shawn_et_al.
Omy100047715	No	NA	Unknown	Intergenic	NA	NA	2	1200	Salem_et_al. Berthelot_et_al.
Omy100047724	No	NA	Unknown	Intergenic	NA	NA	2	677	Salem_et_al. Berthelot_et_al.
Omy100047729	No	NA	Unknown	Intergenic	NA	NA	2	1258	Salem_et_al. Berthelot_et_al.
Omy100047804	No	NA	Unknown	Intergenic	NA	NA	2	529	Salem_et_al. Berthelot_et_al. Shawn_et_al.
Omy100047833	No	NA	Unknown	Intergenic	NA	NA	2	832	Salem_et_al. Berthelot_et_al. Shawn_et_al.
Omy100047891	No	NA	Unknown	Intergenic	NA	NA	2	1778	Salem_et_al. Shawn_et_al. Berthelot_et_al.
Omy100047900	No	NA	Unknown	Intergenic	NA	NA	3	834	Salem_et_al. Berthelot_et_al.
Omy100047921	No	NA	Unknown	Intergenic	NA	NA	3	3140	Salem_et_al. Berthelot_et_al.
Omy100047944	No	NA	Unknown	Intergenic	NA	NA	2	574	Salem_et_al. Berthelot_et_al.
Omy100048048	No	NA	Unknown	Intergenic	NA	NA	2	1486	Salem_et_al. Berthelot_et_al. Shawn_et_al.
Omy100048084	No	NA	Unknown	Intergenic	NA	NA	2	881	Salem_et_al. Berthelot_et_al.
Omy100048096	No	NA	Unknown	Intergenic	NA	NA	2	800	Salem_et_al. Berthelot_et_al.
Omy100048097	No	NA	Unknown	Intergenic	NA	NA	2	832	Salem_et_al. Berthelot_et_al.
Omy100048100	No	NA	Unknown	Intergenic	NA	NA	2	2446	Salem_et_al. Berthelot_et_al.
Omy100048106	No	NA	Unknown	Intergenic	NA	NA	2	3652	Salem_et_al. Berthelot_et_al. Shawn_et_al.
Omy100048121	No	NA	Unknown	Intergenic	NA	NA	3	614	Salem_et_al. Berthelot_et_al. Shawn_et_al.
Omy100048260	No	Unknown	NA	Genic	Exonic		2	1208	Salem_et_al. Berthelot_et_al. Shawn_et_al.
Omy100048265	No	NA	Unknown	Intergenic	NA	NA	2	1038	Salem_et_al. Berthelot_et_al.
Omy100048277	No	Unknown	NA	Genic	Intronic		2	396	Salem_et_al. Berthelot_et_al.
Omy100048337	No	NA	Unknown	Intergenic	NA	NA	3	1343	Salem_et_al. Berthelot_et_al. Shawn_et_al.
Omy100048356	No	NA	Unknown	Intergenic	NA	NA	2	1048	Salem_et_al. Berthelot_et_al.
Omy100048359	No	NA	Unknown	Intergenic	NA	NA	2	345	Salem_et_al. Berthelot_et_al.
Omy100048383	No	NA	Unknown	Intergenic	NA	NA	2	1517	Salem_et_al. Berthelot_et_al.
Omy100048432	No	NA	Unknown	Intergenic	NA	NA	2	492	Salem_et_al. Berthelot_et_al.
Omy100048443	No	NA	Unknown	Intergenic	NA	NA	2	409	Salem_et_al. Berthelot_et_al.
Omy100048448	No	NA	Unknown	Intergenic	NA	NA	2	766	Salem_et_al. Berthelot_et_al.
Omy100048456	No	NA	Unknown	Intergenic	NA	NA	3	1681	Salem_et_al. Berthelot_et_al.
Omy100048473	No	NA	Unknown	Intergenic	NA	NA	2	1698	Salem_et_al. Berthelot_et_al. Shawn_et_al.
Omy100048521	Yes	NA	Unknown	Intergenic	NA	NA	2	3160	Salem_et_al. Berthelot_et_al.
Omy100048527	No	NA	Unknown	Intergenic	NA	NA	2	540	Salem_et_al. Shawn_et_al.
Omy100048607	No	NA	Unknown	Intergenic	NA	NA	3	289	Salem_et_al. Berthelot_et_al. Shawn_et_al.
Omy100048616	No	NA	Unknown	Intergenic	NA	NA	2	836	Salem_et_al. Berthelot_et_al. Shawn_et_al.
Omy100048677	No	NA	Unknown	Intergenic	NA	NA	3	200	Salem_et_al. Berthelot_et_al.
Omy100048680	No	NA	Unknown	Intergenic	NA	NA	3	460	Salem_et_al. Berthelot_et_al.
Omy100048682	No	NA	Unknown	Intergenic	NA	NA	2	489	Salem_et_al. Berthelot_et_al.
Omy100048693	No	NA	Unknown	Intergenic	NA	NA	2	2867	Salem_et_al. Berthelot_et_al. Shawn_et_al.
Omy100048725	No	NA	Unknown	Intergenic	NA	NA	2	1503	Salem_et_al. Berthelot_et_al.
Omy100048738	No	NA	Unknown	Intergenic	NA	NA	2	745	Salem_et_al. Berthelot_et_al.
Omy100048766	No	NA	Unknown	Intergenic	NA	NA	3	2171	Salem_et_al. Shawn_et_al.
Omy100048767	No	NA	Unknown	Intergenic	NA	NA	2	2521	Salem_et_al. Berthelot_et_al.
Omy100048768	No	NA	Unknown	Intergenic	NA	NA	3	2208	Salem_et_al. Berthelot_et_al.
Omy100048774	No	NA	Unknown	Intergenic	NA	NA	2	1244	Salem_et_al. Berthelot_et_al.
Omy100048775	No	NA	Unknown	Intergenic	NA	NA	2	1239	Salem_et_al. Berthelot_et_al.
Omy100048776	No	NA	Unknown	Intergenic	NA	NA	2	271	Salem_et_al. Berthelot_et_al.
Omy100048804	No	NA	Unknown	Intergenic	NA	NA	2	443	Salem_et_al. Berthelot_et_al.
Omy100048836	No	NA	Unknown	Intergenic	NA	NA	2	752	Salem_et_al. Berthelot_et_al.
Omy100048842	No	NA	Unknown	Intergenic	NA	NA	2	381	Salem_et_al. Berthelot_et_al.
Omy100048967	No	NA	Unknown	Intergenic	NA	NA	2	333	Salem_et_al. Berthelot_et_al.
Omy100048991	No	NA	Diverging	Intergenic	NA	NA	2	992	Salem_et_al. Berthelot_et_al. Shawn_et_al.
Omy100049016	No	NA	Unknown	Intergenic	NA	NA	2	614	Salem_et_al. Shawn_et_al.
Omy100049018	No	NA	Unknown	Intergenic	NA	NA	2	670	Salem_et_al. Berthelot_et_al.
Omy100049032	No	NA	Unknown	Intergenic	NA	NA	2	476	Salem_et_al. Berthelot_et_al. Fox_et_al. Shawn_et_al.
Omy100049046	No	Unknown	NA	Genic	Intronic		2	731	Salem_et_al. Berthelot_et_al.
Omy100049049	No	NA	Unknown	Intergenic	NA	NA	2	1606	Salem_et_al. Berthelot_et_al.
Omy100049171	No	NA	Unknown	Intergenic	NA	NA	3	807	Salem_et_al. Shawn_et_al. Berthelot_et_al.
Omy100049174	No	NA	Unknown	Intergenic	NA	NA	2	752	Salem_et_al. Berthelot_et_al.
Omy100049233	No	NA	Unknown	Intergenic	NA	NA	2	549	Salem_et_al. Berthelot_et_al.
Omy100049248	No	NA	Unknown	Intergenic	NA	NA	2	1822	Salem_et_al. Shawn_et_al. Berthelot_et_al.
Omy100049386	No	NA	Converging	Intergenic	NA	NA	2	682	Salem_et_al. Berthelot_et_al. Shawn_et_al.
Omy100049387	No	NA	Unknown	Intergenic	NA	NA	3	614	Salem_et_al. Berthelot_et_al.
Omy100049420	No	NA	Unknown	Intergenic	NA	NA	3	892	Salem_et_al. Berthelot_et_al.
Omy100049426	No	NA	Unknown	Intergenic	NA	NA	2	588	Salem_et_al. Berthelot_et_al.
Omy100049480	No	NA	Unknown	Intergenic	NA	NA	2	516	Salem_et_al. Berthelot_et_al.
Omy100049549	No	NA	Unknown	Intergenic	NA	NA	3	1782	Salem_et_al. Shawn_et_al. Berthelot_et_al.
Omy100049594	No	NA	Unknown	Intergenic	NA	NA	2	1560	Salem_et_al. Berthelot_et_al. Shawn_et_al.
Omy100049614	No	NA	Unknown	Intergenic	NA	NA	2	910	Salem_et_al. Berthelot_et_al.
Omy100049620	No	NA	Unknown	Intergenic	NA	NA	2	2138	Salem_et_al. Berthelot_et_al.
Omy100049621	No	NA	Unknown	Intergenic	NA	NA	2	2076	Salem_et_al. Berthelot_et_al. Shawn_et_al.
Omy100049700	No	NA	Unknown	Intergenic	NA	NA	4	869	Salem_et_al. Berthelot_et_al.
Omy100049835	No	NA	Unknown	Intergenic	NA	NA	3	800	Salem_et_al. Berthelot_et_al.
Omy100049850	No	NA	Unknown	Intergenic	NA	NA	2	994	Salem_et_al. Berthelot_et_al.
Omy100049895	No	NA	Unknown	Intergenic	NA	NA	2	431	Salem_et_al. Shawn_et_al. Berthelot_et_al.
Omy100049951	No	NA	Unknown	Intergenic	NA	NA	2	1075	Salem_et_al. Berthelot_et_al.
[truncated: 52,504 more rows]

## Sheet: Final lncRNA-31K
LncRNA	Conseved	Sense/Antisense	Converge/Diverge	Genic/Intergenic	Exonic/Intronic	Overlap	Number of exon	LncRNA length	Source
Omy200174487	No	Unknown	NA	Genic	UN	Fully overlap	3	334	Berthelot_et_al. Salem_et_al. Fox_et_al.
Omy200144990	No	Antisense	NA	Genic	UN	Fully overlap	2	1515	Berthelot_et_al. Salem_et_al. Shawn_et_al.
Omy100199114	No	Unknown	NA	Genic	UN	Fully overlap	2	1077	Salem_et_al. Shawn_et_al.
Omy200171376	No	Unknown	NA	Genic	UN	Fully overlap	2	1704	Berthelot_et_al. Salem_et_al.
Omy200024877	No	Unknown	NA	Genic	UN	Fully overlap	2	1933	Berthelot_et_al. Salem_et_al.
Omy200213848	No	Unknown	NA	Genic	UN	Fully overlap	2	1371	Berthelot_et_al. Salem_et_al.
Omy100209204	No	Unknown	NA	Genic	UN	Fully overlap	4	1264	Salem_et_al. Berthelot_et_al.
Omy200211347	No	Unknown	NA	Genic	UN	Fully overlap	1	862	Berthelot_et_al. Salem_et_al.
Omy200190746	No	Unknown	NA	Genic	UN	Fully overlap	3	1175	Berthelot_et_al. Salem_et_al. Shawn_et_al.
Omy200193974	No	Unknown	NA	Genic	UN	Fully overlap	2	890	Berthelot_et_al. Salem_et_al.
Omy200030064	No	Antisense	NA	Genic	UN	Fully overlap	2	3358	Berthelot_et_al. Salem_et_al. Shawn_et_al.
Omy100041246	No	Unknown	NA	Genic	UN	Fully overlap	3	1931	Salem_et_al. Berthelot_et_al.
Omy200017931	No	Unknown	NA	Genic	UN	Fully overlap	6	459	Berthelot_et_al. Salem_et_al.
Omy100000668	No	Unknown	NA	Genic	UN	Fully overlap	3	1104	Salem_et_al. Berthelot_et_al.
Omy200167053	No	Unknown	NA	Genic	UN	Fully overlap	3	1095	Berthelot_et_al. Salem_et_al.
Omy300060888	No	Sense	NA	Genic	UN	Fully overlap	2	511	Shawn_et_al. Salem_et_al.
Omy100032048	No	Sense	NA	Genic	UN	Fully overlap	2	1313	Salem_et_al. Shawn_et_al.
Omy100052556	No	Unknown	NA	Genic	UN	Fully overlap	2	4448	Salem_et_al. Berthelot_et_al.
Omy200037001	No	Unknown	NA	Genic	UN	Fully overlap	2	705	Berthelot_et_al. Salem_et_al. Shawn_et_al.
Omy200221624	No	Unknown	NA	Genic	UN	Fully overlap	2	430	Berthelot_et_al. Salem_et_al.
Omy200050616	No	Antisense	NA	Genic	UN	Fully overlap	2	637	Berthelot_et_al. Salem_et_al. Shawn_et_al.
Omy100151421	No	Unknown	NA	Genic	UN	Fully overlap	2	398	Salem_et_al. Fox_et_al. Shawn_et_al.
Omy100010252	No	Unknown	NA	Genic	UN	Fully overlap	2	400	Salem_et_al. Berthelot_et_al.
Omy200193322	No	Unknown	NA	Genic	UN	Fully overlap	2	600	Berthelot_et_al. Salem_et_al.
Omy200030062	No	Unknown	NA	Genic	UN	Fully overlap	3	804	Berthelot_et_al. Salem_et_al. Shawn_et_al.
Omy100032220	No	Antisense	NA	Genic	UN	Fully overlap	2	3106	Salem_et_al. Shawn_et_al. Berthelot_et_al.
Omy200162805	No	Unknown	NA	Genic	UN	Fully overlap	2	605	Berthelot_et_al. Salem_et_al.
Omy200176884	No	Unknown	NA	Genic	UN	Fully overlap	3	3136	Berthelot_et_al. Salem_et_al.
Omy300034812	No	NA	Unknown	Intergenic	NA	NA	1	299	Shawn_et_al. Salem_et_al. Berthelot_et_al.
Omy200129798	No	NA	Unknown	Intergenic	NA	NA	1	373	Berthelot_et_al. Salem_et_al.
Omy200124255	No	NA	Unknown	Intergenic	NA	NA	1	609	Berthelot_et_al. Salem_et_al.
Omy100132882	No	NA	Unknown	Intergenic	NA	NA	1	1059	Salem_et_al. Berthelot_et_al.
Omy200096599	No	NA	Unknown	Intergenic	NA	NA	1	1340	Berthelot_et_al. Salem_et_al.
Omy100139721	No	NA	Converging	Intergenic	NA	NA	1	1052	Salem_et_al. Berthelot_et_al. Shawn_et_al.
Omy200138319	No	NA	Unknown	Intergenic	NA	NA	1	732	Berthelot_et_al. Salem_et_al.
Omy200197112	No	NA	Unknown	Intergenic	NA	NA	1	446	Berthelot_et_al. Salem_et_al.
Omy200066825	No	NA	Unknown	Intergenic	NA	NA	1	376	Berthelot_et_al. Salem_et_al.
Omy200123445	No	NA	Unknown	Intergenic	NA	NA	1	598	Berthelot_et_al. Salem_et_al.
Omy100069805	No	NA	Unknown	Intergenic	NA	NA	1	417	Salem_et_al. Berthelot_et_al. Shawn_et_al.
Omy100101067	No	NA	Unknown	Intergenic	NA	NA	1	469	Salem_et_al. Berthelot_et_al.
Omy100120165	No	NA	Unknown	Intergenic	NA	NA	1	725	Salem_et_al. Berthelot_et_al.
Omy200118321	No	NA	Unknown	Intergenic	NA	NA	1	1403	Berthelot_et_al. Salem_et_al.
Omy200162522	No	NA	Unknown	Intergenic	NA	NA	1	366	Berthelot_et_al. Salem_et_al.
Omy200101361	No	NA	Unknown	Intergenic	NA	NA	1	435	Berthelot_et_al. Salem_et_al.
Omy100106472	No	NA	Unknown	Intergenic	NA	NA	1	383	Salem_et_al. Berthelot_et_al.
Omy300052474	No	NA	Unknown	Intergenic	NA	NA	1	646	Shawn_et_al. Salem_et_al.
Omy100114862	No	NA	Unknown	Intergenic	NA	NA	1	865	Salem_et_al. Shawn_et_al. Berthelot_et_al.
Omy300029224	No	NA	Unknown	Intergenic	NA	NA	1	349	Shawn_et_al. Berthelot_et_al. Salem_et_al.
Omy200149513	No	NA	Unknown	Intergenic	NA	NA	1	673	Berthelot_et_al. Salem_et_al.
Omy200096904	No	NA	Unknown	Intergenic	NA	NA	1	611	Berthelot_et_al. Salem_et_al.
Omy200145808	No	NA	Unknown	Intergenic	NA	NA	1	1302	Berthelot_et_al. Salem_et_al.
Omy100108645	No	NA	Unknown	Intergenic	NA	NA	1	686	Salem_et_al. Berthelot_et_al.
Omy200105392	No	NA	Unknown	Intergenic	NA	NA	1	577	Berthelot_et_al. Salem_et_al.
Omy100109854	No	NA	Unknown	Intergenic	NA	NA	1	1163	Salem_et_al. Berthelot_et_al. Shawn_et_al.
Omy100082869	No	NA	Unknown	Intergenic	NA	NA	1	322	Salem_et_al. Berthelot_et_al.
Omy200111105	No	NA	Unknown	Intergenic	NA	NA	1	534	Berthelot_et_al. Salem_et_al.
Omy200041676	No	NA	Unknown	Intergenic	NA	NA	2	458	Berthelot_et_al. Salem_et_al.
Omy200020678	No	NA	Unknown	Intergenic	NA	NA	1	1098	Berthelot_et_al. Salem_et_al.
Omy200044730	No	NA	Unknown	Intergenic	NA	NA	2	1100	Berthelot_et_al. Shawn_et_al.
Omy100149048	No	NA	Unknown	Intergenic	NA	NA	1	786	Salem_et_al. Berthelot_et_al.
Omy300057748	No	NA	Diverging	Intergenic	NA	NA	1	370	Shawn_et_al. Salem_et_al.
Omy200084691	No	NA	Unknown	Intergenic	NA	NA	1	1183	Berthelot_et_al. Salem_et_al.
Omy100081379	No	NA	Unknown	Intergenic	NA	NA	1	876	Salem_et_al. Berthelot_et_al.
Omy100109098	No	NA	Unknown	Intergenic	NA	NA	1	1039	Salem_et_al. Berthelot_et_al.
Omy300044418	No	NA	Unknown	Intergenic	NA	NA	1	498	Shawn_et_al. Salem_et_al. Berthelot_et_al.
Omy100132339	No	NA	Converging	Intergenic	NA	NA	1	545	Salem_et_al. Shawn_et_al. Berthelot_et_al.
Omy100113661	No	NA	Unknown	Intergenic	NA	NA	1	1203	Salem_et_al. Berthelot_et_al.
Omy300055266	No	NA	Unknown	Intergenic	NA	NA	1	424	Shawn_et_al. Salem_et_al.
Omy200001256	No	NA	Unknown	Intergenic	NA	NA	4	633	Berthelot_et_al. Salem_et_al.
Omy200042794	No	NA	Unknown	Intergenic	NA	NA	2	826	Berthelot_et_al. Salem_et_al.
Omy100108235	No	NA	Unknown	Intergenic	NA	NA	1	866	Salem_et_al. Shawn_et_al. Berthelot_et_al.
Omy100123017	No	NA	Unknown	Intergenic	NA	NA	1	809	Salem_et_al. Berthelot_et_al.
Omy200099125	No	NA	Converging	Intergenic	NA	NA	1	937	Berthelot_et_al. Salem_et_al. Shawn_et_al.
Omy200109272	No	NA	Unknown	Intergenic	NA	NA	1	528	Berthelot_et_al. Salem_et_al.
Omy100078650	No	NA	Unknown	Intergenic	NA	NA	1	223	Salem_et_al. Berthelot_et_al.
Omy100196789	No	NA	Unknown	Intergenic	NA	NA	1	808	Salem_et_al. Berthelot_et_al.
Omy100024745	No	NA	Unknown	Intergenic	NA	NA	1	1866	Salem_et_al. Berthelot_et_al.
Omy300100632	No	NA	Unknown	Intergenic	NA	NA	1	337	Shawn_et_al. Salem_et_al.
Omy300044441	No	NA	Unknown	Intergenic	NA	NA	1	255	Shawn_et_al. Salem_et_al.
Omy200081815	No	NA	Unknown	Intergenic	NA	NA	1	278	Berthelot_et_al. Salem_et_al.
Omy200101874	No	NA	Converging	Intergenic	NA	NA	1	572	Berthelot_et_al. Salem_et_al. Shawn_et_al.
Omy200208486	No	NA	Unknown	Intergenic	NA	NA	1	568	Berthelot_et_al. Shawn_et_al.
Omy200067196	No	NA	Unknown	Intergenic	NA	NA	1	467	Berthelot_et_al. Salem_et_al.
Omy200101512	No	NA	Diverging	Intergenic	NA	NA	1	609	Berthelot_et_al. Salem_et_al. Shawn_et_al.
Omy300063322	No	NA	Unknown	Intergenic	NA	NA	1	605	Shawn_et_al. Salem_et_al.
Omy200007453	No	NA	Unknown	Intergenic	NA	NA	3	2227	Berthelot_et_al. Salem_et_al.
Omy200125009	No	NA	Unknown	Intergenic	NA	NA	1	301	Berthelot_et_al. Salem_et_al.
Omy300042398	No	NA	Diverging	Intergenic	NA	NA	1	254	Shawn_et_al. Salem_et_al.
Omy200084610	No	NA	Unknown	Intergenic	NA	NA	1	871	Berthelot_et_al. Salem_et_al.
Omy100136061	No	NA	Unknown	Intergenic	NA	NA	1	866	Salem_et_al. Shawn_et_al.
Omy300068803	No	NA	Unknown	Intergenic	NA	NA	1	427	Shawn_et_al. Salem_et_al.
Omy300024233	No	NA	Unknown	Intergenic	NA	NA	1	217	Shawn_et_al. Salem_et_al.
Omy100098141	No	NA	Unknown	Intergenic	NA	NA	1	636	Salem_et_al. Berthelot_et_al.
Omy200104517	No	NA	Unknown	Intergenic	NA	NA	1	408	Berthelot_et_al. Salem_et_al.
Omy200184227	No	NA	Unknown	Intergenic	NA	NA	1	1269	Berthelot_et_al. Shawn_et_al.
Omy200139196	No	NA	Unknown	Intergenic	NA	NA	1	798	Berthelot_et_al. Salem_et_al.
Omy200083703	No	NA	Unknown	Intergenic	NA	NA	1	787	Berthelot_et_al. Salem_et_al.
Omy200060412	No	NA	Unknown	Intergenic	NA	NA	1	531	Berthelot_et_al. Salem_et_al.
Omy100224100	No	NA	Unknown	Intergenic	NA	NA	1	1203	Salem_et_al. Berthelot_et_al. Shawn_et_al.
Omy200153949	No	NA	Unknown	Intergenic	NA	NA	1	763	Berthelot_et_al. Salem_et_al.
Omy200150698	No	NA	Unknown	Intergenic	NA	NA	1	882	Berthelot_et_al. Salem_et_al.
Omy200154028	No	NA	Unknown	Intergenic	NA	NA	1	630	Berthelot_et_al. Salem_et_al.
Omy200120681	No	NA	Unknown	Intergenic	NA	NA	1	825	Berthelot_et_al. Salem_et_al.
Omy200222809	No	NA	Unknown	Intergenic	NA	NA	1	291	Berthelot_et_al. Salem_et_al.
Omy200126990	No	NA	Unknown	Intergenic	NA	NA	1	551	Berthelot_et_al. Salem_et_al.
Omy200093479	No	NA	Unknown	Intergenic	NA	NA	1	609	Berthelot_et_al. Salem_et_al.
Omy200131098	No	NA	Unknown	Intergenic	NA	NA	1	454	Berthelot_et_al. Salem_et_al.
Omy200142513	No	NA	Unknown	Intergenic	NA	NA	1	401	Berthelot_et_al. Salem_et_al.
Omy200098297	No	NA	Unknown	Intergenic	NA	NA	1	758	Berthelot_et_al. Salem_et_al.
Omy300040815	No	NA	Unknown	Intergenic	NA	NA	1	437	Shawn_et_al. Salem_et_al.
Omy200127756	No	NA	Unknown	Intergenic	NA	NA	1	1497	Berthelot_et_al. Salem_et_al.
Omy100058790	No	NA	Unknown	Intergenic	NA	NA	2	1639	Salem_et_al. Berthelot_et_al. Shawn_et_al.
Omy100104144	No	NA	Converging	Intergenic	NA	NA	1	714	Salem_et_al. Berthelot_et_al. Shawn_et_al.
Omy200130449	No	NA	Unknown	Intergenic	NA	NA	1	1055	Berthelot_et_al. Salem_et_al.
Omy200219478	No	NA	Unknown	Intergenic	NA	NA	1	1123	Berthelot_et_al. Salem_et_al.
Omy200146566	No	NA	Unknown	Intergenic	NA	NA	1	702	Berthelot_et_al. Salem_et_al.
Omy200115133	No	NA	Unknown	Intergenic	NA	NA	1	431	Berthelot_et_al. Salem_et_al.
Omy100089287	No	NA	Unknown	Intergenic	NA	NA	1	635	Salem_et_al. Berthelot_et_al.
Omy300038733	No	NA	Unknown	Intergenic	NA	NA	1	351	Shawn_et_al. Salem_et_al.
Omy200076926	No	NA	Unknown	Intergenic	NA	NA	1	495	Berthelot_et_al. Salem_et_al.
Omy100119806	No	NA	Unknown	Intergenic	NA	NA	1	266	Salem_et_al. Berthelot_et_al.
Omy100082240	No	NA	Unknown	Intergenic	NA	NA	1	494	Salem_et_al. Berthelot_et_al.
Omy200211069	No	NA	Unknown	Intergenic	NA	NA	1	280	Berthelot_et_al. Salem_et_al.
Omy100130937	No	NA	Unknown	Intergenic	NA	NA	1	789	Salem_et_al. Shawn_et_al. Berthelot_et_al.
Omy200186145	No	NA	Unknown	Intergenic	NA	NA	1	825	Berthelot_et_al. Salem_et_al.
Omy200135671	No	NA	Diverging	Intergenic	NA	NA	1	454	Berthelot_et_al. Shawn_et_al.
Omy100114279	No	NA	Unknown	Intergenic	NA	NA	1	1463	Salem_et_al. Berthelot_et_al.
Omy200190583	No	NA	Unknown	Intergenic	NA	NA	1	5328	Berthelot_et_al. Salem_et_al.
Omy100112024	No	NA	Unknown	Intergenic	NA	NA	1	432	Salem_et_al. Berthelot_et_al.
Omy100140433	No	NA	Unknown	Intergenic	NA	NA	1	760	Salem_et_al. Shawn_et_al.
Omy100075192	No	NA	Unknown	Intergenic	NA	NA	1	1231	Salem_et_al. Berthelot_et_al.
Omy200065956	No	NA	Converging	Intergenic	NA	NA	1	1335	Berthelot_et_al. Salem_et_al. Shawn_et_al.
Omy100090526	No	NA	Unknown	Intergenic	NA	NA	1	291	Salem_et_al. Berthelot_et_al.
Omy200174693	No	NA	Unknown	Intergenic	NA	NA	1	3306	Berthelot_et_al. Salem_et_al. Shawn_et_al.
Omy200099146	No	NA	Unknown	Intergenic	NA	NA	1	431	Berthelot_et_al. Salem_et_al.
Omy100019445	No	NA	Unknown	Intergenic	NA	NA	3	369	Salem_et_al. Berthelot_et_al.
Omy100130559	No	NA	Unknown	Intergenic	NA	NA	1	1703	Salem_et_al. Berthelot_et_al.
Omy200122138	No	NA	Unknown	Intergenic	NA	NA	1	460	Berthelot_et_al. Salem_et_al.
Omy200210927	No	NA	Unknown	Intergenic	NA	NA	4	3103	Berthelot_et_al. Salem_et_al.
Omy100086965	No	NA	Diverging	Intergenic	NA	NA	1	419	Salem_et_al. Shawn_et_al.
Omy200130561	No	NA	Unknown	Intergenic	NA	NA	1	1234	Berthelot_et_al. Salem_et_al.
Omy200073801	No	NA	Converging	Intergenic	NA	NA	1	538	Berthelot_et_al. Salem_et_al. Shawn_et_al.
Omy300088673	No	NA	Unknown	Intergenic	NA	NA	1	518	Shawn_et_al. Salem_et_al.
Omy100129574	No	NA	Unknown	Intergenic	NA	NA	1	652	Salem_et_al. Berthelot_et_al.
Omy200024846	No	NA	Unknown	Intergenic	NA	NA	2	678	Berthelot_et_al. Salem_et_al.
Omy200083049	No	NA	Unknown	Intergenic	NA	NA	1	812	Berthelot_et_al. Salem_et_al. Shawn_et_al.
Omy200190651	No	NA	Unknown	Intergenic	NA	NA	1	1162	Berthelot_et_al. Salem_et_al.
Omy100078929	No	NA	Unknown	Intergenic	NA	NA	1	1201	Salem_et_al. Berthelot_et_al.
Omy100081832	No	NA	Unknown	Intergenic	NA	NA	1	418	Salem_et_al. Berthelot_et_al.
Omy100093052	No	NA	Unknown	Intergenic	NA	NA	1	656	Salem_et_al. Shawn_et_al. Berthelot_et_al.
Omy300102182	No	NA	Unknown	Intergenic	NA	NA	1	375	Shawn_et_al. Salem_et_al.
Omy300053178	No	NA	Unknown	Intergenic	NA	NA	1	335	Shawn_et_al. Berthelot_et_al.
Omy300047324	No	NA	Unknown	Intergenic	NA	NA	1	408	Shawn_et_al. Berthelot_et_al.
Omy200133397	No	NA	Unknown	Intergenic	NA	NA	1	550	Berthelot_et_al. Salem_et_al.
Omy300034084	No	NA	Unknown	Intergenic	NA	NA	1	530	Shawn_et_al. Salem_et_al.
Omy200093519	No	NA	Unknown	Intergenic	NA	NA	1	320	Berthelot_et_al. Salem_et_al.
Omy100224026	No	NA	Unknown	Intergenic	NA	NA	1	805	Salem_et_al. Berthelot_et_al.
Omy200069547	No	NA	Unknown	Intergenic	NA	NA	1	575	Berthelot_et_al. Salem_et_al.
Omy200046193	No	NA	Unknown	Intergenic	NA	NA	2	564	Berthelot_et_al. Salem_et_al.
Omy200067173	No	NA	Unknown	Intergenic	NA	NA	1	1388	Berthelot_et_al. Salem_et_al.
Omy200015902	No	NA	Unknown	Intergenic	NA	NA	2	508	Berthelot_et_al. Salem_et_al.
Omy200018522	No	NA	Unknown	Intergenic	NA	NA	1	612	Berthelot_et_al. Salem_et_al.
Omy200181516	No	NA	Unknown	Intergenic	NA	NA	1	694	Berthelot_et_al. Salem_et_al.
Omy100135934	No	NA	Unknown	Intergenic	NA	NA	1	623	Salem_et_al. Berthelot_et_al.
Omy100131886	No	NA	Diverging	Intergenic	NA	NA	1	1627	Salem_et_al. Shawn_et_al.
Omy300066556	No	NA	Unknown	Intergenic	NA	NA	1	517	Shawn_et_al. Salem_et_al.
Omy200211694	No	NA	Unknown	Intergenic	NA	NA	1	316	Berthelot_et_al. Salem_et_al.
Omy200114864	No	NA	Unknown	Intergenic	NA	NA	1	809	Berthelot_et_al. Salem_et_al.
Omy300049927	No	NA	Unknown	Intergenic	NA	NA	1	586	Shawn_et_al. Salem_et_al.
Omy100182548	No	NA	Unknown	Intergenic	NA	NA	1	1021	Salem_et_al. Shawn_et_al.
Omy300043898	No	NA	Unknown	Intergenic	NA	NA	1	572	Shawn_et_al. Salem_et_al.
Omy100094655	No	NA	Unknown	Intergenic	NA	NA	1	547	Salem_et_al. Berthelot_et_al.
Omy200075686	No	NA	Diverging	Intergenic	NA	NA	1	529	Berthelot_et_al. Shawn_et_al.
Omy200068880	No	NA	Unknown	Intergenic	NA	NA	1	1778	Berthelot_et_al. Salem_et_al.
Omy200064968	No	NA	Unknown	Intergenic	NA	NA	1	581	Berthelot_et_al. Salem_et_al.
Omy100081799	No	NA	Diverging	Intergenic	NA	NA	1	1189	Salem_et_al. Shawn_et_al.
Omy100134016	No	NA	Unknown	Intergenic	NA	NA	1	672	Salem_et_al. Berthelot_et_al. Shawn_et_al.
Omy300046796	No	NA	Converging	Intergenic	NA	NA	1	488	Shawn_et_al. Salem_et_al.
Omy200225384	No	NA	Unknown	Intergenic	NA	NA	1	396	Berthelot_et_al. Salem_et_al.
Omy100091733	No	NA	Unknown	Intergenic	NA	NA	1	1056	Salem_et_al. Berthelot_et_al.
Omy100179930	No	NA	Unknown	Intergenic	NA	NA	1	246	Salem_et_al. Berthelot_et_al.
Omy200154257	No	NA	Unknown	Intergenic	NA	NA	1	756	Berthelot_et_al. Salem_et_al.
Omy200223484	No	NA	Unknown	Intergenic	NA	NA	1	534	Berthelot_et_al. Salem_et_al.
Omy100148017	No	NA	Unknown	Intergenic	NA	NA	3	1480	Salem_et_al. Shawn_et_al.
Omy300087444	No	NA	Unknown	Intergenic	NA	NA	1	504	Shawn_et_al. Salem_et_al.
Omy200108844	No	NA	Unknown	Intergenic	NA	NA	1	415	Berthelot_et_al. Salem_et_al.
Omy200215464	No	NA	Unknown	Intergenic	NA	NA	1	1935	Berthelot_et_al. Salem_et_al.
Omy200054683	No	NA	Unknown	Intergenic	NA	NA	2	401	Berthelot_et_al. Salem_et_al.
Omy200022774	No	NA	Converging	Intergenic	NA	NA	2	1240	Berthelot_et_al. Salem_et_al.
Omy300054697	No	NA	Unknown	Intergenic	NA	NA	1	865	Shawn_et_al. Salem_et_al.
Omy100122678	No	NA	Unknown	Intergenic	NA	NA	1	1448	Salem_et_al. Shawn_et_al.
Omy300018649	No	NA	Diverging	Intergenic	NA	NA	1	1689	Shawn_et_al. Salem_et_al.
Omy100220745	No	NA	Unknown	Intergenic	NA	NA	1	958	Salem_et_al. Berthelot_et_al.
Omy100134369	No	NA	Unknown	Intergenic	NA	NA	1	1066	Salem_et_al. Berthelot_et_al.
Omy100069299	No	NA	Unknown	Intergenic	NA	NA	1	1096	Salem_et_al. Berthelot_et_al. Shawn_et_al.
Omy200059820	No	NA	Unknown	Intergenic	NA	NA	1	534	Berthelot_et_al. Salem_et_al.
Omy200061046	No	NA	Unknown	Intergenic	NA	NA	1	793	Berthelot_et_al. Salem_et_al.
Omy200135483	No	NA	Unknown	Intergenic	NA	NA	1	1616	Berthelot_et_al. Salem_et_al.
Omy300028912	No	NA	Unknown	Intergenic	NA	NA	1	598	Shawn_et_al. Salem_et_al.
Omy100138575	No	NA	Unknown	Intergenic	NA	NA	1	1208	Salem_et_al. Berthelot_et_al. Shawn_et_al.
Omy200115629	No	NA	Unknown	Intergenic	NA	NA	1	308	Berthelot_et_al. Salem_et_al.
Omy200159269	No	NA	Unknown	Intergenic	NA	NA	1	1290	Berthelot_et_al. Salem_et_al.
Omy200062657	No	NA	Unknown	Intergenic	NA	NA	1	1216	Berthelot_et_al. Salem_et_al.
Omy200115266	No	NA	Unknown	Intergenic	NA	NA	1	1029	Berthelot_et_al. Salem_et_al.
Omy100141678	No	NA	Unknown	Intergenic	NA	NA	1	626	Salem_et_al. Berthelot_et_al.
Omy100111195	No	NA	Unknown	Intergenic	NA	NA	1	1115	Salem_et_al. Berthelot_et_al.
Omy300027568	No	NA	Unknown	Intergenic	NA	NA	1	485	Shawn_et_al. Salem_et_al. Berthelot_et_al.
Omy100056037	No	NA	Unknown	Intergenic	NA	NA	2	618	Salem_et_al. Berthelot_et_al. Shawn_et_al.
Omy100210588	No	NA	Unknown	Intergenic	NA	NA	1	670	Salem_et_al. Berthelot_et_al.
Omy100083743	No	NA	Unknown	Intergenic	NA	NA	1	780	Salem_et_al. Shawn_et_al.
Omy100011326	No	NA	Unknown	Intergenic	NA	NA	3	780	Salem_et_al. Berthelot_et_al.
Omy100125309	No	NA	Unknown	Intergenic	NA	NA	1	885	Salem_et_al. Berthelot_et_al. Fox_et_al.
Omy200102848	No	NA	Unknown	Intergenic	NA	NA	1	1076	Berthelot_et_al. Salem_et_al.
Omy200159050	No	NA	Unknown	Intergenic	NA	NA	1	722	Berthelot_et_al. Salem_et_al.
Omy200089918	No	NA	Unknown	Intergenic	NA	NA	1	700	Berthelot_et_al. Salem_et_al.
Omy100192163	No	NA	Unknown	Intergenic	NA	NA	1	626	Salem_et_al. Berthelot_et_al.
Omy100124850	No	NA	Unknown	Intergenic	NA	NA	1	637	Salem_et_al. Berthelot_et_al.
Omy300107593	No	NA	Unknown	Intergenic	NA	NA	1	659	Shawn_et_al. Berthelot_et_al. Salem_et_al.
Omy200166863	No	NA	Unknown	Intergenic	NA	NA	1	683	Berthelot_et_al. Salem_et_al.
Omy100109907	No	NA	Unknown	Intergenic	NA	NA	1	732	Salem_et_al. Shawn_et_al.
Omy200094646	No	NA	Unknown	Intergenic	NA	NA	1	365	Berthelot_et_al. Salem_et_al.
Omy100063284	No	NA	Unknown	Intergenic	NA	NA	1	658	Salem_et_al. Berthelot_et_al.
Omy200066196	No	NA	Unknown	Intergenic	NA	NA	1	696	Berthelot_et_al. Salem_et_al.
Omy100127106	No	NA	Unknown	Intergenic	NA	NA	1	887	Salem_et_al. Shawn_et_al. Berthelot_et_al.
Omy100129708	No	NA	Unknown	Intergenic	NA	NA	1	1122	Salem_et_al. Berthelot_et_al.
Omy200093046	No	NA	Unknown	Intergenic	NA	NA	1	526	Berthelot_et_al. Salem_et_al.
Omy100091728	No	NA	Diverging	Intergenic	NA	NA	1	283	Salem_et_al. Shawn_et_al.
Omy300021272	No	NA	Diverging	Intergenic	NA	NA	1	758	Shawn_et_al. Salem_et_al.
Omy200109307	No	NA	Unknown	Intergenic	NA	NA	1	1812	Berthelot_et_al. Salem_et_al.
Omy300019723	No	NA	Unknown	Intergenic	NA	NA	1	676	Shawn_et_al. Salem_et_al.
Omy200128491	No	NA	Unknown	Intergenic	NA	NA	1	1478	Berthelot_et_al. Salem_et_al.
Omy200092481	No	NA	Unknown	Intergenic	NA	NA	1	481	Berthelot_et_al. Salem_et_al.
Omy100116420	No	NA	Unknown	Intergenic	NA	NA	1	751	Salem_et_al. Berthelot_et_al.
Omy100115186	No	NA	Converging	Intergenic	NA	NA	1	696	Salem_et_al. Shawn_et_al. Berthelot_et_al.
Omy100094691	No	NA	Converging	Intergenic	NA	NA	1	492	Salem_et_al. Shawn_et_al. Berthelot_et_al.
Omy200068583	No	NA	Unknown	Intergenic	NA	NA	1	944	Berthelot_et_al. Salem_et_al.
Omy100093660	No	NA	Unknown	Intergenic	NA	NA	1	1020	Salem_et_al. Berthelot_et_al.
Omy200083058	No	NA	Unknown	Intergenic	NA	NA	1	451	Berthelot_et_al. Salem_et_al.
Omy100135978	No	NA	Unknown	Intergenic	NA	NA	1	1258	Salem_et_al. Shawn_et_al. Berthelot_et_al.
Omy200078059	No	NA	Unknown	Intergenic	NA	NA	1	1206	Berthelot_et_al. Salem_et_al.
Omy200089673	No	NA	Unknown	Intergenic	NA	NA	1	856	Berthelot_et_al. Salem_et_al.
Omy100135744	No	NA	Unknown	Intergenic	NA	NA	1	783	Salem_et_al. Shawn_et_al. Berthelot_et_al.
Omy300043869	No	NA	Unknown	Intergenic	NA	NA	1	365	Shawn_et_al. Berthelot_et_al.
Omy100079274	No	NA	Unknown	Intergenic	NA	NA	1	687	Salem_et_al. Berthelot_et_al.
Omy100131852	No	NA	Unknown	Intergenic	NA	NA	1	1450	Salem_et_al. Shawn_et_al. Berthelot_et_al.
Omy200181581	No	NA	Unknown	Intergenic	NA	NA	1	598	Berthelot_et_al. Salem_et_al.
Omy200114192	No	NA	Unknown	Intergenic	NA	NA	1	482	Berthelot_et_al. Salem_et_al.
Omy100079455	No	NA	Unknown	Intergenic	NA	NA	1	1188	Salem_et_al. Berthelot_et_al.
Omy200086959	No	NA	Unknown	Intergenic	NA	NA	1	978	Berthelot_et_al. Salem_et_al.
Omy300023793	Yes	NA	Converging	Intergenic	NA	NA	1	282	Shawn_et_al. Salem_et_al.
Omy200091803	No	NA	Unknown	Intergenic	NA	NA	1	698	Berthelot_et_al. Salem_et_al.
Omy100192340	No	NA	Unknown	Intergenic	NA	NA	1	788	Salem_et_al. Berthelot_et_al.
Omy100105920	No	NA	Unknown	Intergenic	NA	NA	1	423	Salem_et_al. Berthelot_et_al.
Omy100104939	No	NA	Converging	Intergenic	NA	NA	1	697	Salem_et_al. Shawn_et_al. Berthelot_et_al.
Omy100005726	No	NA	Unknown	Intergenic	NA	NA	3	2252	Salem_et_al. Berthelot_et_al. Shawn_et_al.
Omy200014903	No	NA	Unknown	Intergenic	NA	NA	2	912	Berthelot_et_al. Shawn_et_al.
Omy200105185	No	NA	Unknown	Intergenic	NA	NA	1	1486	Berthelot_et_al. Salem_et_al.
Omy100129090	No	NA	Unknown	Intergenic	NA	NA	1	819	Salem_et_al. Berthelot_et_al.
Omy100115436	No	NA	Unknown	Intergenic	NA	NA	1	411	Salem_et_al. Shawn_et_al.
Omy200107670	No	NA	Unknown	Intergenic	NA	NA	1	367	Berthelot_et_al. Salem_et_al.
Omy100069635	No	NA	Unknown	Intergenic	NA	NA	1	2163	Salem_et_al. Berthelot_et_al.
Omy100109661	No	NA	Unknown	Intergenic	NA	NA	1	3144	Salem_et_al. Berthelot_et_al.
Omy100072850	No	NA	Unknown	Intergenic	NA	NA	1	550	Salem_et_al. Berthelot_et_al.
Omy200125626	No	NA	Unknown	Intergenic	NA	NA	1	678	Berthelot_et_al. Salem_et_al.
Omy100030903	No	NA	Unknown	Intergenic	NA	NA	2	580	Salem_et_al. Berthelot_et_al. Shawn_et_al.
Omy100145864	No	NA	Unknown	Intergenic	NA	NA	1	942	Salem_et_al. Berthelot_et_al. Shawn_et_al.
Omy100139778	No	NA	Unknown	Intergenic	NA	NA	1	518	Salem_et_al. Berthelot_et_al.
Omy100090425	No	NA	Unknown	Intergenic	NA	NA	1	1239	Salem_et_al. Berthelot_et_al.
Omy100120291	No	NA	Converging	Intergenic	NA	NA	1	1070	Salem_et_al. Shawn_et_al. Berthelot_et_al.
Omy300088659	No	NA	Converging	Intergenic	NA	NA	1	299	Shawn_et_al. Salem_et_al.
Omy100105415	No	NA	Unknown	Intergenic	NA	NA	1	909	Salem_et_al. Berthelot_et_al.
Omy200082924	No	NA	Unknown	Intergenic	NA	NA	1	710	Berthelot_et_al. Salem_et_al.
Omy100206811	No	NA	Unknown	Intergenic	NA	NA	1	753	Salem_et_al. Shawn_et_al.
Omy100046431	No	NA	Unknown	Intergenic	NA	NA	2	1411	Salem_et_al. Berthelot_et_al.
Omy100174349	No	NA	Unknown	Intergenic	NA	NA	1	655	Salem_et_al. Berthelot_et_al.
Omy100112703	No	NA	Unknown	Intergenic	NA	NA	1	398	Salem_et_al. Berthelot_et_al. Shawn_et_al.
Omy100130442	No	NA	Unknown	Intergenic	NA	NA	1	1346	Salem_et_al. Berthelot_et_al. Shawn_et_al.
Omy100015827	No	NA	Unknown	Intergenic	NA	NA	2	1015	Salem_et_al. Berthelot_et_al. Shawn_et_al.
Omy200082761	No	NA	Unknown	Intergenic	NA	NA	1	763	Berthelot_et_al. Salem_et_al.
Omy200067648	No	NA	Unknown	Intergenic	NA	NA	1	455	Berthelot_et_al. Salem_et_al.
Omy100129838	No	NA	Unknown	Intergenic	NA	NA	1	862	Salem_et_al. Berthelot_et_al.
Omy100134902	No	NA	Unknown	Intergenic	NA	NA	1	792	Salem_et_al. Berthelot_et_al.
Omy200126113	No	NA	Unknown	Intergenic	NA	NA	1	1337	Berthelot_et_al. Salem_et_al.
Omy100098851	No	NA	Unknown	Intergenic	NA	NA	1	1174	Salem_et_al. Berthelot_et_al.
Omy200128017	No	NA	Unknown	Intergenic	NA	NA	1	591	Berthelot_et_al. Salem_et_al.
Omy100107911	No	NA	Unknown	Intergenic	NA	NA	1	1000	Salem_et_al. Berthelot_et_al. Shawn_et_al.
Omy200062298	No	NA	Unknown	Intergenic	NA	NA	1	804	Berthelot_et_al. Salem_et_al.
Omy100088687	No	NA	Unknown	Intergenic	NA	NA	1	615	Salem_et_al. Berthelot_et_al.
Omy100221247	No	NA	Unknown	Intergenic	NA	NA	1	339	Salem_et_al. Berthelot_et_al.
Omy200117431	No	NA	Unknown	Intergenic	NA	NA	1	764	Berthelot_et_al. Salem_et_al.
Omy200208364	No	NA	Unknown	Intergenic	NA	NA	1	585	Berthelot_et_al. Salem_et_al.
Omy100130656	No	NA	Unknown	Intergenic	NA	NA	1	504	Salem_et_al. Berthelot_et_al.
Omy100184014	No	NA	Unknown	Intergenic	NA	NA	2	2596	Salem_et_al. Shawn_et_al. Berthelot_et_al.
Omy200203364	No	NA	Unknown	Intergenic	NA	NA	1	819	Berthelot_et_al. Salem_et_al. Shawn_et_al.
Omy200092536	No	NA	Unknown	Intergenic	NA	NA	1	783	Berthelot_et_al. Salem_et_al.
Omy200070892	No	NA	Unknown	Intergenic	NA	NA	1	647	Berthelot_et_al. Salem_et_al. Shawn_et_al.
Omy200133634	No	NA	Unknown	Intergenic	NA	NA	1	692	Berthelot_et_al. Salem_et_al.
Omy200203719	No	NA	Unknown	Intergenic	NA	NA	1	537	Berthelot_et_al. Salem_et_al.
Omy100118001	No	NA	Unknown	Intergenic	NA	NA	1	380	Salem_et_al. Berthelot_et_al.
Omy200090315	No	NA	Unknown	Intergenic	NA	NA	1	377	Berthelot_et_al. Salem_et_al.
Omy100090944	No	NA	Unknown	Intergenic	NA	NA	1	769	Salem_et_al. Shawn_et_al. Berthelot_et_al.
Omy300021160	No	NA	Unknown	Intergenic	NA	NA	1	308	Shawn_et_al. Salem_et_al.
Omy100112577	No	NA	Unknown	Intergenic	NA	NA	1	1183	Salem_et_al. Berthelot_et_al.
Omy300051628	No	NA	Unknown	Intergenic	NA	NA	1	684	Shawn_et_al. Salem_et_al.
Omy100134126	No	NA	Unknown	Intergenic	NA	NA	1	312	Salem_et_al. Berthelot_et_al.
Omy100075378	No	NA	Unknown	Intergenic	NA	NA	1	445	Salem_et_al. Berthelot_et_al.
Omy300107911	No	NA	Unknown	Intergenic	NA	NA	1	512	Shawn_et_al. Berthelot_et_al.
Omy200073837	No	NA	Unknown	Intergenic	NA	NA	1	912	Berthelot_et_al. Salem_et_al.
Omy100120812	No	NA	Unknown	Intergenic	NA	NA	1	787	Salem_et_al. Berthelot_et_al. Shawn_et_al.
Omy100145638	No	NA	Unknown	Intergenic	NA	NA	1	930	Salem_et_al. Shawn_et_al. Berthelot_et_al.
Omy200116434	No	NA	Converging	Intergenic	NA	NA	1	253	Berthelot_et_al. Salem_et_al. Shawn_et_al.
Omy300033499	No	NA	Converging	Intergenic	NA	NA	1	794	Shawn_et_al. Berthelot_et_al. Salem_et_al.
Omy100094555	No	NA	Unknown	Intergenic	NA	NA	1	241	Salem_et_al. Berthelot_et_al. Shawn_et_al.
Omy100184642	No	NA	Unknown	Intergenic	NA	NA	1	1770	Salem_et_al. Shawn_et_al.
Omy100131105	No	NA	Unknown	Intergenic	NA	NA	1	632	Salem_et_al. Berthelot_et_al.
Omy200153714	No	NA	Unknown	Intergenic	NA	NA	1	1138	Berthelot_et_al. Salem_et_al.
Omy100081112	No	NA	Unknown	Intergenic	NA	NA	1	661	Salem_et_al. Berthelot_et_al.
Omy200208150	No	NA	Unknown	Intergenic	NA	NA	1	895	Berthelot_et_al. Salem_et_al.
Omy200112891	No	NA	Unknown	Intergenic	NA	NA	1	426	Berthelot_et_al. Salem_et_al.
Omy100110724	No	NA	Unknown	Intergenic	NA	NA	1	774	Salem_et_al. Shawn_et_al.
Omy300095618	No	NA	Unknown	Intergenic	NA	NA	1	873	Shawn_et_al. Salem_et_al.
Omy200087955	No	NA	Unknown	Intergenic	NA	NA	1	451	Berthelot_et_al. Salem_et_al. Shawn_et_al.
Omy100115009	No	NA	Diverging	Intergenic	NA	NA	1	1404	Salem_et_al. Shawn_et_al. Berthelot_et_al.
Omy100043151	No	NA	Unknown	Intergenic	NA	NA	5	509	Salem_et_al. Berthelot_et_al. Shawn_et_al.
Omy100106964	No	NA	Unknown	Intergenic	NA	NA	1	588	Salem_et_al. Shawn_et_al.
Omy300051058	No	NA	Unknown	Intergenic	NA	NA	1	672	Shawn_et_al. Berthelot_et_al.
Omy100139873	No	NA	Unknown	Intergenic	NA	NA	1	375	Salem_et_al. Berthelot_et_al.
Omy100072967	No	NA	Unknown	Intergenic	NA	NA	1	544	Salem_et_al. Berthelot_et_al.
Omy100124935	No	NA	Unknown	Intergenic	NA	NA	1	2111	Salem_et_al. Shawn_et_al. Berthelot_et_al.
Omy300026570	No	NA	Diverging	Intergenic	NA	NA	1	621	Shawn_et_al. Berthelot_et_al. Salem_et_al.
Omy100104634	No	NA	Unknown	Intergenic	NA	NA	1	948	Salem_et_al. Berthelot_et_al.
Omy300104229	No	NA	Unknown	Intergenic	NA	NA	1	250	Shawn_et_al. Salem_et_al.
Omy300037083	No	NA	Unknown	Intergenic	NA	NA	1	399	Shawn_et_al. Salem_et_al. Berthelot_et_al.
Omy200106977	No	NA	Unknown	Intergenic	NA	NA	1	478	Berthelot_et_al. Salem_et_al.
Omy100206388	No	NA	Unknown	Intergenic	NA	NA	1	779	Salem_et_al. Berthelot_et_al.
Omy200127607	No	NA	Unknown	Intergenic	NA	NA	1	395	Berthelot_et_al. Salem_et_al.
Omy100073472	No	NA	Unknown	Intergenic	NA	NA	1	1427	Salem_et_al. Berthelot_et_al.
Omy100116044	No	NA	Unknown	Intergenic	NA	NA	1	914	Salem_et_al. Berthelot_et_al.
Omy200105773	No	NA	Unknown	Intergenic	NA	NA	1	494	Berthelot_et_al. Salem_et_al.
Omy200127634	No	NA	Unknown	Intergenic	NA	NA	1	884	Berthelot_et_al. Salem_et_al.
Omy300072121	No	NA	Unknown	Intergenic	NA	NA	1	305	Shawn_et_al. Salem_et_al.
Omy200060524	No	NA	Unknown	Intergenic	NA	NA	1	558	Berthelot_et_al. Salem_et_al.
Omy100045865	No	NA	Unknown	Intergenic	NA	NA	3	426	Salem_et_al. Berthelot_et_al.
Omy300088237	No	NA	Unknown	Intergenic	NA	NA	1	347	Shawn_et_al. Salem_et_al.
Omy200136608	No	NA	Unknown	Intergenic	NA	NA	1	613	Berthelot_et_al. Shawn_et_al.
Omy100012411	No	NA	Unknown	Intergenic	NA	NA	2	612	Salem_et_al. Berthelot_et_al.
Omy300022733	No	NA	Diverging	Intergenic	NA	NA	1	951	Shawn_et_al. Berthelot_et_al. Salem_et_al.
Omy100131003	No	NA	Unknown	Intergenic	NA	NA	1	769	Salem_et_al. Berthelot_et_al. Shawn_et_al.
Omy200122877	No	NA	Unknown	Intergenic	NA	NA	1	1110	Berthelot_et_al. Salem_et_al.
Omy200080743	No	NA	Unknown	Intergenic	NA	NA	1	913	Berthelot_et_al. Salem_et_al.
Omy100107800	No	NA	Diverging	Intergenic	NA	NA	1	253	Salem_et_al. Berthelot_et_al. Shawn_et_al.
Omy200115722	No	NA	Unknown	Intergenic	NA	NA	1	508	Berthelot_et_al. Salem_et_al.
Omy200071111	No	NA	Converging	Intergenic	NA	NA	1	860	Berthelot_et_al. Salem_et_al. Shawn_et_al.
Omy300040396	No	NA	Unknown	Intergenic	NA	NA	1	748	Shawn_et_al. Salem_et_al. Berthelot_et_al.
Omy300052804	No	NA	Unknown	Intergenic	NA	NA	1	920	Shawn_et_al. Salem_et_al.
Omy200102421	Yes	NA	Unknown	Intergenic	NA	NA	1	962	Berthelot_et_al. Salem_et_al.
Omy200130955	No	NA	Diverging	Intergenic	NA	NA	1	886	Berthelot_et_al. Salem_et_al. Shawn_et_al.
Omy100172161	No	NA	Unknown	Intergenic	NA	NA	1	543	Salem_et_al. Shawn_et_al. Berthelot_et_al.
Omy100100487	No	NA	Unknown	Intergenic	NA	NA	1	817	Salem_et_al. Berthelot_et_al.
Omy200203632	No	NA	Converging	Intergenic	NA	NA	1	2054	Berthelot_et_al. Salem_et_al. Shawn_et_al.
Omy100217562	No	NA	Unknown	Intergenic	NA	NA	1	1048	Salem_et_al. Berthelot_et_al.
Omy100138782	No	NA	Unknown	Intergenic	NA	NA	1	344	Salem_et_al. Berthelot_et_al.
Omy100203110	No	NA	Unknown	Intergenic	NA	NA	1	520	Salem_et_al. Berthelot_et_al.
Omy100075410	No	NA	Unknown	Intergenic	NA	NA	1	1212	Salem_et_al. Berthelot_et_al.
Omy100031934	No	NA	Unknown	Intergenic	NA	NA	2	373	Salem_et_al. Berthelot_et_al.
Omy100051143	No	NA	Unknown	Intergenic	NA	NA	2	1492	Salem_et_al. Berthelot_et_al. Shawn_et_al.
Omy200100349	No	NA	Unknown	Intergenic	NA	NA	1	254	Berthelot_et_al. Salem_et_al.
Omy100066272	No	NA	Unknown	Intergenic	NA	NA	1	651	Salem_et_al. Berthelot_et_al.
Omy300036873	No	NA	Unknown	Intergenic	NA	NA	1	663	Shawn_et_al. Salem_et_al.
Omy200071944	No	NA	Unknown	Intergenic	NA	NA	1	1402	Berthelot_et_al. Salem_et_al. Shawn_et_al.
Omy300047115	No	NA	Unknown	Intergenic	NA	NA	1	339	Shawn_et_al. Salem_et_al.
Omy300059341	No	NA	Unknown	Intergenic	NA	NA	1	526	Shawn_et_al. Salem_et_al.
Omy200112263	No	NA	Unknown	Intergenic	NA	NA	1	872	Berthelot_et_al. Salem_et_al.
Omy200118059	No	NA	Unknown	Intergenic	NA	NA	1	1025	Berthelot_et_al. Salem_et_al. Shawn_et_al.
Omy100110788	No	NA	Unknown	Intergenic	NA	NA	1	321	Salem_et_al. Berthelot_et_al.
Omy200118124	No	NA	Unknown	Intergenic	NA	NA	1	478	Berthelot_et_al. Salem_et_al.
Omy200121753	No	NA	Unknown	Intergenic	NA	NA	1	928	Berthelot_et_al. Salem_et_al.
Omy200119562	No	NA	Unknown	Intergenic	NA	NA	1	490	Berthelot_et_al. Salem_et_al.
Omy100110436	No	NA	Unknown	Intergenic	NA	NA	1	546	Salem_et_al. Berthelot_et_al.
Omy200118885	No	NA	Unknown	Intergenic	NA	NA	1	761	Berthelot_et_al. Salem_et_al.
Omy200119105	No	NA	Unknown	Intergenic	NA	NA	1	1253	Berthelot_et_al. Salem_et_al.
Omy200186217	No	NA	Unknown	Intergenic	NA	NA	1	653	Berthelot_et_al. Salem_et_al.
Omy200124293	No	NA	Unknown	Intergenic	NA	NA	1	674	Berthelot_et_al. Salem_et_al.
Omy100028228	No	NA	Unknown	Intergenic	NA	NA	2	458	Salem_et_al. Berthelot_et_al.
Omy100137533	No	NA	Unknown	Intergenic	NA	NA	1	837	Salem_et_al. Berthelot_et_al.
Omy300049065	No	NA	Unknown	Intergenic	NA	NA	1	663	Shawn_et_al. Berthelot_et_al. Salem_et_al.
Omy100093539	No	NA	Unknown	Intergenic	NA	NA	1	1732	Salem_et_al. Berthelot_et_al.
Omy100083845	No	NA	Unknown	Intergenic	NA	NA	1	1002	Salem_et_al. Shawn_et_al.
Omy100075280	No	NA	Unknown	Intergenic	NA	NA	1	812	Salem_et_al. Berthelot_et_al.
Omy200098921	No	NA	Unknown	Intergenic	NA	NA	1	544	Berthelot_et_al. Salem_et_al.
Omy100171545	No	NA	Unknown	Intergenic	NA	NA	1	663	Salem_et_al. Shawn_et_al.
Omy300021574	No	NA	Converging	Intergenic	NA	NA	1	858	Shawn_et_al. Salem_et_al.
Omy300034291	No	NA	Unknown	Intergenic	NA	NA	1	398	Shawn_et_al. Salem_et_al.
Omy100120673	No	NA	Unknown	Intergenic	NA	NA	1	454	Salem_et_al. Berthelot_et_al.
Omy300041797	No	NA	Unknown	Intergenic	NA	NA	1	339	Shawn_et_al. Salem_et_al.
Omy200159592	No	NA	Unknown	Intergenic	NA	NA	1	1056	Berthelot_et_al. Salem_et_al.
Omy200165888	No	NA	Unknown	Intergenic	NA	NA	1	535	Berthelot_et_al. Salem_et_al.
Omy100020835	No	NA	Unknown	Intergenic	NA	NA	2	432	Salem_et_al. Berthelot_et_al.
Omy200111066	No	NA	Unknown	Intergenic	NA	NA	1	1250	Berthelot_et_al. Salem_et_al.
Omy100167379	No	NA	Diverging	Intergenic	NA	NA	1	463	Salem_et_al. Shawn_et_al.
Omy100102673	No	NA	Unknown	Intergenic	NA	NA	1	668	Salem_et_al. Berthelot_et_al.
Omy300100531	No	NA	Diverging	Intergenic	NA	NA	1	429	Shawn_et_al. Salem_et_al.
Omy300021942	No	NA	Unknown	Intergenic	NA	NA	1	351	Shawn_et_al. Salem_et_al.
Omy200097133	No	NA	Unknown	Intergenic	NA	NA	1	1773	Berthelot_et_al. Salem_et_al.
Omy100066434	No	NA	Unknown	Intergenic	NA	NA	1	1427	Salem_et_al. Berthelot_et_al. Shawn_et_al.
Omy100142502	No	NA	Diverging	Intergenic	NA	NA	1	1709	Salem_et_al. Shawn_et_al. Berthelot_et_al.
Omy100077785	No	NA	Unknown	Intergenic	NA	NA	1	1308	Salem_et_al. Berthelot_et_al.
Omy200135575	No	NA	Converging	Intergenic	NA	NA	1	868	Berthelot_et_al. Salem_et_al. Shawn_et_al.
Omy100213848	No	NA	Unknown	Intergenic	NA	NA	1	355	Salem_et_al. Berthelot_et_al.
Omy200227900	No	NA	Unknown	Intergenic	NA	NA	1	1078	Berthelot_et_al. Salem_et_al.
Omy100054065	No	NA	Unknown	Intergenic	NA	NA	2	756	Salem_et_al. Berthelot_et_al. Shawn_et_al.
Omy200072009	No	NA	Unknown	Intergenic	NA	NA	1	520	Berthelot_et_al. Salem_et_al.
Omy200074590	No	NA	Unknown	Intergenic	NA	NA	1	748	Berthelot_et_al. Salem_et_al.
Omy200122375	No	NA	Unknown	Intergenic	NA	NA	1	1146	Berthelot_et_al. Salem_et_al. Shawn_et_al.
Omy100128983	No	NA	Unknown	Intergenic	NA	NA	1	957	Salem_et_al. Berthelot_et_al.
Omy300070557	No	NA	Unknown	Intergenic	NA	NA	1	464	Shawn_et_al. Salem_et_al.
Omy100076444	No	NA	Unknown	Intergenic	NA	NA	1	826	Salem_et_al. Berthelot_et_al.
Omy200129489	No	NA	Unknown	Intergenic	NA	NA	1	424	Berthelot_et_al. Salem_et_al.
Omy100068245	No	NA	Unknown	Intergenic	NA	NA	1	1240	Salem_et_al. Berthelot_et_al.
Omy100115025	No	NA	Converging	Intergenic	NA	NA	1	1050	Salem_et_al. Berthelot_et_al. Shawn_et_al.
Omy100085767	No	NA	Unknown	Intergenic	NA	NA	1	745	Salem_et_al. Shawn_et_al.
Omy300084861	No	NA	Unknown	Intergenic	NA	NA	1	910	Shawn_et_al. Salem_et_al.
Omy100096546	No	NA	Unknown	Intergenic	NA	NA	1	608	Salem_et_al. Shawn_et_al.
Omy100110291	No	NA	Unknown	Intergenic	NA	NA	1	425	Salem_et_al. Berthelot_et_al.
Omy300052485	No	NA	Unknown	Intergenic	NA	NA	1	251	Shawn_et_al. Berthelot_et_al.
Omy100140141	No	NA	Unknown	Intergenic	NA	NA	1	618	Salem_et_al. Berthelot_et_al.
Omy200098821	No	NA	Unknown	Intergenic	NA	NA	1	680	Berthelot_et_al. Salem_et_al.
Omy100124124	No	NA	Unknown	Intergenic	NA	NA	1	594	Salem_et_al. Shawn_et_al. Berthelot_et_al.
Omy100064394	No	NA	Unknown	Intergenic	NA	NA	1	507	Salem_et_al. Berthelot_et_al.
Omy100135883	No	NA	Unknown	Intergenic	NA	NA	1	599	Salem_et_al. Berthelot_et_al.
Omy200095367	No	NA	Unknown	Intergenic	NA	NA	1	451	Berthelot_et_al. Salem_et_al.
Omy200136479	No	NA	Unknown	Intergenic	NA	NA	1	776	Berthelot_et_al. Salem_et_al. Shawn_et_al.
Omy200220165	No	NA	Unknown	Intergenic	NA	NA	1	785	Berthelot_et_al. Salem_et_al.
Omy300021144	No	NA	Unknown	Intergenic	NA	NA	1	622	Shawn_et_al. Salem_et_al.
Omy100097112	No	NA	Unknown	Intergenic	NA	NA	1	493	Salem_et_al. Berthelot_et_al.
Omy200073995	No	NA	Unknown	Intergenic	NA	NA	1	349	Berthelot_et_al. Salem_et_al.
Omy300056709	No	NA	Unknown	Intergenic	NA	NA	1	714	Shawn_et_al. Salem_et_al.
Omy200095813	No	NA	Unknown	Intergenic	NA	NA	1	425	Berthelot_et_al. Salem_et_al.
Omy100119907	No	NA	Unknown	Intergenic	NA	NA	1	735	Salem_et_al. Berthelot_et_al.
Omy200119096	No	NA	Converging	Intergenic	NA	NA	1	609	Berthelot_et_al. Salem_et_al. Shawn_et_al.
Omy300090126	No	NA	Unknown	Intergenic	NA	NA	1	444	Shawn_et_al. Salem_et_al.
Omy100122476	No	NA	Unknown	Intergenic	NA	NA	1	577	Salem_et_al. Berthelot_et_al.
Omy200125737	No	NA	Unknown	Intergenic	NA	NA	1	783	Berthelot_et_al. Salem_et_al.
Omy100073238	No	NA	Unknown	Intergenic	NA	NA	1	1733	Salem_et_al. Shawn_et_al.
Omy200090357	No	NA	Diverging	Intergenic	NA	NA	1	292	Berthelot_et_al. Salem_et_al.
Omy200086396	No	NA	Unknown	Intergenic	NA	NA	1	572	Berthelot_et_al. Salem_et_al.
Omy200133921	No	NA	Unknown	Intergenic	NA	NA	1	253	Berthelot_et_al. Salem_et_al.
Omy200184003	No	NA	Unknown	Intergenic	NA	NA	1	960	Berthelot_et_al. Salem_et_al.
Omy300032577	No	NA	Unknown	Intergenic	NA	NA	1	673	Shawn_et_al. Salem_et_al.
Omy200113083	No	NA	Unknown	Intergenic	NA	NA	1	606	Berthelot_et_al. Salem_et_al.
Omy100099555	No	NA	Unknown	Intergenic	NA	NA	1	754	Salem_et_al. Shawn_et_al. Berthelot_et_al.
Omy200126088	No	NA	Unknown	Intergenic	NA	NA	1	1839	Berthelot_et_al. Salem_et_al.
Omy100136304	No	NA	Converging	Intergenic	NA	NA	1	765	Salem_et_al. Shawn_et_al.
Omy100075952	No	NA	Unknown	Intergenic	NA	NA	1	751	Salem_et_al. Berthelot_et_al. Shawn_et_al.
Omy100117468	No	NA	Unknown	Intergenic	NA	NA	1	629	Salem_et_al. Berthelot_et_al.
Omy100075551	No	NA	Unknown	Intergenic	NA	NA	1	731	Salem_et_al. Shawn_et_al. Berthelot_et_al.
Omy100119370	No	NA	Unknown	Intergenic	NA	NA	1	2222	Salem_et_al. Berthelot_et_al.
Omy300072138	No	NA	Unknown	Intergenic	NA	NA	1	671	Shawn_et_al. Salem_et_al.
Omy300064284	No	NA	Unknown	Intergenic	NA	NA	1	528	Shawn_et_al. Salem_et_al.
Omy300055727	No	NA	Converging	Intergenic	NA	NA	1	229	Shawn_et_al. Berthelot_et_al. Salem_et_al.
Omy100093582	No	NA	Unknown	Intergenic	NA	NA	1	546	Salem_et_al. Shawn_et_al.
Omy100075707	No	NA	Unknown	Intergenic	NA	NA	1	567	Salem_et_al. Berthelot_et_al.
Omy300048994	No	NA	Unknown	Intergenic	NA	NA	1	651	Shawn_et_al. Salem_et_al. Berthelot_et_al.
Omy200174653	No	NA	Converging	Intergenic	NA	NA	1	519	Berthelot_et_al. Salem_et_al. Fox_et_al. Shawn_et_al.
Omy100118673	No	NA	Unknown	Intergenic	NA	NA	1	661	Salem_et_al. Berthelot_et_al.
Omy200214437	No	NA	Unknown	Intergenic	NA	NA	2	1552	Berthelot_et_al. Salem_et_al.
Omy100098447	No	NA	Converging	Intergenic	NA	NA	1	1050	Salem_et_al. Shawn_et_al. Berthelot_et_al.
Omy200123668	No	NA	Unknown	Intergenic	NA	NA	1	882	Berthelot_et_al. Salem_et_al.
Omy100202205	No	NA	Unknown	Intergenic	NA	NA	1	1676	Salem_et_al. Berthelot_et_al.
Omy100138712	No	NA	Diverging	Intergenic	NA	NA	1	773	Salem_et_al. Shawn_et_al. Berthelot_et_al.
Omy200122511	No	NA	Unknown	Intergenic	NA	NA	1	427	Berthelot_et_al. Salem_et_al.
Omy100085546	No	NA	Unknown	Intergenic	NA	NA	1	935	Salem_et_al. Berthelot_et_al.
Omy300033152	No	NA	Unknown	Intergenic	NA	NA	1	510	Shawn_et_al. Salem_et_al.
Omy100217339	No	NA	Unknown	Intergenic	NA	NA	1	558	Salem_et_al. Berthelot_et_al.
Omy200161782	No	NA	Unknown	Intergenic	NA	NA	1	571	Berthelot_et_al. Salem_et_al.
Omy200091919	No	NA	Diverging	Intergenic	NA	NA	1	1130	Berthelot_et_al. Salem_et_al. Shawn_et_al.
Omy200101946	No	NA	Unknown	Intergenic	NA	NA	1	1649	Berthelot_et_al. Salem_et_al. Shawn_et_al.
Omy200066459	No	NA	Unknown	Intergenic	NA	NA	1	539	Berthelot_et_al. Salem_et_al. Shawn_et_al.
Omy100137924	No	NA	Diverging	Intergenic	NA	NA	1	1256	Salem_et_al. Berthelot_et_al. Shawn_et_al.
Omy300070628	No	NA	Unknown	Intergenic	NA	NA	1	209	Shawn_et_al. Berthelot_et_al.
Omy100046290	No	NA	Unknown	Intergenic	NA	NA	2	1151	Salem_et_al. Berthelot_et_al.
Omy300041186	No	NA	Converging	Intergenic	NA	NA	1	254	Shawn_et_al. Salem_et_al.
Omy100210129	No	NA	Diverging	Intergenic	NA	NA	1	1372	Salem_et_al. Berthelot_et_al. Shawn_et_al.
Omy200078959	No	NA	Unknown	Intergenic	NA	NA	1	439	Berthelot_et_al. Salem_et_al.
Omy200064897	No	NA	Unknown	Intergenic	NA	NA	1	499	Berthelot_et_al. Salem_et_al.
Omy200211101	No	NA	Unknown	Intergenic	NA	NA	1	1074	Berthelot_et_al. Salem_et_al. Shawn_et_al.
Omy200014882	No	NA	Unknown	Intergenic	NA	NA	2	978	Berthelot_et_al. Salem_et_al.
Omy100013840	No	NA	Unknown	Intergenic	NA	NA	1	751	Salem_et_al. Berthelot_et_al.
Omy100142150	No	NA	Unknown	Intergenic	NA	NA	1	1527	Salem_et_al. Berthelot_et_al.
Omy100228290	No	NA	Unknown	Intergenic	NA	NA	1	1006	Salem_et_al. Berthelot_et_al. Shawn_et_al.
Omy100106900	No	NA	Unknown	Intergenic	NA	NA	1	1007	Salem_et_al. Shawn_et_al. Berthelot_et_al.
Omy100089205	No	NA	Unknown	Intergenic	NA	NA	1	678	Salem_et_al. Berthelot_et_al.
Omy300091271	No	NA	Converging	Intergenic	NA	NA	1	536	Shawn_et_al. Salem_et_al.
Omy200128348	No	NA	Unknown	Intergenic	NA	NA	1	541	Berthelot_et_al. Salem_et_al.
Omy100137598	No	NA	Unknown	Intergenic	NA	NA	1	709	Salem_et_al. Berthelot_et_al.
Omy200062605	No	NA	Unknown	Intergenic	NA	NA	1	605	Berthelot_et_al. Salem_et_al.
Omy100063619	No	NA	Converging	Intergenic	NA	NA	1	2433	Salem_et_al. Berthelot_et_al. Shawn_et_al.
Omy100113583	No	NA	Unknown	Intergenic	NA	NA	1	1033	Salem_et_al. Shawn_et_al.
Omy200070958	No	NA	Unknown	Intergenic	NA	NA	1	508	Berthelot_et_al. Salem_et_al.
Omy100135749	No	NA	Unknown	Intergenic	NA	NA	1	497	Salem_et_al. Berthelot_et_al.
Omy200085691	No	NA	Unknown	Intergenic	NA	NA	1	1066	Berthelot_et_al. Salem_et_al.
Omy100102279	No	NA	Unknown	Intergenic	NA	NA	1	1293	Salem_et_al. Berthelot_et_al.
Omy200097211	No	NA	Unknown	Intergenic	NA	NA	1	899	Berthelot_et_al. Salem_et_al.
Omy100122342	No	NA	Unknown	Intergenic	NA	NA	1	1822	Salem_et_al. Berthelot_et_al.
Omy200101561	No	NA	Unknown	Intergenic	NA	NA	1	1822	Berthelot_et_al. Salem_et_al. Shawn_et_al.
Omy200175343	No	NA	Unknown	Intergenic	NA	NA	1	553	Berthelot_et_al. Salem_et_al.
Omy200099407	No	NA	Unknown	Intergenic	NA	NA	1	495	Berthelot_et_al. Salem_et_al.
Omy100206573	No	NA	Unknown	Intergenic	NA	NA	1	1754	Salem_et_al. Shawn_et_al. Berthelot_et_al.
Omy300016988	No	NA	Unknown	Intergenic	NA	NA	1	579	Shawn_et_al. Salem_et_al.
Omy200129177	No	NA	Unknown	Intergenic	NA	NA	1	612	Berthelot_et_al. Salem_et_al.
Omy100078822	No	NA	Unknown	Intergenic	NA	NA	1	901	Salem_et_al. Berthelot_et_al.
Omy300015565	No	NA	Unknown	Intergenic	NA	NA	1	484	Shawn_et_al. Salem_et_al.
Omy100113292	No	NA	Unknown	Intergenic	NA	NA	1	560	Salem_et_al. Berthelot_et_al.
Omy200146642	No	NA	Unknown	Intergenic	NA	NA	1	724	Berthelot_et_al. Salem_et_al.
Omy200194389	No	NA	Unknown	Intergenic	NA	NA	1	1061	Berthelot_et_al. Salem_et_al.
Omy200111350	No	NA	Unknown	Intergenic	NA	NA	1	406	Berthelot_et_al. Salem_et_al.
Omy200190805	No	NA	Unknown	Intergenic	NA	NA	1	2147	Berthelot_et_al. Salem_et_al.
Omy300084842	No	NA	Diverging	Intergenic	NA	NA	1	388	Shawn_et_al. Salem_et_al.
Omy100068642	No	NA	Unknown	Intergenic	NA	NA	1	520	Salem_et_al. Berthelot_et_al.
Omy300014141	No	NA	Unknown	Intergenic	NA	NA	1	619	Shawn_et_al. Salem_et_al.
Omy100137632	No	NA	Unknown	Intergenic	NA	NA	1	1485	Salem_et_al. Berthelot_et_al.
Omy300034727	No	NA	Unknown	Intergenic	NA	NA	1	321	Shawn_et_al. Salem_et_al.
Omy100046910	No	NA	Unknown	Intergenic	NA	NA	2	573	Salem_et_al. Shawn_et_al.
Omy100132170	No	NA	Unknown	Intergenic	NA	NA	1	1026	Salem_et_al. Berthelot_et_al.
Omy300023357	No	NA	Unknown	Intergenic	NA	NA	1	253	Shawn_et_al. Berthelot_et_al.
Omy100070570	No	NA	Unknown	Intergenic	NA	NA	1	509	Salem_et_al. Berthelot_et_al.
Omy100129613	No	NA	Unknown	Intergenic	NA	NA	1	542	Salem_et_al. Berthelot_et_al.
Omy100075603	No	NA	Unknown	Intergenic	NA	NA	1	1059	Salem_et_al. Shawn_et_al. Berthelot_et_al.
Omy100063378	No	NA	Unknown	Intergenic	NA	NA	1	993	Salem_et_al. Berthelot_et_al.
Omy100116296	No	NA	Unknown	Intergenic	NA	NA	1	314	Salem_et_al. Berthelot_et_al.
Omy200078515	No	NA	Unknown	Intergenic	NA	NA	1	525	Berthelot_et_al. Shawn_et_al.
Omy100137641	No	NA	Unknown	Intergenic	NA	NA	1	307	Salem_et_al. Berthelot_et_al.
Omy100078609	No	NA	Unknown	Intergenic	NA	NA	1	534	Salem_et_al. Shawn_et_al.
Omy100112252	No	NA	Unknown	Intergenic	NA	NA	1	580	Salem_et_al. Berthelot_et_al.
Omy100027591	No	NA	Unknown	Intergenic	NA	NA	2	528	Salem_et_al. Berthelot_et_al.
Omy100097356	No	NA	Unknown	Intergenic	NA	NA	1	777	Salem_et_al. Shawn_et_al.
Omy200094325	No	NA	Unknown	Intergenic	NA	NA	1	446	Berthelot_et_al. Salem_et_al.
Omy200041312	No	NA	Unknown	Intergenic	NA	NA	2	346	Berthelot_et_al. Salem_et_al.
Omy100167400	No	NA	Unknown	Intergenic	NA	NA	1	548	Salem_et_al. Berthelot_et_al.
Omy200084076	No	NA	Unknown	Intergenic	NA	NA	1	1097	Berthelot_et_al. Salem_et_al.
Omy200096213	No	NA	Unknown	Intergenic	NA	NA	1	861	Berthelot_et_al. Salem_et_al.
Omy100082608	No	NA	Unknown	Intergenic	NA	NA	1	1735	Salem_et_al. Shawn_et_al. Berthelot_et_al.
Omy100094064	No	NA	Unknown	Intergenic	NA	NA	1	568	Salem_et_al. Berthelot_et_al.
Omy100098961	No	NA	Unknown	Intergenic	NA	NA	1	865	Salem_et_al. Berthelot_et_al.
Omy100117462	No	NA	Unknown	Intergenic	NA	NA	1	469	Salem_et_al. Berthelot_et_al.
Omy300093921	No	NA	Converging	Intergenic	NA	NA	1	976	Shawn_et_al. Salem_et_al.
Omy200067693	No	NA	Unknown	Intergenic	NA	NA	1	1415	Berthelot_et_al. Salem_et_al. Shawn_et_al.
Omy100133004	No	NA	Unknown	Intergenic	NA	NA	1	1021	Salem_et_al. Berthelot_et_al.
Omy300084248	No	NA	Unknown	Intergenic	NA	NA	1	911	Shawn_et_al. Salem_et_al.
Omy200209478	No	NA	Unknown	Intergenic	NA	NA	3	1188	Berthelot_et_al. Salem_et_al.
Omy300039743	No	NA	Converging	Intergenic	NA	NA	1	461	Shawn_et_al. Berthelot_et_al.
Omy200065006	No	NA	Unknown	Intergenic	NA	NA	1	390	Berthelot_et_al. Salem_et_al.
Omy300086564	No	NA	Diverging	Intergenic	NA	NA	1	697	Shawn_et_al. Salem_et_al.
Omy200194593	No	NA	Unknown	Intergenic	NA	NA	1	1348	Berthelot_et_al. Salem_et_al.
Omy100134575	No	NA	Unknown	Intergenic	NA	NA	1	531	Salem_et_al. Shawn_et_al.
Omy200110041	No	NA	Unknown	Intergenic	NA	NA	1	693	Berthelot_et_al. Salem_et_al.
Omy100136564	No	NA	Unknown	Intergenic	NA	NA	1	1169	Salem_et_al. Berthelot_et_al.
Omy100223204	Yes	NA	Unknown	Intergenic	NA	NA	1	2190	Salem_et_al. Berthelot_et_al.
Omy100032366	No	NA	Unknown	Intergenic	NA	NA	2	390	Salem_et_al. Berthelot_et_al.
Omy100071200	No	NA	Unknown	Intergenic	NA	NA	1	561	Salem_et_al. Berthelot_et_al.
Omy100074482	No	NA	Unknown	Intergenic	NA	NA	1	1774	Salem_et_al. Shawn_et_al.
Omy200212020	No	NA	Unknown	Intergenic	NA	NA	1	2324	Berthelot_et_al. Salem_et_al.
Omy100182370	No	NA	Unknown	Intergenic	NA	NA	1	906	Salem_et_al. Berthelot_et_al.
Omy200102008	No	NA	Unknown	Intergenic	NA	NA	1	529	Berthelot_et_al. Salem_et_al.
Omy200136531	No	NA	Unknown	Intergenic	NA	NA	1	233	Berthelot_et_al. Salem_et_al.
Omy200114596	No	NA	Unknown	Intergenic	NA	NA	1	790	Berthelot_et_al. Salem_et_al.
Omy200101175	No	NA	Unknown	Intergenic	NA	NA	1	699	Berthelot_et_al. Salem_et_al.
Omy200192203	No	NA	Diverging	Intergenic	NA	NA	1	1734	Berthelot_et_al. Salem_et_al. Shawn_et_al.
Omy200092903	No	NA	Unknown	Intergenic	NA	NA	1	517	Berthelot_et_al. Salem_et_al.
Omy100080195	No	NA	Unknown	Intergenic	NA	NA	1	762	Salem_et_al. Berthelot_et_al.
Omy300027905	No	NA	Converging	Intergenic	NA	NA	1	403	Shawn_et_al. Salem_et_al.
Omy100072669	No	NA	Unknown	Intergenic	NA	NA	1	492	Salem_et_al. Berthelot_et_al.
Omy300022234	No	NA	Unknown	Intergenic	NA	NA	1	531	Shawn_et_al. Salem_et_al.
Omy100015152	No	NA	Unknown	Intergenic	NA	NA	1	1750	Salem_et_al. Berthelot_et_al. Shawn_et_al.
Omy100184511	No	NA	Unknown	Intergenic	NA	NA	1	2451	Salem_et_al. Berthelot_et_al. Shawn_et_al.
Omy300049519	No	NA	Unknown	Intergenic	NA	NA	1	504	Shawn_et_al. Salem_et_al.
Omy200203715	Yes	NA	Unknown	Intergenic	NA	NA	1	2088	Berthelot_et_al. Salem_et_al.
Omy200112046	No	NA	Unknown	Intergenic	NA	NA	1	557	Berthelot_et_al. Salem_et_al.
Omy200137161	No	NA	Unknown	Intergenic	NA	NA	1	437	Berthelot_et_al. Salem_et_al. Shawn_et_al.
Omy200105442	No	NA	Unknown	Intergenic	NA	NA	1	673	Berthelot_et_al. Salem_et_al. Shawn_et_al.
Omy100124909	No	NA	Unknown	Intergenic	NA	NA	1	958	Salem_et_al. Berthelot_et_al.
Omy100115136	No	NA	Unknown	Intergenic	NA	NA	1	2010	Salem_et_al. Berthelot_et_al.
Omy200066255	No	NA	Unknown	Intergenic	NA	NA	1	607	Berthelot_et_al. Shawn_et_al.
Omy100063445	No	NA	Unknown	Intergenic	NA	NA	1	499	Salem_et_al. Berthelot_et_al.
Omy200207353	No	NA	Unknown	Intergenic	NA	NA	1	416	Berthelot_et_al. Salem_et_al.
Omy100098680	No	NA	Unknown	Intergenic	NA	NA	1	995	Salem_et_al. Berthelot_et_al.
Omy300066735	No	NA	Unknown	Intergenic	NA	NA	1	612	Shawn_et_al. Salem_et_al.
Omy100069100	No	NA	Unknown	Intergenic	NA	NA	1	1174	Salem_et_al. Berthelot_et_al.
Omy100096818	No	NA	Unknown	Intergenic	NA	NA	1	1151	Salem_et_al. Berthelot_et_al.
Omy100140361	No	NA	Unknown	Intergenic	NA	NA	1	1636	Salem_et_al. Shawn_et_al.
Omy100091674	No	NA	Unknown	Intergenic	NA	NA	1	794	Salem_et_al. Berthelot_et_al.
Omy200136621	No	NA	Unknown	Intergenic	NA	NA	1	557	Berthelot_et_al. Salem_et_al.
Omy200060121	No	NA	Unknown	Intergenic	NA	NA	1	470	Berthelot_et_al. Salem_et_al.
Omy200063699	No	NA	Unknown	Intergenic	NA	NA	1	362	Berthelot_et_al. Salem_et_al.
Omy200080101	No	NA	Unknown	Intergenic	NA	NA	1	312	Berthelot_et_al. Salem_et_al.
Omy200017798	No	NA	Unknown	Intergenic	NA	NA	1	591	Berthelot_et_al. Salem_et_al.
Omy200074699	No	NA	Unknown	Intergenic	NA	NA	1	643	Berthelot_et_al. Salem_et_al.
Omy100063525	No	NA	Unknown	Intergenic	NA	NA	1	703	Salem_et_al. Shawn_et_al.
Omy100025348	No	NA	Unknown	Intergenic	NA	NA	2	480	Salem_et_al. Berthelot_et_al.
Omy300031485	No	NA	Unknown	Intergenic	NA	NA	1	810	Shawn_et_al. Berthelot_et_al.
Omy100140680	No	NA	Unknown	Intergenic	NA	NA	1	227	Salem_et_al. Berthelot_et_al.
Omy100115727	No	NA	Unknown	Intergenic	NA	NA	1	879	Salem_et_al. Berthelot_et_al.
Omy100163943	No	NA	Unknown	Intergenic	NA	NA	1	473	Salem_et_al. Shawn_et_al.
Omy200163088	No	NA	Unknown	Intergenic	NA	NA	2	364	Berthelot_et_al. Salem_et_al.
Omy100077232	No	NA	Unknown	Intergenic	NA	NA	1	386	Salem_et_al. Berthelot_et_al.
Omy100106939	No	NA	Unknown	Intergenic	NA	NA	1	388	Salem_et_al. Shawn_et_al. Berthelot_et_al.
Omy100124899	No	NA	Converging	Intergenic	NA	NA	1	1191	Salem_et_al. Shawn_et_al.
Omy300013797	No	NA	Unknown	Intergenic	NA	NA	1	660	Shawn_et_al. Salem_et_al.
Omy200079018	No	NA	Unknown	Intergenic	NA	NA	1	482	Berthelot_et_al. Salem_et_al.
Omy100121584	No	NA	Unknown	Intergenic	NA	NA	1	3085	Salem_et_al. Berthelot_et_al. Shawn_et_al.
Omy200174763	No	NA	Unknown	Intergenic	NA	NA	1	406	Berthelot_et_al. Salem_et_al.
Omy200101072	No	NA	Unknown	Intergenic	NA	NA	1	539	Berthelot_et_al. Salem_et_al.
Omy200084065	No	NA	Unknown	Intergenic	NA	NA	1	674	Berthelot_et_al. Salem_et_al.
Omy100050053	No	NA	Unknown	Intergenic	NA	NA	2	831	Salem_et_al. Berthelot_et_al.
Omy200099441	No	NA	Unknown	Intergenic	NA	NA	1	1113	Berthelot_et_al. Salem_et_al.
Omy300054874	No	NA	Unknown	Intergenic	NA	NA	1	518	Shawn_et_al. Salem_et_al.
Omy100079673	No	NA	Unknown	Intergenic	NA	NA	1	311	Salem_et_al. Shawn_et_al.
Omy100063275	No	NA	Unknown	Intergenic	NA	NA	1	579	Salem_et_al. Shawn_et_al.
Omy200192637	No	NA	Unknown	Intergenic	NA	NA	1	1757	Berthelot_et_al. Shawn_et_al.
Omy100086064	No	NA	Unknown	Intergenic	NA	NA	1	476	Salem_et_al. Berthelot_et_al.
Omy100223909	No	NA	Unknown	Intergenic	NA	NA	1	1253	Salem_et_al. Shawn_et_al. Berthelot_et_al.
Omy100174143	No	NA	Unknown	Intergenic	NA	NA	1	832	Salem_et_al. Berthelot_et_al.
Omy300013909	No	NA	Unknown	Intergenic	NA	NA	1	382	Shawn_et_al. Salem_et_al.
Omy100092905	No	NA	Unknown	Intergenic	NA	NA	1	619	Salem_et_al. Berthelot_et_al.
Omy100141612	No	NA	Diverging	Intergenic	NA	NA	1	1076	Salem_et_al. Berthelot_et_al. Shawn_et_al.
Omy100141357	No	NA	Unknown	Intergenic	NA	NA	1	599	Salem_et_al. Berthelot_et_al.
Omy100086233	No	NA	Unknown	Intergenic	NA	NA	1	1703	Salem_et_al. Shawn_et_al. Berthelot_et_al.
Omy300026209	No	NA	Converging	Intergenic	NA	NA	1	469	Shawn_et_al. Salem_et_al.
Omy100127460	No	NA	Unknown	Intergenic	NA	NA	1	339	Salem_et_al. Shawn_et_al. Berthelot_et_al.
Omy300056298	No	NA	Diverging	Intergenic	NA	NA	1	211	Shawn_et_al. Salem_et_al.
Omy100043841	No	NA	Unknown	Intergenic	NA	NA	2	617	Salem_et_al. Shawn_et_al.
Omy100084315	No	NA	Unknown	Intergenic	NA	NA	1	596	Salem_et_al. Berthelot_et_al.
Omy100106979	No	NA	Unknown	Intergenic	NA	NA	1	779	Salem_et_al. Berthelot_et_al.
Omy200145788	No	NA	Unknown	Intergenic	NA	NA	1	888	Berthelot_et_al. Salem_et_al.
Omy100022290	No	NA	Unknown	Intergenic	NA	NA	3	1579	Salem_et_al. Berthelot_et_al.
Omy200182026	No	NA	Unknown	Intergenic	NA	NA	1	1268	Berthelot_et_al. Salem_et_al. Shawn_et_al.
Omy200060234	No	NA	Unknown	Intergenic	NA	NA	1	1343	Berthelot_et_al. Salem_et_al. Shawn_et_al.
Omy100118544	No	NA	Unknown	Intergenic	NA	NA	1	429	Salem_et_al. Berthelot_et_al.
Omy200073933	No	NA	Unknown	Intergenic	NA	NA	1	790	Berthelot_et_al. Salem_et_al.
Omy300070761	No	NA	Unknown	Intergenic	NA	NA	1	563	Shawn_et_al. Salem_et_al.
Omy300043535	No	NA	Diverging	Intergenic	NA	NA	1	733	Shawn_et_al. Salem_et_al.
Omy300037977	No	NA	Diverging	Intergenic	NA	NA	1	222	Shawn_et_al. Salem_et_al.
Omy200044605	No	NA	Unknown	Intergenic	NA	NA	3	734	Berthelot_et_al. Salem_et_al.
Omy100086265	No	NA	Unknown	Intergenic	NA	NA	1	1698	Salem_et_al. Shawn_et_al. Berthelot_et_al.
Omy200075039	No	NA	Unknown	Intergenic	NA	NA	1	760	Berthelot_et_al. Salem_et_al.
Omy100116419	No	NA	Unknown	Intergenic	NA	NA	1	690	Salem_et_al. Berthelot_et_al.
Omy100134910	No	NA	Diverging	Intergenic	NA	NA	1	986	Salem_et_al. Shawn_et_al. Berthelot_et_al.
Omy300076600	No	NA	Unknown	Intergenic	NA	NA	1	545	Shawn_et_al. Salem_et_al.
Omy100090582	No	NA	Unknown	Intergenic	NA	NA	1	1554	Salem_et_al. Berthelot_et_al.
Omy200138482	No	NA	Unknown	Intergenic	NA	NA	1	551	Berthelot_et_al. Salem_et_al.
Omy100134542	No	NA	Unknown	Intergenic	NA	NA	1	701	Salem_et_al. Berthelot_et_al.
Omy100207266	No	NA	Unknown	Intergenic	NA	NA	1	659	Salem_et_al. Berthelot_et_al.
Omy300066029	No	NA	Converging	Intergenic	NA	NA	1	554	Shawn_et_al. Berthelot_et_al.
Omy100085503	No	NA	Unknown	Intergenic	NA	NA	1	528	Salem_et_al. Berthelot_et_al.
Omy100128808	No	NA	Unknown	Intergenic	NA	NA	1	562	Salem_et_al. Berthelot_et_al.
Omy100129290	No	NA	Unknown	Intergenic	NA	NA	1	844	Salem_et_al. Berthelot_et_al.
Omy200178781	No	NA	Unknown	Intergenic	NA	NA	1	1094	Berthelot_et_al. Salem_et_al.
Omy100076337	No	NA	Unknown	Intergenic	NA	NA	1	550	Salem_et_al. Berthelot_et_al.
Omy300029003	No	NA	Unknown	Intergenic	NA	NA	1	406	Shawn_et_al. Salem_et_al.
Omy200233962	No	NA	Unknown	Intergenic	NA	NA	1	909	Berthelot_et_al. Salem_et_al.
Omy100145128	No	NA	Unknown	Intergenic	NA	NA	3	999	Salem_et_al. Berthelot_et_al.
Omy100111298	No	NA	Unknown	Intergenic	NA	NA	1	655	Salem_et_al. Shawn_et_al. Berthelot_et_al.
Omy100065010	No	NA	Unknown	Intergenic	NA	NA	1	694	Salem_et_al. Berthelot_et_al. Fox_et_al. Shawn_et_al.
Omy100186433	No	NA	Unknown	Intergenic	NA	NA	1	1639	Salem_et_al. Berthelot_et_al.
Omy300103300	No	NA	Unknown	Intergenic	NA	NA	1	678	Shawn_et_al. Salem_et_al.
Omy100065874	No	NA	Unknown	Intergenic	NA	NA	1	1542	Salem_et_al. Berthelot_et_al. Shawn_et_al.
Omy100082784	No	NA	Unknown	Intergenic	NA	NA	1	1099	Salem_et_al. Berthelot_et_al.
Omy200123682	No	NA	Unknown	Intergenic	NA	NA	1	923	Berthelot_et_al. Salem_et_al. Shawn_et_al.
Omy100072588	No	NA	Unknown	Intergenic	NA	NA	1	1012	Salem_et_al. Berthelot_et_al.
Omy100117742	No	NA	Unknown	Intergenic	NA	NA	1	1246	Salem_et_al. Berthelot_et_al.
Omy300014220	No	NA	Unknown	Intergenic	NA	NA	1	497	Shawn_et_al. Salem_et_al.
Omy100047833	No	NA	Unknown	Intergenic	NA	NA	2	832	Salem_et_al. Berthelot_et_al. Shawn_et_al.
Omy100114373	No	NA	Unknown	Intergenic	NA	NA	1	520	Salem_et_al. Berthelot_et_al.
Omy300056439	No	NA	Unknown	Intergenic	NA	NA	1	727	Shawn_et_al. Salem_et_al. Berthelot_et_al.
Omy100076744	No	NA	Unknown	Intergenic	NA	NA	1	760	Salem_et_al. Berthelot_et_al. Shawn_et_al.
Omy100111141	No	NA	Unknown	Intergenic	NA	NA	1	932	Salem_et_al. Shawn_et_al. Berthelot_et_al.
Omy100100814	No	NA	Unknown	Intergenic	NA	NA	1	1434	Salem_et_al. Berthelot_et_al.
Omy100064948	No	NA	Unknown	Intergenic	NA	NA	1	2163	Salem_et_al. Berthelot_et_al. Shawn_et_al.
Omy300031729	No	NA	Unknown	Intergenic	NA	NA	1	540	Shawn_et_al. Salem_et_al.
Omy200125245	No	NA	Unknown	Intergenic	NA	NA	1	1544	Berthelot_et_al. Salem_et_al.
Omy200117486	No	NA	Unknown	Intergenic	NA	NA	1	529	Berthelot_et_al. Salem_et_al.
Omy200131747	No	NA	Unknown	Intergenic	NA	NA	1	827	Berthelot_et_al. Salem_et_al.
Omy100079807	No	NA	Unknown	Intergenic	NA	NA	1	1125	Salem_et_al. Shawn_et_al.
Omy200123239	No	NA	Unknown	Intergenic	NA	NA	1	694	Berthelot_et_al. Salem_et_al.
Omy300023225	No	NA	Diverging	Intergenic	NA	NA	1	571	Shawn_et_al. Salem_et_al.
Omy100085654	Yes	NA	Diverging	Intergenic	NA	NA	1	1045	Salem_et_al. Berthelot_et_al. Shawn_et_al.
Omy300060104	No	NA	Unknown	Intergenic	NA	NA	1	535	Shawn_et_al. Salem_et_al.
Omy200137535	No	NA	Unknown	Intergenic	NA	NA	1	596	Berthelot_et_al. Salem_et_al.
Omy100135005	No	NA	Unknown	Intergenic	NA	NA	1	1254	Salem_et_al. Berthelot_et_al.
Omy200175408	No	NA	Unknown	Intergenic	NA	NA	1	826	Berthelot_et_al. Salem_et_al.
Omy300043882	No	NA	Converging	Intergenic	NA	NA	1	332	Shawn_et_al. Salem_et_al.
Omy200081322	No	NA	Unknown	Intergenic	NA	NA	1	524	Berthelot_et_al. Salem_et_al.
Omy200100608	No	NA	Unknown	Intergenic	NA	NA	1	1779	Berthelot_et_al. Salem_et_al.
Omy100116155	No	NA	Unknown	Intergenic	NA	NA	1	487	Salem_et_al. Berthelot_et_al.
Omy100014062	No	NA	Unknown	Intergenic	NA	NA	2	883	Salem_et_al. Berthelot_et_al.
Omy100128548	No	NA	Unknown	Intergenic	NA	NA	1	624	Salem_et_al. Berthelot_et_al.
Omy300020532	No	NA	Unknown	Intergenic	NA	NA	1	762	Shawn_et_al. Salem_et_al. Berthelot_et_al.
Omy200067576	No	NA	Unknown	Intergenic	NA	NA	1	655	Berthelot_et_al. Salem_et_al.
Omy200109110	No	NA	Unknown	Intergenic	NA	NA	1	853	Berthelot_et_al. Salem_et_al.
Omy100199719	No	NA	Unknown	Intergenic	NA	NA	1	737	Salem_et_al. Shawn_et_al. Berthelot_et_al.
Omy100031391	No	NA	Unknown	Intergenic	NA	NA	2	1030	Salem_et_al. Shawn_et_al. Berthelot_et_al.
Omy200091098	No	NA	Unknown	Intergenic	NA	NA	1	483	Berthelot_et_al. Salem_et_al.
Omy200086702	No	NA	Unknown	Intergenic	NA	NA	1	369	Berthelot_et_al. Salem_et_al.
Omy100121928	No	NA	Unknown	Intergenic	NA	NA	1	1198	Salem_et_al. Shawn_et_al.
Omy100090389	No	NA	Unknown	Intergenic	NA	NA	1	774	Salem_et_al. Berthelot_et_al.
Omy100110508	No	NA	Unknown	Intergenic	NA	NA	1	775	Salem_et_al. Shawn_et_al.
Omy200122184	No	NA	Converging	Intergenic	NA	NA	1	1469	Berthelot_et_al. Salem_et_al. Shawn_et_al.
Omy200101576	No	NA	Unknown	Intergenic	NA	NA	1	695	Berthelot_et_al. Salem_et_al.
Omy200084244	No	NA	Diverging	Intergenic	NA	NA	1	2997	Berthelot_et_al. Salem_et_al. Shawn_et_al.
Omy300023161	No	NA	Unknown	Intergenic	NA	NA	1	218	Shawn_et_al. Salem_et_al.
Omy100063430	No	NA	Unknown	Intergenic	NA	NA	1	1205	Salem_et_al. Berthelot_et_al.
Omy100136929	No	NA	Unknown	Intergenic	NA	NA	1	592	Salem_et_al. Berthelot_et_al.
Omy100188104	No	NA	Unknown	Intergenic	NA	NA	1	377	Salem_et_al. Berthelot_et_al. Shawn_et_al.
Omy200228829	No	NA	Unknown	Intergenic	NA	NA	2	610	Berthelot_et_al. Salem_et_al.
Omy100222973	No	NA	Unknown	Intergenic	NA	NA	1	585	Salem_et_al. Berthelot_et_al.
Omy100132232	No	NA	Unknown	Intergenic	NA	NA	1	654	Salem_et_al. Shawn_et_al.
Omy300097647	No	NA	Converging	Intergenic	NA	NA	1	306	Shawn_et_al. Berthelot_et_al.
Omy200079497	No	NA	Unknown	Intergenic	NA	NA	1	370	Berthelot_et_al. Salem_et_al.
Omy200090359	No	NA	Converging	Intergenic	NA	NA	1	468	Berthelot_et_al. Shawn_et_al.
Omy300022114	No	NA	Diverging	Intergenic	NA	NA	1	627	Shawn_et_al. Berthelot_et_al.
Omy100103077	No	NA	Unknown	Intergenic	NA	NA	1	1933	Salem_et_al. Berthelot_et_al.
Omy100009163	No	NA	Unknown	Intergenic	NA	NA	1	894	Salem_et_al. Berthelot_et_al.
Omy200112583	No	NA	Unknown	Intergenic	NA	NA	1	1928	Berthelot_et_al. Salem_et_al.
Omy100174256	No	NA	Unknown	Intergenic	NA	NA	1	787	Salem_et_al. Berthelot_et_al.
Omy100119009	No	NA	Unknown	Intergenic	NA	NA	1	862	Salem_et_al. Shawn_et_al. Berthelot_et_al.
Omy300091431	No	NA	Unknown	Intergenic	NA	NA	1	577	Shawn_et_al. Salem_et_al.
Omy100097897	No	NA	Unknown	Intergenic	NA	NA	1	831	Salem_et_al. Berthelot_et_al. Shawn_et_al.
Omy100142668	No	NA	Unknown	Intergenic	NA	NA	1	1269	Salem_et_al. Berthelot_et_al.
Omy200199742	No	NA	Unknown	Intergenic	NA	NA	1	768	Berthelot_et_al. Salem_et_al.
Omy100009666	No	NA	Unknown	Intergenic	NA	NA	2	1944	Salem_et_al. Shawn_et_al.
Omy100129311	No	NA	Unknown	Intergenic	NA	NA	1	1015	Salem_et_al. Berthelot_et_al.
Omy200061208	No	NA	Unknown	Intergenic	NA	NA	1	1057	Berthelot_et_al. Salem_et_al. Fox_et_al.
Omy200143007	No	NA	Unknown	Intergenic	NA	NA	1	1380	Berthelot_et_al. Salem_et_al.
Omy200073794	No	NA	Unknown	Intergenic	NA	NA	1	482	Berthelot_et_al. Salem_et_al. Shawn_et_al.
Omy100071187	No	NA	Unknown	Intergenic	NA	NA	1	964	Salem_et_al. Shawn_et_al. Berthelot_et_al.
Omy100112528	No	NA	Unknown	Intergenic	NA	NA	1	1169	Salem_et_al. Berthelot_et_al.
Omy100218487	No	NA	Unknown	Intergenic	NA	NA	1	638	Salem_et_al. Berthelot_et_al. Shawn_et_al.
Omy100130263	No	NA	Unknown	Intergenic	NA	NA	1	985	Salem_et_al. Berthelot_et_al.
Omy100103815	No	NA	Unknown	Intergenic	NA	NA	1	1005	Salem_et_al. Berthelot_et_al.
Omy300059601	No	NA	Converging	Intergenic	NA	NA	1	386	Shawn_et_al. Salem_et_al.
Omy100072239	No	NA	Unknown	Intergenic	NA	NA	1	993	Salem_et_al. Berthelot_et_al. Shawn_et_al.
Omy100069125	No	NA	Unknown	Intergenic	NA	NA	1	321	Salem_et_al. Berthelot_et_al.
Omy100156365	No	NA	Unknown	Intergenic	NA	NA	1	771	Salem_et_al. Berthelot_et_al.
Omy100141573	No	NA	Converging	Intergenic	NA	NA	1	1399	Salem_et_al. Fox_et_al. Shawn_et_al. Berthelot_et_al.
Omy100014863	No	NA	Unknown	Intergenic	NA	NA	2	595	Salem_et_al. Berthelot_et_al.
Omy100133224	No	NA	Converging	Intergenic	NA	NA	1	614	Salem_et_al. Shawn_et_al. Berthelot_et_al.
Omy200119014	No	NA	Unknown	Intergenic	NA	NA	1	575	Berthelot_et_al. Salem_et_al.
Omy300074383	No	NA	Converging	Intergenic	NA	NA	1	360	Shawn_et_al. Salem_et_al.
Omy100064000	No	NA	Converging	Intergenic	NA	NA	1	1411	Salem_et_al. Shawn_et_al. Berthelot_et_al.
Omy100079211	No	NA	Unknown	Intergenic	NA	NA	1	680	Salem_et_al. Berthelot_et_al.
Omy200112435	No	NA	Unknown	Intergenic	NA	NA	1	469	Berthelot_et_al. Salem_et_al.
Omy100122741	No	NA	Unknown	Intergenic	NA	NA	1	719	Salem_et_al. Shawn_et_al.
Omy100091159	No	NA	Unknown	Intergenic	NA	NA	1	502	Salem_et_al. Berthelot_et_al.
Omy100087522	No	NA	Unknown	Intergenic	NA	NA	1	216	Salem_et_al. Berthelot_et_al.
Omy300013277	No	NA	Unknown	Intergenic	NA	NA	1	535	Shawn_et_al. Salem_et_al.
Omy100181099	No	NA	Unknown	Intergenic	NA	NA	2	1426	Salem_et_al. Shawn_et_al.
Omy200192675	No	NA	Unknown	Intergenic	NA	NA	1	1133	Berthelot_et_al. Salem_et_al.
Omy300032754	No	NA	Unknown	Intergenic	NA	NA	1	618	Shawn_et_al. Salem_et_al.
Omy300096286	Yes	NA	Converging	Intergenic	NA	NA	1	3708	Shawn_et_al. Berthelot_et_al.
Omy200154510	No	NA	Unknown	Intergenic	NA	NA	1	408	Berthelot_et_al. Salem_et_al.
Omy100199510	No	NA	Unknown	Intergenic	NA	NA	1	2001	Salem_et_al. Shawn_et_al. Berthelot_et_al.
Omy100123052	No	NA	Unknown	Intergenic	NA	NA	1	1730	Salem_et_al. Berthelot_et_al.
Omy300039078	No	NA	Unknown	Intergenic	NA	NA	1	698	Shawn_et_al. Salem_et_al.
Omy100117727	No	NA	Unknown	Intergenic	NA	NA	1	1293	Salem_et_al. Berthelot_et_al.
Omy200122859	No	NA	Unknown	Intergenic	NA	NA	1	673	Berthelot_et_al. Salem_et_al.
Omy200129966	No	NA	Converging	Intergenic	NA	NA	1	845	Berthelot_et_al. Shawn_et_al.
Omy200171176	No	NA	Unknown	Intergenic	NA	NA	2	782	Berthelot_et_al. Salem_et_al.
Omy100105739	No	NA	Unknown	Intergenic	NA	NA	1	689	Salem_et_al. Shawn_et_al.
Omy300046519	No	NA	Unknown	Intergenic	NA	NA	1	474	Shawn_et_al. Salem_et_al.
Omy100002142	No	NA	Unknown	Intergenic	NA	NA	2	1022	Salem_et_al. Berthelot_et_al. Shawn_et_al.
Omy200190427	No	NA	Unknown	Intergenic	NA	NA	1	499	Berthelot_et_al. Salem_et_al.
Omy200092605	No	NA	Diverging	Intergenic	NA	NA	1	1135	Berthelot_et_al. Salem_et_al. Shawn_et_al.
Omy200179280	No	NA	Unknown	Intergenic	NA	NA	1	335	Berthelot_et_al. Salem_et_al.
Omy100118275	No	NA	Unknown	Intergenic	NA	NA	1	874	Salem_et_al. Berthelot_et_al.
Omy200103694	No	NA	Unknown	Intergenic	NA	NA	1	266	Berthelot_et_al. Salem_et_al.
Omy200000167	No	NA	Unknown	Intergenic	NA	NA	2	967	Berthelot_et_al. Salem_et_al. Shawn_et_al.
Omy100064607	No	NA	Unknown	Intergenic	NA	NA	1	460	Salem_et_al. Berthelot_et_al.
Omy100103839	No	NA	Unknown	Intergenic	NA	NA	1	335	Salem_et_al. Shawn_et_al. Berthelot_et_al.
Omy200135555	No	NA	Unknown	Intergenic	NA	NA	1	1205	Berthelot_et_al. Salem_et_al.
Omy300104445	No	NA	Unknown	Intergenic	NA	NA	1	362	Shawn_et_al. Salem_et_al.
Omy100089171	No	NA	Unknown	Intergenic	NA	NA	1	519	Salem_et_al. Berthelot_et_al.
Omy200059983	No	NA	Unknown	Intergenic	NA	NA	1	620	Berthelot_et_al. Salem_et_al.
Omy300061321	No	NA	Unknown	Intergenic	NA	NA	1	645	Shawn_et_al. Berthelot_et_al.
Omy200019771	No	NA	Unknown	Intergenic	NA	NA	2	546	Berthelot_et_al. Salem_et_al.
Omy300048130	No	NA	Unknown	Intergenic	NA	NA	1	552	Shawn_et_al. Salem_et_al.
Omy100120148	No	NA	Unknown	Intergenic	NA	NA	1	837	Salem_et_al. Shawn_et_al. Berthelot_et_al.
Omy200099385	No	NA	Unknown	Intergenic	NA	NA	1	697	Berthelot_et_al. Salem_et_al.
Omy300053305	No	NA	Unknown	Intergenic	NA	NA	1	415	Shawn_et_al. Salem_et_al.
Omy100102703	No	NA	Unknown	Intergenic	NA	NA	1	1249	Salem_et_al. Berthelot_et_al. Shawn_et_al.
Omy100133286	No	NA	Unknown	Intergenic	NA	NA	1	1585	Salem_et_al. Berthelot_et_al. Shawn_et_al.
Omy100174347	No	NA	Unknown	Intergenic	NA	NA	1	801	Salem_et_al. Berthelot_et_al.
Omy300040022	No	NA	Unknown	Intergenic	NA	NA	1	1586	Shawn_et_al. Salem_et_al.
Omy200195481	No	NA	Unknown	Intergenic	NA	NA	3	1199	Berthelot_et_al. Salem_et_al.
Omy200153866	No	NA	Unknown	Intergenic	NA	NA	1	380	Berthelot_et_al. Salem_et_al.
Omy200089240	No	NA	Unknown	Intergenic	NA	NA	1	551	Berthelot_et_al. Salem_et_al.
Omy300003047	No	NA	Unknown	Intergenic	NA	NA	2	521	Shawn_et_al. Salem_et_al.
Omy200203903	No	NA	Unknown	Intergenic	NA	NA	1	2711	Berthelot_et_al. Salem_et_al.
Omy200074662	No	NA	Unknown	Intergenic	NA	NA	1	342	Berthelot_et_al. Salem_et_al.
Omy100111555	No	NA	Unknown	Intergenic	NA	NA	1	741	Salem_et_al. Berthelot_et_al.
Omy200108194	No	NA	Unknown	Intergenic	NA	NA	1	987	Berthelot_et_al. Salem_et_al.
Omy100156556	No	NA	Unknown	Intergenic	NA	NA	1	2351	Salem_et_al. Shawn_et_al. Berthelot_et_al.
Omy200056770	No	NA	Unknown	Intergenic	NA	NA	3	1633	Berthelot_et_al. Salem_et_al. Shawn_et_al.
Omy300051454	No	NA	Unknown	Intergenic	NA	NA	1	1118	Shawn_et_al. Salem_et_al. Berthelot_et_al.
Omy100078257	No	NA	Converging	Intergenic	NA	NA	1	487	Salem_et_al. Shawn_et_al. Berthelot_et_al.
Omy100129906	No	NA	Unknown	Intergenic	NA	NA	1	444	Salem_et_al. Berthelot_et_al.
Omy300047353	No	NA	Unknown	Intergenic	NA	NA	1	418	Shawn_et_al. Salem_et_al.
Omy100132018	No	NA	Unknown	Intergenic	NA	NA	1	514	Salem_et_al. Berthelot_et_al.
Omy100087969	No	NA	Unknown	Intergenic	NA	NA	1	988	Salem_et_al. Berthelot_et_al.
Omy100179764	No	NA	Unknown	Intergenic	NA	NA	1	258	Salem_et_al. Shawn_et_al.
Omy200114881	No	NA	Unknown	Intergenic	NA	NA	1	397	Berthelot_et_al. Salem_et_al.
Omy100206537	No	NA	Unknown	Intergenic	NA	NA	1	883	Salem_et_al. Shawn_et_al.
Omy100088941	No	NA	Unknown	Intergenic	NA	NA	1	1150	Salem_et_al. Berthelot_et_al.
Omy300057942	No	NA	Unknown	Intergenic	NA	NA	1	211	Shawn_et_al. Salem_et_al.
Omy100140247	No	NA	Unknown	Intergenic	NA	NA	1	740	Salem_et_al. Berthelot_et_al.
Omy100065288	No	NA	Unknown	Intergenic	NA	NA	1	781	Salem_et_al. Berthelot_et_al.
Omy200080043	No	NA	Unknown	Intergenic	NA	NA	1	700	Berthelot_et_al. Salem_et_al.
Omy100077580	No	NA	Unknown	Intergenic	NA	NA	1	913	Salem_et_al. Shawn_et_al.
Omy200058976	No	NA	Unknown	Intergenic	NA	NA	1	1418	Berthelot_et_al. Salem_et_al. Shawn_et_al.
Omy200094662	No	NA	Unknown	Intergenic	NA	NA	1	698	Berthelot_et_al. Salem_et_al.
Omy100186460	No	NA	Unknown	Intergenic	NA	NA	1	4567	Salem_et_al. Berthelot_et_al. Shawn_et_al. Fox_et_al.
Omy200215831	No	NA	Unknown	Intergenic	NA	NA	1	890	Berthelot_et_al. Salem_et_al.
Omy300033805	No	NA	Unknown	Intergenic	NA	NA	1	225	Shawn_et_al. Salem_et_al.
Omy100123738	No	NA	Unknown	Intergenic	NA	NA	1	580	Salem_et_al. Berthelot_et_al.
Omy200092547	No	NA	Unknown	Intergenic	NA	NA	1	473	Berthelot_et_al. Salem_et_al.
Omy200060512	No	NA	Converging	Intergenic	NA	NA	1	554	Berthelot_et_al. Salem_et_al. Shawn_et_al.
Omy300024827	No	NA	Unknown	Intergenic	NA	NA	1	400	Shawn_et_al. Salem_et_al. Berthelot_et_al.
Omy200095548	No	NA	Unknown	Intergenic	NA	NA	1	3033	Berthelot_et_al. Salem_et_al. Shawn_et_al.
Omy200122242	No	NA	Unknown	Intergenic	NA	NA	1	731	Berthelot_et_al. Salem_et_al.
Omy200002471	No	NA	Diverging	Intergenic	NA	NA	2	1205	Berthelot_et_al. Shawn_et_al.
Omy100033793	No	NA	Unknown	Intergenic	NA	NA	2	533	Salem_et_al. Berthelot_et_al.
Omy100110396	No	NA	Unknown	Intergenic	NA	NA	1	1085	Salem_et_al. Berthelot_et_al.
Omy200097525	No	NA	Unknown	Intergenic	NA	NA	1	433	Berthelot_et_al. Salem_et_al.
Omy100140034	No	NA	Unknown	Intergenic	NA	NA	1	1822	Salem_et_al. Shawn_et_al. Berthelot_et_al.
Omy200217385	No	NA	Unknown	Intergenic	NA	NA	2	766	Berthelot_et_al. Shawn_et_al.
Omy200082677	No	NA	Unknown	Intergenic	NA	NA	1	551	Berthelot_et_al. Salem_et_al.
Omy200196969	No	NA	Unknown	Intergenic	NA	NA	1	1205	Berthelot_et_al. Salem_et_al.
Omy200169979	No	NA	Unknown	Intergenic	NA	NA	1	396	Berthelot_et_al. Shawn_et_al.
Omy200146535	No	NA	Unknown	Intergenic	NA	NA	1	1054	Berthelot_et_al. Salem_et_al.
Omy200090890	No	NA	Unknown	Intergenic	NA	NA	1	593	Berthelot_et_al. Salem_et_al.
Omy200107415	No	NA	Unknown	Intergenic	NA	NA	1	305	Berthelot_et_al. Salem_et_al.
Omy200133229	No	NA	Unknown	Intergenic	NA	NA	1	798	Berthelot_et_al. Salem_et_al. Shawn_et_al.
Omy100223601	No	NA	Unknown	Intergenic	NA	NA	2	654	Salem_et_al. Shawn_et_al. Berthelot_et_al.
Omy200113123	No	NA	Unknown	Intergenic	NA	NA	1	1039	Berthelot_et_al. Salem_et_al.
Omy200096664	No	NA	Unknown	Intergenic	NA	NA	1	433	Berthelot_et_al. Salem_et_al.
Omy100220787	No	NA	Unknown	Intergenic	NA	NA	1	814	Salem_et_al. Shawn_et_al.
Omy200062311	No	NA	Unknown	Intergenic	NA	NA	1	589	Berthelot_et_al. Salem_et_al.
Omy100115165	No	NA	Unknown	Intergenic	NA	NA	1	518	Salem_et_al. Berthelot_et_al.
Omy100076768	No	NA	Unknown	Intergenic	NA	NA	1	1898	Salem_et_al. Shawn_et_al. Berthelot_et_al.
Omy100088072	No	NA	Unknown	Intergenic	NA	NA	1	944	Salem_et_al. Shawn_et_al. Berthelot_et_al.
Omy100127920	No	NA	Unknown	Intergenic	NA	NA	1	459	Salem_et_al. Berthelot_et_al.
Omy300023334	No	NA	Converging	Intergenic	NA	NA	1	465	Shawn_et_al. Salem_et_al.
Omy200126646	No	NA	Unknown	Intergenic	NA	NA	1	641	Berthelot_et_al. Salem_et_al.
Omy100095083	No	NA	Unknown	Intergenic	NA	NA	1	1780	Salem_et_al. Berthelot_et_al. Shawn_et_al.
Omy100156373	No	NA	Unknown	Intergenic	NA	NA	1	518	Salem_et_al. Berthelot_et_al.
Omy200114476	No	NA	Unknown	Intergenic	NA	NA	1	963	Berthelot_et_al. Salem_et_al.
Omy100046208	No	NA	Unknown	Intergenic	NA	NA	3	522	Salem_et_al. Berthelot_et_al.
Omy200102401	No	NA	Unknown	Intergenic	NA	NA	1	635	Berthelot_et_al. Salem_et_al.
Omy100085867	No	NA	Unknown	Intergenic	NA	NA	1	732	Salem_et_al. Berthelot_et_al.
Omy200084788	No	NA	Unknown	Intergenic	NA	NA	1	734	Berthelot_et_al. Salem_et_al.
Omy300067891	No	NA	Converging	Intergenic	NA	NA	1	379	Shawn_et_al. Salem_et_al.
Omy200059501	No	NA	Unknown	Intergenic	NA	NA	1	1253	Berthelot_et_al. Salem_et_al.
Omy100092468	No	NA	Unknown	Intergenic	NA	NA	1	506	Salem_et_al. Berthelot_et_al. Shawn_et_al.
Omy200126470	No	NA	Unknown	Intergenic	NA	NA	1	554	Berthelot_et_al. Salem_et_al.
Omy100136266	No	NA	Unknown	Intergenic	NA	NA	1	857	Salem_et_al. Berthelot_et_al.
Omy100100639	No	NA	Unknown	Intergenic	NA	NA	1	698	Salem_et_al. Berthelot_et_al.
Omy200061526	No	NA	Unknown	Intergenic	NA	NA	1	469	Berthelot_et_al. Salem_et_al.
Omy100132071	No	NA	Unknown	Intergenic	NA	NA	1	678	Salem_et_al. Berthelot_et_al.
Omy100149535	No	NA	Unknown	Intergenic	NA	NA	1	974	Salem_et_al. Berthelot_et_al.
Omy300043233	No	NA	Diverging	Intergenic	NA	NA	1	373	Shawn_et_al. Berthelot_et_al.
Omy300056128	No	NA	Unknown	Intergenic	NA	NA	1	209	Shawn_et_al. Salem_et_al.
Omy100082800	No	NA	Unknown	Intergenic	NA	NA	1	1261	Salem_et_al. Berthelot_et_al.
Omy100173857	No	NA	Unknown	Intergenic	NA	NA	1	391	Salem_et_al. Shawn_et_al.
Omy100107227	No	NA	Unknown	Intergenic	NA	NA	1	731	Salem_et_al. Shawn_et_al.
Omy300044271	No	NA	Converging	Intergenic	NA	NA	1	955	Shawn_et_al. Salem_et_al. Berthelot_et_al.
Omy100055040	No	NA	Unknown	Intergenic	NA	NA	2	591	Salem_et_al. Berthelot_et_al.
Omy200060516	No	NA	Unknown	Intergenic	NA	NA	1	818	Berthelot_et_al. Salem_et_al.
Omy200065343	No	NA	Diverging	Intergenic	NA	NA	1	971	Berthelot_et_al. Salem_et_al. Shawn_et_al.
Omy100223986	No	NA	Unknown	Intergenic	NA	NA	1	942	Salem_et_al. Berthelot_et_al.
Omy100218212	No	NA	Unknown	Intergenic	NA	NA	1	1592	Salem_et_al. Berthelot_et_al.
Omy200014111	No	NA	Unknown	Intergenic	NA	NA	2	1022	Berthelot_et_al. Salem_et_al.
Omy200061453	No	NA	Unknown	Intergenic	NA	NA	1	875	Berthelot_et_al. Salem_et_al. Shawn_et_al.
Omy300063423	No	NA	Converging	Intergenic	NA	NA	1	705	Shawn_et_al. Salem_et_al.
Omy200094071	No	NA	Unknown	Intergenic	NA	NA	1	1392	Berthelot_et_al. Salem_et_al. Shawn_et_al.
Omy100008690	No	NA	Unknown	Intergenic	NA	NA	3	383	Salem_et_al. Berthelot_et_al.
Omy300061687	No	NA	Unknown	Intergenic	NA	NA	1	698	Shawn_et_al. Salem_et_al.
Omy200128819	No	NA	Unknown	Intergenic	NA	NA	1	732	Berthelot_et_al. Salem_et_al.
Omy100109419	No	NA	Converging	Intergenic	NA	NA	1	851	Salem_et_al. Shawn_et_al.
Omy100091811	No	NA	Unknown	Intergenic	NA	NA	1	793	Salem_et_al. Berthelot_et_al. Shawn_et_al.
Omy200099230	No	NA	Unknown	Intergenic	NA	NA	1	390	Berthelot_et_al. Salem_et_al.
Omy200083518	No	NA	Unknown	Intergenic	NA	NA	1	470	Berthelot_et_al. Salem_et_al.
Omy200081706	No	NA	Unknown	Intergenic	NA	NA	1	432	Berthelot_et_al. Salem_et_al. Shawn_et_al.
Omy200083277	No	NA	Unknown	Intergenic	NA	NA	1	2643	Berthelot_et_al. Salem_et_al.
Omy200207493	No	NA	Unknown	Intergenic	NA	NA	1	1624	Berthelot_et_al. Salem_et_al.
Omy100136013	No	NA	Unknown	Intergenic	NA	NA	1	1632	Salem_et_al. Berthelot_et_al.
Omy100098134	No	NA	Unknown	Intergenic	NA	NA	1	450	Salem_et_al. Berthelot_et_al.
Omy200114078	No	NA	Unknown	Intergenic	NA	NA	1	1119	Berthelot_et_al. Salem_et_al.
Omy100196898	No	NA	Unknown	Intergenic	NA	NA	1	647	Salem_et_al. Berthelot_et_al.
Omy100091999	No	NA	Converging	Intergenic	NA	NA	1	425	Salem_et_al. Shawn_et_al.
Omy100126473	No	NA	Unknown	Intergenic	NA	NA	1	1451	Salem_et_al. Berthelot_et_al.
Omy100089190	No	NA	Unknown	Intergenic	NA	NA	1	840	Salem_et_al. Berthelot_et_al.
Omy200092589	No	NA	Unknown	Intergenic	NA	NA	1	782	Berthelot_et_al. Salem_et_al.
Omy200116140	No	NA	Unknown	Intergenic	NA	NA	1	716	Berthelot_et_al. Salem_et_al.
Omy200230075	No	NA	Unknown	Intergenic	NA	NA	1	666	Berthelot_et_al. Salem_et_al.
Omy100113826	No	NA	Unknown	Intergenic	NA	NA	1	1722	Salem_et_al. Berthelot_et_al.
Omy100081722	No	NA	Unknown	Intergenic	NA	NA	1	654	Salem_et_al. Berthelot_et_al.
Omy200084307	No	NA	Unknown	Intergenic	NA	NA	1	360	Berthelot_et_al. Salem_et_al.
Omy200187552	No	NA	Unknown	Intergenic	NA	NA	1	984	Berthelot_et_al. Salem_et_al.
Omy300034564	No	NA	Converging	Intergenic	NA	NA	1	522	Shawn_et_al. Salem_et_al.
Omy200170013	No	NA	Unknown	Intergenic	NA	NA	1	925	Berthelot_et_al. Salem_et_al.
Omy200091511	No	NA	Unknown	Intergenic	NA	NA	1	233	Berthelot_et_al. Shawn_et_al.
Omy100140161	No	NA	Unknown	Intergenic	NA	NA	1	983	Salem_et_al. Shawn_et_al.
Omy200077992	No	NA	Unknown	Intergenic	NA	NA	1	511	Berthelot_et_al. Salem_et_al.
Omy100135487	No	NA	Unknown	Intergenic	NA	NA	1	788	Salem_et_al. Berthelot_et_al.
Omy200130064	No	NA	Unknown	Intergenic	NA	NA	1	467	Berthelot_et_al. Salem_et_al.
Omy300031412	No	NA	Unknown	Intergenic	NA	NA	1	611	Shawn_et_al. Salem_et_al.
Omy100000900	No	NA	Unknown	Intergenic	NA	NA	1	1030	Salem_et_al. Berthelot_et_al.
Omy100164344	No	NA	Unknown	Intergenic	NA	NA	1	1520	Salem_et_al. Berthelot_et_al.
Omy300040532	No	NA	Unknown	Intergenic	NA	NA	1	202	Shawn_et_al. Salem_et_al.
Omy100034891	No	NA	Unknown	Intergenic	NA	NA	2	937	Salem_et_al. Berthelot_et_al.
Omy200062721	No	NA	Unknown	Intergenic	NA	NA	1	393	Berthelot_et_al. Salem_et_al.
Omy300024933	No	NA	Diverging	Intergenic	NA	NA	1	484	Shawn_et_al. Berthelot_et_al.
Omy200113950	No	NA	Unknown	Intergenic	NA	NA	1	689	Berthelot_et_al. Salem_et_al.
Omy100142352	No	NA	Unknown	Intergenic	NA	NA	1	557	Salem_et_al. Berthelot_et_al.
Omy100037684	Yes	NA	Unknown	Intergenic	NA	NA	2	1411	Salem_et_al. Berthelot_et_al.
Omy300033084	No	NA	Unknown	Intergenic	NA	NA	1	721	Shawn_et_al. Berthelot_et_al.
Omy200078822	No	NA	Unknown	Intergenic	NA	NA	1	317	Berthelot_et_al. Salem_et_al.
Omy200083862	No	NA	Unknown	Intergenic	NA	NA	1	370	Berthelot_et_al. Salem_et_al.
Omy200072073	No	NA	Unknown	Intergenic	NA	NA	1	751	Berthelot_et_al. Shawn_et_al.
Omy300073341	No	NA	Converging	Intergenic	NA	NA	1	268	Shawn_et_al. Salem_et_al.
Omy200129214	No	NA	Diverging	Intergenic	NA	NA	1	1744	Berthelot_et_al. Salem_et_al. Shawn_et_al.
Omy100095160	No	NA	Unknown	Intergenic	NA	NA	1	468	Salem_et_al. Berthelot_et_al.
Omy100085929	No	NA	Unknown	Intergenic	NA	NA	1	711	Salem_et_al. Berthelot_et_al.
Omy200121037	No	NA	Unknown	Intergenic	NA	NA	1	635	Berthelot_et_al. Salem_et_al.
Omy300052818	No	NA	Unknown	Intergenic	NA	NA	1	298	Shawn_et_al. Salem_et_al.
Omy300075487	No	NA	Unknown	Intergenic	NA	NA	1	615	Shawn_et_al. Salem_et_al.
Omy100214097	No	NA	Unknown	Intergenic	NA	NA	1	1064	Salem_et_al. Berthelot_et_al. Shawn_et_al.
Omy300026764	No	NA	Diverging	Intergenic	NA	NA	1	486	Shawn_et_al. Salem_et_al.
Omy200011298	No	NA	Unknown	Intergenic	NA	NA	3	739	Berthelot_et_al. Salem_et_al.
Omy100078672	No	NA	Unknown	Intergenic	NA	NA	1	751	Salem_et_al. Shawn_et_al.
Omy200088068	No	NA	Converging	Intergenic	NA	NA	1	741	Berthelot_et_al. Shawn_et_al.
Omy100080008	No	NA	Unknown	Intergenic	NA	NA	1	787	Salem_et_al. Berthelot_et_al.
Omy100067066	No	NA	Unknown	Intergenic	NA	NA	1	1314	Salem_et_al. Shawn_et_al.
Omy300021488	No	NA	Unknown	Intergenic	NA	NA	1	207	Shawn_et_al. Salem_et_al.
Omy200118357	No	NA	Unknown	Intergenic	NA	NA	1	1012	Berthelot_et_al. Salem_et_al.
Omy200078780	No	NA	Unknown	Intergenic	NA	NA	1	1052	Berthelot_et_al. Salem_et_al.
Omy100206911	No	NA	Unknown	Intergenic	NA	NA	1	1507	Salem_et_al. Berthelot_et_al.
Omy200138666	No	NA	Unknown	Intergenic	NA	NA	1	844	Berthelot_et_al. Salem_et_al.
Omy100089535	No	NA	Unknown	Intergenic	NA	NA	1	513	Salem_et_al. Berthelot_et_al.
Omy200132261	No	NA	Unknown	Intergenic	NA	NA	1	263	Berthelot_et_al. Salem_et_al.
Omy100090554	No	NA	Unknown	Intergenic	NA	NA	1	886	Salem_et_al. Berthelot_et_al.
Omy200073400	No	NA	Unknown	Intergenic	NA	NA	1	867	Berthelot_et_al. Salem_et_al.
Omy200128852	No	NA	Unknown	Intergenic	NA	NA	1	814	Berthelot_et_al. Salem_et_al.
Omy100122200	No	NA	Unknown	Intergenic	NA	NA	1	1389	Salem_et_al. Shawn_et_al. Berthelot_et_al.
Omy100117300	No	NA	Unknown	Intergenic	NA	NA	1	237	Salem_et_al. Berthelot_et_al.
Omy100108725	No	NA	Unknown	Intergenic	NA	NA	1	512	Salem_et_al. Berthelot_et_al.
Omy300027893	No	NA	Converging	Intergenic	NA	NA	1	348	Shawn_et_al. Berthelot_et_al.
Omy100109109	No	NA	Unknown	Intergenic	NA	NA	1	1000	Salem_et_al. Berthelot_et_al.
Omy100026620	No	NA	Unknown	Intergenic	NA	NA	2	1014	Salem_et_al. Berthelot_et_al.
Omy300076310	No	NA	Unknown	Intergenic	NA	NA	1	520	Shawn_et_al. Salem_et_al. Berthelot_et_al.
Omy200005704	No	NA	Unknown	Intergenic	NA	NA	4	1451	Berthelot_et_al. Salem_et_al. Shawn_et_al.
Omy300015147	No	NA	Unknown	Intergenic	NA	NA	1	381	Shawn_et_al. Berthelot_et_al.
Omy200104867	Yes	NA	Diverging	Intergenic	NA	NA	1	2318	Berthelot_et_al. Shawn_et_al.
Omy200078106	No	NA	Unknown	Intergenic	NA	NA	1	875	Berthelot_et_al. Salem_et_al. Shawn_et_al.
Omy200155050	No	NA	Unknown	Intergenic	NA	NA	1	813	Berthelot_et_al. Salem_et_al. Shawn_et_al.
Omy100088902	No	NA	Unknown	Intergenic	NA	NA	1	960	Salem_et_al. Shawn_et_al. Berthelot_et_al.
Omy100138323	No	NA	Diverging	Intergenic	NA	NA	1	939	Salem_et_al. Shawn_et_al. Berthelot_et_al.
Omy100068968	No	NA	Unknown	Intergenic	NA	NA	1	543	Salem_et_al. Berthelot_et_al.
Omy100088885	No	NA	Unknown	Intergenic	NA	NA	1	960	Salem_et_al. Berthelot_et_al.
Omy100146352	No	NA	Unknown	Intergenic	NA	NA	1	202	Salem_et_al. Berthelot_et_al.
Omy100083592	No	NA	Unknown	Intergenic	NA	NA	1	666	Salem_et_al. Shawn_et_al. Berthelot_et_al.
Omy200184093	No	NA	Unknown	Intergenic	NA	NA	1	416	Berthelot_et_al. Salem_et_al.
Omy200121603	No	NA	Unknown	Intergenic	NA	NA	1	675	Berthelot_et_al. Salem_et_al.
Omy200185872	No	NA	Unknown	Intergenic	NA	NA	1	743	Berthelot_et_al. Salem_et_al.
Omy200092742	No	NA	Unknown	Intergenic	NA	NA	1	407	Berthelot_et_al. Shawn_et_al.
Omy300019279	No	NA	Unknown	Intergenic	NA	NA	1	255	Shawn_et_al. Salem_et_al.
Omy100106897	No	NA	Unknown	Intergenic	NA	NA	1	496	Salem_et_al. Berthelot_et_al.
Omy100206453	No	NA	Converging	Intergenic	NA	NA	1	717	Salem_et_al. Shawn_et_al. Fox_et_al. Berthelot_et_al.
Omy100094442	No	NA	Unknown	Intergenic	NA	NA	1	1460	Salem_et_al. Berthelot_et_al.
Omy200102368	No	NA	Unknown	Intergenic	NA	NA	1	707	Berthelot_et_al. Salem_et_al.
Omy100210410	No	NA	Unknown	Intergenic	NA	NA	1	1032	Salem_et_al. Berthelot_et_al.
Omy100014281	No	NA	Unknown	Intergenic	NA	NA	2	920	Salem_et_al. Shawn_et_al. Berthelot_et_al.
Omy200227867	No	NA	Unknown	Intergenic	NA	NA	1	225	Berthelot_et_al. Salem_et_al.
Omy100117854	No	NA	Unknown	Intergenic	NA	NA	1	635	Salem_et_al. Berthelot_et_al.
Omy200110314	No	NA	Unknown	Intergenic	NA	NA	1	544	Berthelot_et_al. Salem_et_al.
Omy200203984	No	NA	Unknown	Intergenic	NA	NA	1	620	Berthelot_et_al. Salem_et_al.
Omy100190616	No	NA	Unknown	Intergenic	NA	NA	1	771	Salem_et_al. Shawn_et_al.
Omy300044183	No	NA	Converging	Intergenic	NA	NA	1	649	Shawn_et_al. Salem_et_al.
Omy100113630	No	NA	Unknown	Intergenic	NA	NA	1	248	Salem_et_al. Berthelot_et_al.
Omy100124133	No	NA	Unknown	Intergenic	NA	NA	1	882	Salem_et_al. Shawn_et_al.
Omy100069053	No	NA	Unknown	Intergenic	NA	NA	1	705	Salem_et_al. Berthelot_et_al.
Omy300050122	No	NA	Converging	Intergenic	NA	NA	1	347	Shawn_et_al. Salem_et_al.
Omy300045731	No	NA	Unknown	Intergenic	NA	NA	1	805	Shawn_et_al. Salem_et_al.
Omy200136323	No	NA	Unknown	Intergenic	NA	NA	1	997	Berthelot_et_al. Salem_et_al.
Omy300061525	No	NA	Unknown	Intergenic	NA	NA	1	398	Shawn_et_al. Berthelot_et_al. Salem_et_al.
Omy100023300	No	NA	Unknown	Intergenic	NA	NA	2	654	Salem_et_al. Berthelot_et_al. Shawn_et_al.
Omy200132334	No	NA	Unknown	Intergenic	NA	NA	1	959	Berthelot_et_al. Salem_et_al.
Omy300098151	No	NA	Diverging	Intergenic	NA	NA	1	200	Shawn_et_al. Salem_et_al.
Omy100112303	No	NA	Unknown	Intergenic	NA	NA	1	599	Salem_et_al. Berthelot_et_al.
Omy200072540	No	NA	Unknown	Intergenic	NA	NA	1	330	Berthelot_et_al. Salem_et_al.
Omy300020049	No	NA	Unknown	Intergenic	NA	NA	1	373	Shawn_et_al. Salem_et_al.
Omy100126832	No	NA	Unknown	Intergenic	NA	NA	1	574	Salem_et_al. Berthelot_et_al.
Omy200105346	No	NA	Unknown	Intergenic	NA	NA	1	601	Berthelot_et_al. Salem_et_al.
Omy200102910	No	NA	Converging	Intergenic	NA	NA	1	764	Berthelot_et_al. Shawn_et_al.
Omy100053469	No	NA	Converging	Intergenic	NA	NA	2	1142	Salem_et_al. Berthelot_et_al. Shawn_et_al.
Omy200082771	No	NA	Unknown	Intergenic	NA	NA	1	709	Berthelot_et_al. Salem_et_al.
Omy200133387	No	NA	Unknown	Intergenic	NA	NA	1	885	Berthelot_et_al. Salem_et_al.
Omy100129814	No	NA	Unknown	Intergenic	NA	NA	1	594	Salem_et_al. Berthelot_et_al.
Omy200128487	No	NA	Unknown	Intergenic	NA	NA	1	857	Berthelot_et_al. Salem_et_al.
Omy200008561	No	NA	Unknown	Intergenic	NA	NA	1	450	Berthelot_et_al. Salem_et_al.
Omy200207581	No	NA	Unknown	Intergenic	NA	NA	1	905	Berthelot_et_al. Salem_et_al.
Omy100093578	No	NA	Diverging	Intergenic	NA	NA	1	1297	Salem_et_al. Shawn_et_al. Berthelot_et_al.
Omy100206743	No	NA	Unknown	Intergenic	NA	NA	1	546	Salem_et_al. Berthelot_et_al.
Omy200129301	No	NA	Unknown	Intergenic	NA	NA	1	519	Berthelot_et_al. Salem_et_al.
Omy100071322	No	NA	Unknown	Intergenic	NA	NA	1	1230	Salem_et_al. Shawn_et_al.
Omy300041133	No	NA	Converging	Intergenic	NA	NA	1	211	Shawn_et_al. Salem_et_al.
Omy200107513	No	NA	Unknown	Intergenic	NA	NA	1	257	Berthelot_et_al. Shawn_et_al.
Omy300074839	No	NA	Unknown	Intergenic	NA	NA	1	302	Shawn_et_al. Salem_et_al.
Omy300033629	No	NA	Diverging	Intergenic	NA	NA	1	429	Shawn_et_al. Salem_et_al.
Omy100182410	No	NA	Unknown	Intergenic	NA	NA	1	1078	Salem_et_al. Berthelot_et_al. Shawn_et_al.
Omy300034217	No	NA	Diverging	Intergenic	NA	NA	1	276	Shawn_et_al. Salem_et_al.
Omy200139134	No	NA	Diverging	Intergenic	NA	NA	1	1568	Berthelot_et_al. Salem_et_al. Shawn_et_al.
Omy300063091	No	NA	Converging	Intergenic	NA	NA	1	237	Shawn_et_al. Salem_et_al.
Omy100095856	No	NA	Unknown	Intergenic	NA	NA	1	765	Salem_et_al. Berthelot_et_al.
Omy200101349	No	NA	Unknown	Intergenic	NA	NA	1	515	Berthelot_et_al. Salem_et_al.
Omy200114747	No	NA	Unknown	Intergenic	NA	NA	1	1288	Berthelot_et_al. Salem_et_al.
Omy200138061	No	NA	Unknown	Intergenic	NA	NA	1	1506	Berthelot_et_al. Salem_et_al.
Omy300074466	No	NA	Diverging	Intergenic	NA	NA	1	979	Shawn_et_al. Salem_et_al.
Omy100114593	No	NA	Unknown	Intergenic	NA	NA	1	600	Salem_et_al. Berthelot_et_al.
Omy100078242	No	NA	Unknown	Intergenic	NA	NA	1	1491	Salem_et_al. Berthelot_et_al.
Omy100125321	No	NA	Unknown	Intergenic	NA	NA	1	903	Salem_et_al. Shawn_et_al. Berthelot_et_al.
Omy100015896	No	NA	Converging	Intergenic	NA	NA	1	860	Salem_et_al. Berthelot_et_al.
Omy200123734	No	NA	Unknown	Intergenic	NA	NA	1	688	Berthelot_et_al. Salem_et_al.
Omy200136153	No	NA	Unknown	Intergenic	NA	NA	1	952	Berthelot_et_al. Salem_et_al.
Omy200128085	No	NA	Unknown	Intergenic	NA	NA	1	820	Berthelot_et_al. Salem_et_al.
Omy100116487	No	NA	Unknown	Intergenic	NA	NA	1	860	Salem_et_al. Berthelot_et_al.
Omy100070637	No	NA	Unknown	Intergenic	NA	NA	1	1552	Salem_et_al. Berthelot_et_al.
Omy200069483	No	NA	Unknown	Intergenic	NA	NA	1	665	Berthelot_et_al. Salem_et_al.
Omy100140140	No	NA	Unknown	Intergenic	NA	NA	1	558	Salem_et_al. Berthelot_et_al.
Omy100080100	No	NA	Unknown	Intergenic	NA	NA	1	401	Salem_et_al. Shawn_et_al.
Omy200115030	No	NA	Unknown	Intergenic	NA	NA	1	633	Berthelot_et_al. Salem_et_al.
Omy300052177	No	NA	Converging	Intergenic	NA	NA	1	390	Shawn_et_al. Salem_et_al.
Omy200082348	No	NA	Unknown	Intergenic	NA	NA	1	753	Berthelot_et_al. Salem_et_al.
Omy100083393	No	NA	Converging	Intergenic	NA	NA	1	848	Salem_et_al. Shawn_et_al. Berthelot_et_al.
Omy300018329	No	NA	Unknown	Intergenic	NA	NA	1	336	Shawn_et_al. Berthelot_et_al.
Omy100126728	No	NA	Converging	Intergenic	NA	NA	1	855	Salem_et_al. Berthelot_et_al. Shawn_et_al.
Omy200211666	No	NA	Unknown	Intergenic	NA	NA	1	896	Berthelot_et_al. Salem_et_al.
Omy100139901	No	NA	Unknown	Intergenic	NA	NA	1	574	Salem_et_al. Shawn_et_al. Berthelot_et_al.
Omy100086331	No	NA	Unknown	Intergenic	NA	NA	1	1006	Salem_et_al. Berthelot_et_al.
Omy100140879	No	NA	Unknown	Intergenic	NA	NA	1	750	Salem_et_al. Shawn_et_al. Berthelot_et_al.
Omy100130054	No	NA	Unknown	Intergenic	NA	NA	1	1253	Salem_et_al. Berthelot_et_al.
Omy200104521	No	NA	Unknown	Intergenic	NA	NA	1	550	Berthelot_et_al. Salem_et_al.
Omy100107318	No	NA	Unknown	Intergenic	NA	NA	1	816	Salem_et_al. Berthelot_et_al.
Omy100093288	No	NA	Unknown	Intergenic	NA	NA	1	471	Salem_et_al. Berthelot_et_al.
Omy200092017	No	NA	Unknown	Intergenic	NA	NA	1	206	Berthelot_et_al. Salem_et_al.
Omy100135317	No	NA	Unknown	Intergenic	NA	NA	1	625	Salem_et_al. Berthelot_et_al. Shawn_et_al.
Omy100139715	No	NA	Unknown	Intergenic	NA	NA	1	852	Salem_et_al. Berthelot_et_al.
Omy200105725	No	NA	Unknown	Intergenic	NA	NA	1	761	Berthelot_et_al. Salem_et_al.
Omy100101845	No	NA	Unknown	Intergenic	NA	NA	1	1586	Salem_et_al. Shawn_et_al.
Omy300005645	No	NA	Diverging	Intergenic	NA	NA	2	643	Shawn_et_al. Salem_et_al. Berthelot_et_al.
Omy100132969	No	NA	Unknown	Intergenic	NA	NA	1	788	Salem_et_al. Berthelot_et_al.
Omy200226609	No	NA	Unknown	Intergenic	NA	NA	1	671	Berthelot_et_al. Salem_et_al.
Omy200117809	No	NA	Unknown	Intergenic	NA	NA	1	846	Berthelot_et_al. Salem_et_al.
Omy200087518	No	NA	Unknown	Intergenic	NA	NA	1	428	Berthelot_et_al. Salem_et_al.
Omy300021765	No	NA	Unknown	Intergenic	NA	NA	1	337	Shawn_et_al. Berthelot_et_al.
Omy300104213	No	NA	Diverging	Intergenic	NA	NA	1	317	Shawn_et_al. Salem_et_al.
Omy300102100	No	NA	Diverging	Intergenic	NA	NA	1	728	Shawn_et_al. Salem_et_al.
Omy100156231	No	NA	Unknown	Intergenic	NA	NA	1	465	Salem_et_al. Berthelot_et_al.
Omy200061263	No	NA	Unknown	Intergenic	NA	NA	1	1126	Berthelot_et_al. Shawn_et_al.
Omy200074857	No	NA	Unknown	Intergenic	NA	NA	1	720	Berthelot_et_al. Salem_et_al.
Omy100082386	No	NA	Unknown	Intergenic	NA	NA	1	363	Salem_et_al. Berthelot_et_al.
Omy200109781	No	NA	Unknown	Intergenic	NA	NA	1	500	Berthelot_et_al. Salem_et_al.
Omy300045216	No	NA	Unknown	Intergenic	NA	NA	1	301	Shawn_et_al. Salem_et_al.
Omy100089910	No	NA	Unknown	Intergenic	NA	NA	1	2998	Salem_et_al. Berthelot_et_al. Shawn_et_al.
Omy100094621	No	NA	Unknown	Intergenic	NA	NA	1	724	Salem_et_al. Berthelot_et_al.
Omy200183928	No	NA	Unknown	Intergenic	NA	NA	1	1008	Berthelot_et_al. Salem_et_al.
Omy100009017	No	NA	Unknown	Intergenic	NA	NA	1	1694	Salem_et_al. Berthelot_et_al.
Omy100137809	No	NA	Unknown	Intergenic	NA	NA	1	1191	Salem_et_al. Berthelot_et_al. Shawn_et_al. Fox_et_al.
Omy100101505	No	NA	Unknown	Intergenic	NA	NA	1	1210	Salem_et_al. Berthelot_et_al.
Omy100081468	No	NA	Unknown	Intergenic	NA	NA	1	799	Salem_et_al. Berthelot_et_al.
Omy100070180	No	NA	Unknown	Intergenic	NA	NA	1	778	Salem_et_al. Berthelot_et_al.
Omy100070147	No	NA	Unknown	Intergenic	NA	NA	1	803	Salem_et_al. Berthelot_et_al.
Omy100206418	No	NA	Unknown	Intergenic	NA	NA	1	1093	Salem_et_al. Berthelot_et_al. Shawn_et_al.
Omy200142955	No	NA	Unknown	Intergenic	NA	NA	1	787	Berthelot_et_al. Salem_et_al.
Omy200017570	No	NA	Unknown	Intergenic	NA	NA	2	945	Berthelot_et_al. Salem_et_al. Shawn_et_al.
Omy200179602	No	NA	Unknown	Intergenic	NA	NA	1	1847	Berthelot_et_al. Salem_et_al.
Omy300068541	No	NA	Diverging	Intergenic	NA	NA	1	370	Shawn_et_al. Salem_et_al.
Omy200088962	No	NA	Unknown	Intergenic	NA	NA	1	667	Berthelot_et_al. Salem_et_al.
Omy200139115	No	NA	Unknown	Intergenic	NA	NA	1	463	Berthelot_et_al. Salem_et_al.
Omy300086526	No	NA	Unknown	Intergenic	NA	NA	1	617	Shawn_et_al. Salem_et_al.
Omy200093368	No	NA	Unknown	Intergenic	NA	NA	1	1670	Berthelot_et_al. Salem_et_al.
Omy100017234	No	NA	Unknown	Intergenic	NA	NA	1	695	Salem_et_al. Berthelot_et_al.
Omy200091440	No	NA	Unknown	Intergenic	NA	NA	1	568	Berthelot_et_al. Salem_et_al.
Omy200077847	No	NA	Unknown	Intergenic	NA	NA	1	567	Berthelot_et_al. Salem_et_al.
Omy200115909	No	NA	Unknown	Intergenic	NA	NA	1	680	Berthelot_et_al. Salem_et_al.
Omy200146955	No	NA	Unknown	Intergenic	NA	NA	1	2825	Berthelot_et_al. Salem_et_al. Shawn_et_al.
Omy200087947	No	NA	Unknown	Intergenic	NA	NA	1	1031	Berthelot_et_al. Salem_et_al.
Omy200215227	No	NA	Unknown	Intergenic	NA	NA	1	1120	Berthelot_et_al. Salem_et_al.
Omy200020426	No	NA	Unknown	Intergenic	NA	NA	3	709	Berthelot_et_al. Salem_et_al.
Omy200065913	No	NA	Unknown	Intergenic	NA	NA	1	515	Berthelot_et_al. Salem_et_al.
Omy100127638	No	NA	Unknown	Intergenic	NA	NA	1	923	Salem_et_al. Shawn_et_al. Berthelot_et_al.
Omy100144177	No	NA	Unknown	Intergenic	NA	NA	1	701	Salem_et_al. Berthelot_et_al.
Omy200116886	No	NA	Unknown	Intergenic	NA	NA	1	513	Berthelot_et_al. Salem_et_al.
Omy300057729	No	NA	Unknown	Intergenic	NA	NA	1	313	Shawn_et_al. Berthelot_et_al.
Omy200075251	No	NA	Unknown	Intergenic	NA	NA	1	577	Berthelot_et_al. Salem_et_al.
Omy100101868	No	NA	Unknown	Intergenic	NA	NA	1	419	Salem_et_al. Shawn_et_al.
Omy100187257	No	NA	Unknown	Intergenic	NA	NA	2	1266	Salem_et_al. Shawn_et_al. Berthelot_et_al.
Omy200223038	No	NA	Diverging	Intergenic	NA	NA	1	238	Berthelot_et_al. Salem_et_al. Shawn_et_al.
Omy200065963	No	NA	Unknown	Intergenic	NA	NA	1	250	Berthelot_et_al. Salem_et_al.
Omy100102849	No	NA	Unknown	Intergenic	NA	NA	1	934	Salem_et_al. Shawn_et_al.
Omy200126825	No	NA	Unknown	Intergenic	NA	NA	1	801	Berthelot_et_al. Salem_et_al.
Omy100128252	No	NA	Unknown	Intergenic	NA	NA	1	551	Salem_et_al. Berthelot_et_al.
Omy200192266	No	NA	Unknown	Intergenic	NA	NA	1	558	Berthelot_et_al. Salem_et_al.
Omy200139488	No	NA	Unknown	Intergenic	NA	NA	1	343	Berthelot_et_al. Salem_et_al.
Omy300046458	No	NA	Converging	Intergenic	NA	NA	1	375	Shawn_et_al. Salem_et_al.
Omy100186300	No	NA	Unknown	Intergenic	NA	NA	1	849	Salem_et_al. Berthelot_et_al.
Omy200108239	No	NA	Unknown	Intergenic	NA	NA	1	1276	Berthelot_et_al. Salem_et_al.
Omy200081186	No	NA	Unknown	Intergenic	NA	NA	1	366	Berthelot_et_al. Salem_et_al.
Omy300051138	No	NA	Unknown	Intergenic	NA	NA	1	665	Shawn_et_al. Salem_et_al.
Omy100077794	No	NA	Unknown	Intergenic	NA	NA	1	638	Salem_et_al. Berthelot_et_al.
Omy100085312	No	NA	Unknown	Intergenic	NA	NA	1	612	Salem_et_al. Berthelot_et_al.
Omy300029229	No	NA	Unknown	Intergenic	NA	NA	1	616	Shawn_et_al. Salem_et_al.
Omy200097364	No	NA	Converging	Intergenic	NA	NA	1	459	Berthelot_et_al. Salem_et_al. Shawn_et_al.
Omy200100786	No	NA	Unknown	Intergenic	NA	NA	1	518	Berthelot_et_al. Salem_et_al.
Omy200136147	No	NA	Unknown	Intergenic	NA	NA	1	585	Berthelot_et_al. Salem_et_al.
Omy300069104	No	NA	Unknown	Intergenic	NA	NA	1	235	Shawn_et_al. Salem_et_al.
Omy100141992	No	NA	Unknown	Intergenic	NA	NA	1	263	Salem_et_al. Berthelot_et_al.
Omy200138587	No	NA	Unknown	Intergenic	NA	NA	1	426	Berthelot_et_al. Salem_et_al.
Omy100064067	No	NA	Converging	Intergenic	NA	NA	1	399	Salem_et_al. Shawn_et_al.
Omy300063734	No	NA	Diverging	Intergenic	NA	NA	1	410	Shawn_et_al. Salem_et_al.
Omy100135946	No	NA	Unknown	Intergenic	NA	NA	1	1107	Salem_et_al. Berthelot_et_al.
Omy200062679	No	NA	Unknown	Intergenic	NA	NA	1	475	Berthelot_et_al. Salem_et_al.
Omy200117916	No	NA	Unknown	Intergenic	NA	NA	1	1174	Berthelot_et_al. Salem_et_al.
Omy200173215	No	NA	Unknown	Intergenic	NA	NA	1	1053	Berthelot_et_al. Salem_et_al.
Omy100130128	No	NA	Unknown	Intergenic	NA	NA	1	666	Salem_et_al. Berthelot_et_al.
Omy200080279	No	NA	Unknown	Intergenic	NA	NA	1	1347	Berthelot_et_al. Salem_et_al. Shawn_et_al.
Omy300053502	No	NA	Unknown	Intergenic	NA	NA	1	719	Shawn_et_al. Berthelot_et_al.
Omy200211053	No	NA	Unknown	Intergenic	NA	NA	1	750	Berthelot_et_al. Salem_et_al.
Omy200094600	No	NA	Unknown	Intergenic	NA	NA	1	506	Berthelot_et_al. Salem_et_al.
Omy200124947	No	NA	Unknown	Intergenic	NA	NA	1	446	Berthelot_et_al. Salem_et_al.
Omy100227749	No	NA	Unknown	Intergenic	NA	NA	1	982	Salem_et_al. Berthelot_et_al.
Omy200105655	No	NA	Unknown	Intergenic	NA	NA	1	616	Berthelot_et_al. Salem_et_al.
Omy200117089	No	NA	Unknown	Intergenic	NA	NA	1	1709	Berthelot_et_al. Salem_et_al.
Omy100087787	No	NA	Unknown	Intergenic	NA	NA	1	1282	Salem_et_al. Berthelot_et_al.
Omy200197471	No	NA	Unknown	Intergenic	NA	NA	1	1099	Berthelot_et_al. Salem_et_al.
Omy100173889	No	NA	Unknown	Intergenic	NA	NA	1	855	Salem_et_al. Berthelot_et_al.
Omy100132292	No	NA	Unknown	Intergenic	NA	NA	1	433	Salem_et_al. Berthelot_et_al.
Omy200162350	No	NA	Unknown	Intergenic	NA	NA	1	773	Berthelot_et_al. Salem_et_al.
Omy100098826	No	NA	Unknown	Intergenic	NA	NA	1	583	Salem_et_al. Berthelot_et_al.
Omy200014573	No	NA	Unknown	Intergenic	NA	NA	1	872	Berthelot_et_al. Salem_et_al.
Omy300038079	No	NA	Diverging	Intergenic	NA	NA	1	423	Shawn_et_al. Salem_et_al.
Omy200083583	No	NA	Unknown	Intergenic	NA	NA	1	1055	Berthelot_et_al. Salem_et_al.
Omy100099781	No	NA	Unknown	Intergenic	NA	NA	1	968	Salem_et_al. Shawn_et_al. Berthelot_et_al.
Omy100027448	No	NA	Unknown	Intergenic	NA	NA	2	1007	Salem_et_al. Berthelot_et_al.
Omy200192702	No	NA	Converging	Intergenic	NA	NA	1	629	Berthelot_et_al. Salem_et_al. Shawn_et_al.
Omy100126398	No	NA	Unknown	Intergenic	NA	NA	1	368	Salem_et_al. Berthelot_et_al.
Omy200166992	No	NA	Unknown	Intergenic	NA	NA	1	732	Berthelot_et_al. Salem_et_al.
Omy300063710	No	NA	Converging	Intergenic	NA	NA	1	954	Shawn_et_al. Berthelot_et_al.
Omy100118917	No	NA	Unknown	Intergenic	NA	NA	1	682	Salem_et_al. Berthelot_et_al.
Omy100129175	No	NA	Unknown	Intergenic	NA	NA	1	2042	Salem_et_al. Berthelot_et_al.
Omy300072092	No	NA	Diverging	Intergenic	NA	NA	1	757	Shawn_et_al. Fox_et_al.
Omy200017676	No	NA	Unknown	Intergenic	NA	NA	2	422	Berthelot_et_al. Salem_et_al.
Omy200068662	No	NA	Unknown	Intergenic	NA	NA	1	430	Berthelot_et_al. Salem_et_al.
Omy300043127	No	NA	Unknown	Intergenic	NA	NA	1	676	Shawn_et_al. Salem_et_al.
Omy200129111	No	NA	Unknown	Intergenic	NA	NA	1	1586	Berthelot_et_al. Salem_et_al.
Omy100079149	No	NA	Diverging	Intergenic	NA	NA	1	376	Salem_et_al. Berthelot_et_al.
Omy200126872	No	NA	Unknown	Intergenic	NA	NA	1	1047	Berthelot_et_al. Salem_et_al.
Omy300009647	No	NA	Unknown	Intergenic	NA	NA	2	386	Shawn_et_al. Salem_et_al.
Omy300037685	No	NA	Unknown	Intergenic	NA	NA	1	509	Shawn_et_al. Salem_et_al.
Omy200067930	No	NA	Unknown	Intergenic	NA	NA	1	1525	Berthelot_et_al. Salem_et_al.
Omy100142264	No	NA	Unknown	Intergenic	NA	NA	1	880	Salem_et_al. Berthelot_et_al.
Omy100068934	No	NA	Unknown	Intergenic	NA	NA	1	836	Salem_et_al. Berthelot_et_al.
Omy200085695	No	NA	Unknown	Intergenic	NA	NA	1	841	Berthelot_et_al. Salem_et_al.
Omy200116268	No	NA	Unknown	Intergenic	NA	NA	1	1170	Berthelot_et_al. Salem_et_al.
Omy200203904	No	NA	Unknown	Intergenic	NA	NA	1	1423	Berthelot_et_al. Salem_et_al.
Omy100114589	No	NA	Unknown	Intergenic	NA	NA	1	1098	Salem_et_al. Berthelot_et_al.
Omy100112281	No	NA	Unknown	Intergenic	NA	NA	1	950	Salem_et_al. Berthelot_et_al. Shawn_et_al.
Omy200165480	No	NA	Unknown	Intergenic	NA	NA	1	3206	Berthelot_et_al. Salem_et_al.
Omy100088480	No	NA	Unknown	Intergenic	NA	NA	1	584	Salem_et_al. Shawn_et_al. Berthelot_et_al. Fox_et_al.
Omy200128066	No	NA	Unknown	Intergenic	NA	NA	1	1119	Berthelot_et_al. Salem_et_al.
Omy100090880	No	NA	Unknown	Intergenic	NA	NA	1	1242	Salem_et_al. Berthelot_et_al.
Omy200082236	No	NA	Unknown	Intergenic	NA	NA	1	620	Berthelot_et_al. Salem_et_al.
Omy200074310	No	NA	Unknown	Intergenic	NA	NA	1	1243	Berthelot_et_al. Salem_et_al.
Omy200097826	No	NA	Unknown	Intergenic	NA	NA	1	340	Berthelot_et_al. Salem_et_al.
Omy200106669	No	NA	Unknown	Intergenic	NA	NA	1	1013	Berthelot_et_al. Salem_et_al.
Omy200065028	No	NA	Unknown	Intergenic	NA	NA	1	493	Berthelot_et_al. Salem_et_al.
Omy200166568	No	NA	Unknown	Intergenic	NA	NA	1	1941	Berthelot_et_al. Salem_et_al.
Omy200110772	No	NA	Unknown	Intergenic	NA	NA	1	1692	Berthelot_et_al. Salem_et_al.
Omy100138852	No	NA	Unknown	Intergenic	NA	NA	1	806	Salem_et_al. Berthelot_et_al.
Omy200126974	No	NA	Unknown	Intergenic	NA	NA	1	370	Berthelot_et_al. Shawn_et_al.
Omy200087316	No	NA	Unknown	Intergenic	NA	NA	1	694	Berthelot_et_al. Salem_et_al.
Omy200074395	No	NA	Unknown	Intergenic	NA	NA	1	703	Berthelot_et_al. Salem_et_al.
Omy100109370	No	NA	Unknown	Intergenic	NA	NA	1	547	Salem_et_al. Berthelot_et_al.
Omy100028096	No	NA	Unknown	Intergenic	NA	NA	2	481	Salem_et_al. Berthelot_et_al.
Omy200118921	No	NA	Unknown	Intergenic	NA	NA	1	704	Berthelot_et_al. Salem_et_al.
Omy300020991	No	NA	Unknown	Intergenic	NA	NA	1	327	Shawn_et_al. Salem_et_al.
Omy300055489	No	NA	Converging	Intergenic	NA	NA	1	457	Shawn_et_al. Salem_et_al.
Omy200132039	No	NA	Diverging	Intergenic	NA	NA	1	731	Berthelot_et_al. Salem_et_al. Shawn_et_al.
Omy200138730	No	NA	Unknown	Intergenic	NA	NA	1	475	Berthelot_et_al. Salem_et_al.
Omy200081470	No	NA	Unknown	Intergenic	NA	NA	1	951	Berthelot_et_al. Salem_et_al.
Omy100091632	No	NA	Unknown	Intergenic	NA	NA	1	1451	Salem_et_al. Berthelot_et_al.
Omy200059172	No	NA	Unknown	Intergenic	NA	NA	1	1358	Berthelot_et_al. Salem_et_al.
Omy100075096	No	NA	Unknown	Intergenic	NA	NA	1	803	Salem_et_al. Berthelot_et_al. Shawn_et_al.
Omy200122798	No	NA	Unknown	Intergenic	NA	NA	1	513	Berthelot_et_al. Salem_et_al.
Omy200025892	No	NA	Unknown	Intergenic	NA	NA	3	343	Berthelot_et_al. Salem_et_al.
Omy200064200	No	NA	Unknown	Intergenic	NA	NA	1	2761	Berthelot_et_al. Salem_et_al. Shawn_et_al.
Omy300028357	No	NA	Unknown	Intergenic	NA	NA	1	457	Shawn_et_al. Salem_et_al.
Omy100116276	No	NA	Unknown	Intergenic	NA	NA	1	614	Salem_et_al. Berthelot_et_al.
Omy200061417	No	NA	Unknown	Intergenic	NA	NA	1	1334	Berthelot_et_al. Salem_et_al.
Omy100107794	No	NA	Unknown	Intergenic	NA	NA	1	558	Salem_et_al. Berthelot_et_al.
Omy300027153	No	NA	Diverging	Intergenic	NA	NA	1	417	Shawn_et_al. Salem_et_al.
Omy200082036	No	NA	Unknown	Intergenic	NA	NA	1	458	Berthelot_et_al. Salem_et_al.
Omy300104498	No	NA	Diverging	Intergenic	NA	NA	1	412	Shawn_et_al. Berthelot_et_al.
Omy100065118	No	NA	Unknown	Intergenic	NA	NA	1	1097	Salem_et_al. Berthelot_et_al.
Omy200110118	No	NA	Unknown	Intergenic	NA	NA	1	389	Berthelot_et_al. Salem_et_al.
Omy200133480	No	NA	Unknown	Intergenic	NA	NA	1	528	Berthelot_et_al. Salem_et_al.
Omy100138781	No	NA	Unknown	Intergenic	NA	NA	1	567	Salem_et_al. Berthelot_et_al.
Omy100072540	No	NA	Unknown	Intergenic	NA	NA	1	835	Salem_et_al. Berthelot_et_al.
Omy200069117	No	NA	Unknown	Intergenic	NA	NA	1	537	Berthelot_et_al. Salem_et_al.
Omy300059384	No	NA	Unknown	Intergenic	NA	NA	1	728	Shawn_et_al. Salem_et_al.
Omy200099237	No	NA	Unknown	Intergenic	NA	NA	1	716	Berthelot_et_al. Salem_et_al.
Omy300100346	No	NA	Unknown	Intergenic	NA	NA	1	495	Shawn_et_al. Salem_et_al.
Omy200179762	No	NA	Unknown	Intergenic	NA	NA	1	899	Berthelot_et_al. Salem_et_al.
Omy300023247	No	NA	Converging	Intergenic	NA	NA	1	355	Shawn_et_al. Salem_et_al.
Omy100222679	No	NA	Unknown	Intergenic	NA	NA	1	1099	Salem_et_al. Berthelot_et_al.
Omy200002888	No	NA	Unknown	Intergenic	NA	NA	2	1737	Berthelot_et_al. Salem_et_al. Shawn_et_al.
Omy100104381	No	NA	Unknown	Intergenic	NA	NA	1	1116	Salem_et_al. Berthelot_et_al. Shawn_et_al.
Omy100107573	No	NA	Unknown	Intergenic	NA	NA	1	559	Salem_et_al. Berthelot_et_al.
Omy200192161	No	NA	Unknown	Intergenic	NA	NA	1	504	Berthelot_et_al. Salem_et_al.
Omy200015460	No	NA	Unknown	Intergenic	NA	NA	3	736	Berthelot_et_al. Salem_et_al.
Omy200215204	No	NA	Unknown	Intergenic	NA	NA	1	655	Berthelot_et_al. Salem_et_al.
Omy100017006	No	NA	Unknown	Intergenic	NA	NA	2	732	Salem_et_al. Berthelot_et_al.
Omy100155634	No	NA	Unknown	Intergenic	NA	NA	2	1289	Salem_et_al. Shawn_et_al. Berthelot_et_al.
Omy100006044	No	NA	Unknown	Intergenic	NA	NA	2	590	Salem_et_al. Berthelot_et_al.
Omy100117209	No	NA	Unknown	Intergenic	NA	NA	1	648	Salem_et_al. Berthelot_et_al.
Omy100071605	No	NA	Unknown	Intergenic	NA	NA	1	600	Salem_et_al. Berthelot_et_al.
Omy300017187	No	NA	Unknown	Intergenic	NA	NA	1	509	Shawn_et_al. Salem_et_al.
Omy100126102	No	NA	Unknown	Intergenic	NA	NA	1	763	Salem_et_al. Berthelot_et_al.
Omy200143128	No	NA	Unknown	Intergenic	NA	NA	1	712	Berthelot_et_al. Shawn_et_al.
Omy300081078	No	NA	Unknown	Intergenic	NA	NA	1	950	Shawn_et_al. Salem_et_al.
Omy100206649	No	NA	Unknown	Intergenic	NA	NA	1	2071	Salem_et_al. Shawn_et_al. Berthelot_et_al.
Omy100134850	No	NA	Unknown	Intergenic	NA	NA	1	862	Salem_et_al. Shawn_et_al.
Omy100099772	No	NA	Unknown	Intergenic	NA	NA	1	792	Salem_et_al. Berthelot_et_al.
Omy300042918	No	NA	Unknown	Intergenic	NA	NA	1	358	Shawn_et_al. Salem_et_al.
Omy200153851	No	NA	Unknown	Intergenic	NA	NA	1	597	Berthelot_et_al. Shawn_et_al.
Omy300049689	No	NA	Unknown	Intergenic	NA	NA	1	372	Shawn_et_al. Salem_et_al.
Omy200230043	No	NA	Unknown	Intergenic	NA	NA	1	889	Berthelot_et_al. Salem_et_al.
Omy200102528	No	NA	Unknown	Intergenic	NA	NA	1	552	Berthelot_et_al. Salem_et_al.
Omy100104428	No	NA	Diverging	Intergenic	NA	NA	1	3708	Salem_et_al. Berthelot_et_al. Shawn_et_al.
Omy200132289	No	NA	Unknown	Intergenic	NA	NA	1	637	Berthelot_et_al. Salem_et_al.
Omy200115853	No	NA	Unknown	Intergenic	NA	NA	1	309	Berthelot_et_al. Shawn_et_al.
Omy200132060	No	NA	Unknown	Intergenic	NA	NA	1	2547	Berthelot_et_al. Salem_et_al.
Omy100137650	No	NA	Unknown	Intergenic	NA	NA	1	1600	Salem_et_al. Berthelot_et_al.
Omy100100008	No	NA	Unknown	Intergenic	NA	NA	1	412	Salem_et_al. Berthelot_et_al.
Omy200084766	No	NA	Unknown	Intergenic	NA	NA	1	857	Berthelot_et_al. Salem_et_al.
Omy200105247	No	NA	Unknown	Intergenic	NA	NA	1	814	Berthelot_et_al. Salem_et_al.
Omy100071300	No	NA	Unknown	Intergenic	NA	NA	1	1411	Salem_et_al. Berthelot_et_al. Shawn_et_al.
Omy100128577	No	NA	Diverging	Intergenic	NA	NA	1	603	Salem_et_al. Berthelot_et_al. Shawn_et_al.
Omy300032088	No	NA	Converging	Intergenic	NA	NA	1	641	Shawn_et_al. Berthelot_et_al.
Omy300022162	No	NA	Unknown	Intergenic	NA	NA	1	342	Shawn_et_al. Berthelot_et_al.
Omy200010654	No	NA	Unknown	Intergenic	NA	NA	2	498	Berthelot_et_al. Salem_et_al.
Omy200211920	No	NA	Unknown	Intergenic	NA	NA	1	336	Berthelot_et_al. Salem_et_al.
Omy100091413	No	NA	Unknown	Intergenic	NA	NA	1	576	Salem_et_al. Berthelot_et_al.
Omy100063305	No	NA	Unknown	Intergenic	NA	NA	1	758	Salem_et_al. Berthelot_et_al.
Omy300023094	No	NA	Unknown	Intergenic	NA	NA	1	373	Shawn_et_al. Berthelot_et_al.
Omy100188424	No	NA	Unknown	Intergenic	NA	NA	1	2609	Salem_et_al. Berthelot_et_al.
Omy200061219	No	NA	Unknown	Intergenic	NA	NA	1	549	Berthelot_et_al. Salem_et_al.
Omy100099128	No	NA	Unknown	Intergenic	NA	NA	1	832	Salem_et_al. Berthelot_et_al. Shawn_et_al.
Omy100206613	No	NA	Unknown	Intergenic	NA	NA	1	627	Salem_et_al. Shawn_et_al. Berthelot_et_al.
Omy100071379	No	NA	Unknown	Intergenic	NA	NA	1	1045	Salem_et_al. Berthelot_et_al. Shawn_et_al.
Omy200183835	No	NA	Unknown	Intergenic	NA	NA	1	940	Berthelot_et_al. Salem_et_al.
Omy100140391	No	NA	Diverging	Intergenic	NA	NA	1	955	Salem_et_al. Shawn_et_al. Berthelot_et_al.
Omy100164392	No	NA	Unknown	Intergenic	NA	NA	1	1169	Salem_et_al. Berthelot_et_al.
Omy200114977	No	NA	Unknown	Intergenic	NA	NA	1	588	Berthelot_et_al. Salem_et_al.
Omy100035495	No	NA	Unknown	Intergenic	NA	NA	2	1314	Salem_et_al. Berthelot_et_al. Shawn_et_al.
Omy200215092	No	NA	Unknown	Intergenic	NA	NA	1	2201	Berthelot_et_al. Salem_et_al.
Omy300042581	No	NA	Converging	Intergenic	NA	NA	1	489	Shawn_et_al. Berthelot_et_al. Salem_et_al.
Omy100126362	No	NA	Unknown	Intergenic	NA	NA	1	862	Salem_et_al. Berthelot_et_al.
Omy200090922	No	NA	Diverging	Intergenic	NA	NA	1	1211	Berthelot_et_al. Salem_et_al. Shawn_et_al.
Omy200124974	No	NA	Unknown	Intergenic	NA	NA	1	799	Berthelot_et_al. Salem_et_al.
Omy200124557	No	NA	Unknown	Intergenic	NA	NA	1	2308	Berthelot_et_al. Salem_et_al.
Omy100117735	No	NA	Unknown	Intergenic	NA	NA	1	784	Salem_et_al. Berthelot_et_al. Shawn_et_al.
Omy200106069	No	NA	Unknown	Intergenic	NA	NA	1	507	Berthelot_et_al. Salem_et_al.
Omy100126669	No	NA	Unknown	Intergenic	NA	NA	1	743	Salem_et_al. Berthelot_et_al.
Omy200066955	No	NA	Unknown	Intergenic	NA	NA	1	547	Berthelot_et_al. Salem_et_al.
Omy100074940	No	NA	Unknown	Intergenic	NA	NA	1	688	Salem_et_al. Berthelot_et_al.
Omy100117084	No	NA	Unknown	Intergenic	NA	NA	1	1469	Salem_et_al. Berthelot_et_al. Shawn_et_al.
Omy200078876	No	NA	Unknown	Intergenic	NA	NA	1	656	Berthelot_et_al. Salem_et_al.
Omy100217802	No	NA	Unknown	Intergenic	NA	NA	1	1116	Salem_et_al. Berthelot_et_al.
Omy100223939	No	NA	Unknown	Intergenic	NA	NA	1	704	Salem_et_al. Shawn_et_al.
Omy100137943	No	NA	Diverging	Intergenic	NA	NA	1	1049	Salem_et_al. Shawn_et_al.
Omy100090393	No	NA	Unknown	Intergenic	NA	NA	1	727	Salem_et_al. Shawn_et_al. Berthelot_et_al.
Omy100136671	No	NA	Unknown	Intergenic	NA	NA	1	745	Salem_et_al. Shawn_et_al.
Omy100087212	No	NA	Unknown	Intergenic	NA	NA	1	385	Salem_et_al. Berthelot_et_al.
Omy200064466	No	NA	Unknown	Intergenic	NA	NA	1	498	Berthelot_et_al. Salem_et_al.
Omy100087833	No	NA	Unknown	Intergenic	NA	NA	1	697	Salem_et_al. Berthelot_et_al.
Omy200065406	No	NA	Diverging	Intergenic	NA	NA	1	997	Berthelot_et_al. Salem_et_al. Shawn_et_al.
Omy100117253	No	NA	Unknown	Intergenic	NA	NA	1	875	Salem_et_al. Berthelot_et_al.
Omy100083589	No	NA	Unknown	Intergenic	NA	NA	1	540	Salem_et_al. Berthelot_et_al.
Omy200138176	No	NA	Converging	Intergenic	NA	NA	1	299	Berthelot_et_al. Salem_et_al. Shawn_et_al.
Omy300067408	No	NA	Unknown	Intergenic	NA	NA	1	417	Shawn_et_al. Salem_et_al.
Omy300066250	No	NA	Diverging	Intergenic	NA	NA	1	426	Shawn_et_al. Salem_et_al.
Omy300033454	No	NA	Unknown	Intergenic	NA	NA	1	421	Shawn_et_al. Salem_et_al.
Omy200105740	No	NA	Unknown	Intergenic	NA	NA	1	418	Berthelot_et_al. Salem_et_al.
Omy100095946	No	NA	Unknown	Intergenic	NA	NA	1	586	Salem_et_al. Shawn_et_al. Berthelot_et_al.
Omy200103508	No	NA	Unknown	Intergenic	NA	NA	1	1161	Berthelot_et_al. Salem_et_al.
Omy100013598	No	NA	Unknown	Intergenic	NA	NA	2	431	Salem_et_al. Berthelot_et_al.
Omy200178494	No	NA	Unknown	Intergenic	NA	NA	1	1546	Berthelot_et_al. Salem_et_al.
Omy200194052	Yes	NA	Unknown	Intergenic	NA	NA	1	905	Berthelot_et_al. Salem_et_al.
Omy100110507	No	NA	Unknown	Intergenic	NA	NA	1	644	Salem_et_al. Berthelot_et_al.
Omy200194586	No	NA	Unknown	Intergenic	NA	NA	1	784	Berthelot_et_al. Salem_et_al.
Omy100207055	No	NA	Unknown	Intergenic	NA	NA	1	997	Salem_et_al. Berthelot_et_al.
Omy100149487	No	NA	Unknown	Intergenic	NA	NA	1	1051	Salem_et_al. Berthelot_et_al. Shawn_et_al.
Omy100203000	No	NA	Unknown	Intergenic	NA	NA	1	1174	Salem_et_al. Berthelot_et_al. Shawn_et_al.
Omy100129737	No	NA	Unknown	Intergenic	NA	NA	1	604	Salem_et_al. Shawn_et_al. Berthelot_et_al.
Omy100112796	No	NA	Unknown	Intergenic	NA	NA	1	839	Salem_et_al. Berthelot_et_al.
Omy200175106	No	NA	Unknown	Intergenic	NA	NA	1	571	Berthelot_et_al. Salem_et_al.
Omy100132514	No	NA	Unknown	Intergenic	NA	NA	1	678	Salem_et_al. Berthelot_et_al.
Omy100011217	No	NA	Unknown	Intergenic	NA	NA	2	756	Salem_et_al. Shawn_et_al.
Omy100110931	No	NA	Unknown	Intergenic	NA	NA	1	223	Salem_et_al. Berthelot_et_al.
Omy200085325	No	NA	Unknown	Intergenic	NA	NA	1	587	Berthelot_et_al. Salem_et_al.
Omy200068029	No	NA	Diverging	Intergenic	NA	NA	1	818	Berthelot_et_al. Salem_et_al. Shawn_et_al.
Omy100090799	No	NA	Unknown	Intergenic	NA	NA	1	442	Salem_et_al. Berthelot_et_al.
Omy200097532	No	NA	Unknown	Intergenic	NA	NA	1	562	Berthelot_et_al. Salem_et_al.
Omy300020255	No	NA	Diverging	Intergenic	NA	NA	1	890	Shawn_et_al. Salem_et_al. Berthelot_et_al.
Omy200072831	No	NA	Unknown	Intergenic	NA	NA	1	391	Berthelot_et_al. Salem_et_al.
Omy200102700	No	NA	Unknown	Intergenic	NA	NA	1	1725	Berthelot_et_al. Salem_et_al.
Omy100173884	No	NA	Unknown	Intergenic	NA	NA	1	3293	Salem_et_al. Berthelot_et_al.
Omy200131398	No	NA	Unknown	Intergenic	NA	NA	1	1544	Berthelot_et_al. Salem_et_al.
Omy200012810	No	NA	Unknown	Intergenic	NA	NA	2	1151	Berthelot_et_al. Salem_et_al.
Omy200031026	Yes	NA	Unknown	Intergenic	NA	NA	4	597	Berthelot_et_al. Salem_et_al.
Omy200089326	No	NA	Unknown	Intergenic	NA	NA	1	563	Berthelot_et_al. Salem_et_al.
Omy200156601	No	NA	Unknown	Intergenic	NA	NA	1	803	Berthelot_et_al. Salem_et_al. Shawn_et_al.
Omy100206121	No	NA	Unknown	Intergenic	NA	NA	2	1576	Salem_et_al. Shawn_et_al.
Omy200074334	No	NA	Unknown	Intergenic	NA	NA	1	581	Berthelot_et_al. Salem_et_al.
Omy300064273	No	NA	Unknown	Intergenic	NA	NA	1	591	Shawn_et_al. Salem_et_al.
Omy300020708	No	NA	Unknown	Intergenic	NA	NA	1	514	Shawn_et_al. Salem_et_al.
Omy300025975	No	NA	Unknown	Intergenic	NA	NA	1	415	Shawn_et_al. Salem_et_al.
Omy200060215	No	NA	Unknown	Intergenic	NA	NA	1	431	Berthelot_et_al. Salem_et_al. Shawn_et_al.
Omy100127162	No	NA	Unknown	Intergenic	NA	NA	1	715	Salem_et_al. Berthelot_et_al.
Omy200079581	No	NA	Unknown	Intergenic	NA	NA	1	664	Berthelot_et_al. Salem_et_al.
Omy200080518	No	NA	Unknown	Intergenic	NA	NA	1	1514	Berthelot_et_al. Salem_et_al.
Omy300093299	No	NA	Diverging	Intergenic	NA	NA	1	787	Shawn_et_al. Salem_et_al.
Omy300106217	No	NA	Converging	Intergenic	NA	NA	1	464	Shawn_et_al. Salem_et_al.
Omy200019519	No	NA	Unknown	Intergenic	NA	NA	3	1429	Berthelot_et_al. Salem_et_al.
Omy100108720	No	NA	Unknown	Intergenic	NA	NA	1	357	Salem_et_al. Berthelot_et_al.
Omy300051386	No	NA	Diverging	Intergenic	NA	NA	1	452	Shawn_et_al. Salem_et_al.
Omy200041270	No	NA	Unknown	Intergenic	NA	NA	2	3665	Berthelot_et_al. Salem_et_al.
Omy100095609	No	NA	Unknown	Intergenic	NA	NA	1	1117	Salem_et_al. Berthelot_et_al.
Omy200010206	No	NA	Unknown	Intergenic	NA	NA	4	746	Berthelot_et_al. Salem_et_al. Shawn_et_al.
Omy300023860	No	NA	Diverging	Intergenic	NA	NA	1	1343	Shawn_et_al. Salem_et_al. Berthelot_et_al.
Omy200076272	No	NA	Unknown	Intergenic	NA	NA	1	587	Berthelot_et_al. Salem_et_al.
Omy100091211	No	NA	Unknown	Intergenic	NA	NA	1	741	Salem_et_al. Berthelot_et_al.
Omy100164780	No	NA	Unknown	Intergenic	NA	NA	2	664	Salem_et_al. Berthelot_et_al.
Omy200128943	No	NA	Unknown	Intergenic	NA	NA	1	1251	Berthelot_et_al. Salem_et_al.
Omy100184376	No	NA	Unknown	Intergenic	NA	NA	1	634	Salem_et_al. Berthelot_et_al.
Omy200105876	No	NA	Unknown	Intergenic	NA	NA	1	419	Berthelot_et_al. Salem_et_al.
Omy200065569	No	NA	Unknown	Intergenic	NA	NA	1	2228	Berthelot_et_al. Salem_et_al. Shawn_et_al.
Omy100080279	No	NA	Unknown	Intergenic	NA	NA	1	609	Salem_et_al. Berthelot_et_al.
Omy300097569	No	NA	Diverging	Intergenic	NA	NA	1	652	Shawn_et_al. Salem_et_al.
Omy200098638	No	NA	Unknown	Intergenic	NA	NA	1	1247	Berthelot_et_al. Salem_et_al.
Omy200128778	No	NA	Unknown	Intergenic	NA	NA	1	603	Berthelot_et_al. Salem_et_al.
Omy300048359	No	NA	Unknown	Intergenic	NA	NA	1	501	Shawn_et_al. Salem_et_al.
Omy300041996	No	NA	Converging	Intergenic	NA	NA	1	659	Shawn_et_al. Salem_et_al.
Omy200132860	No	NA	Unknown	Intergenic	NA	NA	1	808	Berthelot_et_al. Salem_et_al.
Omy200087371	No	NA	Unknown	Intergenic	NA	NA	1	858	Berthelot_et_al. Salem_et_al.
Omy200069840	No	NA	Unknown	Intergenic	NA	NA	1	848	Berthelot_et_al. Salem_et_al. Shawn_et_al.
Omy100126680	No	NA	Unknown	Intergenic	NA	NA	1	529	Salem_et_al. Berthelot_et_al.
Omy100137664	No	NA	Unknown	Intergenic	NA	NA	1	633	Salem_et_al. Berthelot_et_al.
Omy100126134	No	NA	Unknown	Intergenic	NA	NA	1	2240	Salem_et_al. Berthelot_et_al.
Omy100113468	No	NA	Unknown	Intergenic	NA	NA	1	602	Salem_et_al. Berthelot_et_al.
Omy300019615	No	NA	Unknown	Intergenic	NA	NA	1	539	Shawn_et_al. Salem_et_al.
Omy100139978	No	NA	Unknown	Intergenic	NA	NA	1	686	Salem_et_al. Berthelot_et_al.
Omy100095646	No	NA	Unknown	Intergenic	NA	NA	1	858	Salem_et_al. Berthelot_et_al.
Omy100093217	No	NA	Unknown	Intergenic	NA	NA	1	993	Salem_et_al. Berthelot_et_al.
Omy200038711	No	NA	Unknown	Intergenic	NA	NA	2	426	Berthelot_et_al. Salem_et_al.
Omy200069564	No	NA	Unknown	Intergenic	NA	NA	1	327	Berthelot_et_al. Salem_et_al.
Omy200110484	No	NA	Unknown	Intergenic	NA	NA	1	1056	Berthelot_et_al. Shawn_et_al.
Omy100100782	No	NA	Unknown	Intergenic	NA	NA	1	579	Salem_et_al. Berthelot_et_al.
Omy300108830	No	NA	Diverging	Intergenic	NA	NA	1	562	Shawn_et_al. Salem_et_al.
Omy100085281	No	NA	Unknown	Intergenic	NA	NA	1	2246	Salem_et_al. Shawn_et_al. Berthelot_et_al. Fox_et_al.
Omy200064626	No	NA	Unknown	Intergenic	NA	NA	1	1381	Berthelot_et_al. Salem_et_al.
Omy100124440	No	NA	Unknown	Intergenic	NA	NA	1	968	Salem_et_al. Berthelot_et_al. Shawn_et_al.
Omy200174930	No	NA	Unknown	Intergenic	NA	NA	1	512	Berthelot_et_al. Salem_et_al.
Omy200178830	No	NA	Unknown	Intergenic	NA	NA	1	960	Berthelot_et_al. Salem_et_al.
Omy100090998	No	NA	Unknown	Intergenic	NA	NA	1	1191	Salem_et_al. Berthelot_et_al. Shawn_et_al.
Omy100084024	No	NA	Unknown	Intergenic	NA	NA	1	596	Salem_et_al. Shawn_et_al.
Omy100066547	No	NA	Unknown	Intergenic	NA	NA	1	805	Salem_et_al. Berthelot_et_al.
Omy300022206	No	NA	Unknown	Intergenic	NA	NA	1	563	Shawn_et_al. Salem_et_al.
Omy200211949	No	NA	Unknown	Intergenic	NA	NA	1	399	Berthelot_et_al. Salem_et_al.
Omy100121732	No	NA	Unknown	Intergenic	NA	NA	1	1328	Salem_et_al. Berthelot_et_al. Shawn_et_al.
Omy100100979	No	NA	Unknown	Intergenic	NA	NA	1	853	Salem_et_al. Berthelot_et_al.
Omy300039575	No	NA	Unknown	Intergenic	NA	NA	1	753	Shawn_et_al. Salem_et_al.
Omy100132473	No	NA	Converging	Intergenic	NA	NA	1	861	Salem_et_al. Berthelot_et_al. Shawn_et_al.
Omy200186003	No	NA	Unknown	Intergenic	NA	NA	1	357	Berthelot_et_al. Salem_et_al.
Omy100101210	No	NA	Unknown	Intergenic	NA	NA	1	821	Salem_et_al. Shawn_et_al. Berthelot_et_al.
Omy100123636	No	NA	Unknown	Intergenic	NA	NA	1	801	Salem_et_al. Berthelot_et_al.
Omy100122956	No	NA	Unknown	Intergenic	NA	NA	1	1364	Salem_et_al. Berthelot_et_al.
Omy100189011	No	NA	Unknown	Intergenic	NA	NA	3	791	Salem_et_al. Berthelot_et_al.
Omy200079925	No	NA	Unknown	Intergenic	NA	NA	1	405	Berthelot_et_al. Salem_et_al.
Omy200154377	No	NA	Unknown	Intergenic	NA	NA	1	654	Berthelot_et_al. Salem_et_al.
Omy200178909	No	NA	Unknown	Intergenic	NA	NA	1	991	Berthelot_et_al. Salem_et_al.
Omy100140168	No	NA	Unknown	Intergenic	NA	NA	1	1659	Salem_et_al. Shawn_et_al. Berthelot_et_al. Fox_et_al.
Omy300045062	No	NA	Unknown	Intergenic	NA	NA	1	308	Shawn_et_al. Salem_et_al.
Omy200065647	No	NA	Unknown	Intergenic	NA	NA	1	502	Berthelot_et_al. Salem_et_al.
Omy200068784	No	NA	Unknown	Intergenic	NA	NA	1	420	Berthelot_et_al. Salem_et_al.
Omy200098599	No	NA	Unknown	Intergenic	NA	NA	1	456	Berthelot_et_al. Salem_et_al.
Omy200079274	No	NA	Unknown	Intergenic	NA	NA	1	511	Berthelot_et_al. Salem_et_al.
Omy200134442	No	NA	Unknown	Intergenic	NA	NA	1	2330	Berthelot_et_al. Salem_et_al. Shawn_et_al.
Omy100002845	No	NA	Unknown	Intergenic	NA	NA	2	517	Salem_et_al. Berthelot_et_al.
Omy200079487	No	NA	Unknown	Intergenic	NA	NA	1	1276	Berthelot_et_al. Salem_et_al. Shawn_et_al.
Omy200174825	No	NA	Diverging	Intergenic	NA	NA	1	1755	Berthelot_et_al. Shawn_et_al.
Omy200203913	No	NA	Unknown	Intergenic	NA	NA	1	1230	Berthelot_et_al. Salem_et_al.
Omy100123365	No	NA	Unknown	Intergenic	NA	NA	1	538	Salem_et_al. Berthelot_et_al.
Omy100136597	No	NA	Unknown	Intergenic	NA	NA	1	484	Salem_et_al. Berthelot_et_al.
Omy200115373	No	NA	Unknown	Intergenic	NA	NA	1	965	Berthelot_et_al. Salem_et_al.
Omy300044072	No	NA	Unknown	Intergenic	NA	NA	1	556	Shawn_et_al. Salem_et_al. Berthelot_et_al.
Omy200210820	No	NA	Unknown	Intergenic	NA	NA	3	678	Berthelot_et_al. Salem_et_al.
Omy300043334	No	NA	Unknown	Intergenic	NA	NA	1	323	Shawn_et_al. Salem_et_al. Berthelot_et_al.
Omy300038912	No	NA	Unknown	Intergenic	NA	NA	1	679	Shawn_et_al. Salem_et_al.
Omy200087861	No	NA	Unknown	Intergenic	NA	NA	1	256	Berthelot_et_al. Salem_et_al.
Omy100123375	No	NA	Converging	Intergenic	NA	NA	1	611	Salem_et_al. Berthelot_et_al. Shawn_et_al.
Omy300051127	No	NA	Diverging	Intergenic	NA	NA	1	521	Shawn_et_al. Salem_et_al.
Omy200098356	No	NA	Unknown	Intergenic	NA	NA	1	626	Berthelot_et_al. Salem_et_al.
Omy100071356	No	NA	Unknown	Intergenic	NA	NA	1	609	Salem_et_al. Berthelot_et_al.
Omy200094552	No	NA	Unknown	Intergenic	NA	NA	1	1792	Berthelot_et_al. Salem_et_al.
Omy200100206	No	NA	Unknown	Intergenic	NA	NA	1	498	Berthelot_et_al. Salem_et_al.
Omy100136932	No	NA	Unknown	Intergenic	NA	NA	1	1649	Salem_et_al. Berthelot_et_al.
Omy300070294	No	NA	Unknown	Intergenic	NA	NA	1	516	Shawn_et_al. Salem_et_al.
Omy200212499	No	NA	Unknown	Intergenic	NA	NA	2	498	Berthelot_et_al. Salem_et_al.
Omy100098171	No	NA	Unknown	Intergenic	NA	NA	1	1437	Salem_et_al. Berthelot_et_al.
Omy200178557	No	NA	Unknown	Intergenic	NA	NA	1	589	Berthelot_et_al. Salem_et_al.
Omy200099526	No	NA	Unknown	Intergenic	NA	NA	1	571	Berthelot_et_al. Salem_et_al.
Omy100099578	No	NA	Unknown	Intergenic	NA	NA	1	910	Salem_et_al. Berthelot_et_al.
Omy100156964	No	NA	Unknown	Intergenic	NA	NA	1	1347	Salem_et_al. Shawn_et_al.
Omy200135666	Yes	NA	Unknown	Intergenic	NA	NA	1	775	Berthelot_et_al. Salem_et_al.
Omy100090027	No	NA	Converging	Intergenic	NA	NA	1	331	Salem_et_al. Berthelot_et_al.
Omy200085438	No	NA	Unknown	Intergenic	NA	NA	1	220	Berthelot_et_al. Salem_et_al.
Omy100083127	No	NA	Unknown	Intergenic	NA	NA	1	952	Salem_et_al. Berthelot_et_al.
Omy100134959	No	NA	Unknown	Intergenic	NA	NA	1	601	Salem_et_al. Berthelot_et_al.
Omy300023185	No	NA	Diverging	Intergenic	NA	NA	1	272	Shawn_et_al. Salem_et_al.
Omy200070258	No	NA	Unknown	Intergenic	NA	NA	1	741	Berthelot_et_al. Salem_et_al.
Omy100223067	No	NA	Diverging	Intergenic	NA	NA	1	1641	Salem_et_al. Fox_et_al. Berthelot_et_al. Shawn_et_al.
Omy100004152	No	NA	Unknown	Intergenic	NA	NA	2	1294	Salem_et_al. Berthelot_et_al.
Omy100110167	No	NA	Unknown	Intergenic	NA	NA	1	764	Salem_et_al. Berthelot_et_al.
Omy100184657	No	NA	Unknown	Intergenic	NA	NA	1	619	Salem_et_al. Berthelot_et_al.
Omy200138782	No	NA	Unknown	Intergenic	NA	NA	1	608	Berthelot_et_al. Salem_et_al.
Omy200136573	No	NA	Unknown	Intergenic	NA	NA	1	644	Berthelot_et_al. Salem_et_al.
Omy200113787	No	NA	Unknown	Intergenic	NA	NA	1	468	Berthelot_et_al. Salem_et_al.
Omy100136218	No	NA	Unknown	Intergenic	NA	NA	1	422	Salem_et_al. Berthelot_et_al.
Omy300029871	No	NA	Converging	Intergenic	NA	NA	1	1403	Shawn_et_al. Salem_et_al.
Omy300053239	No	NA	Converging	Intergenic	NA	NA	1	522	Shawn_et_al. Berthelot_et_al. Salem_et_al.
Omy200187800	No	NA	Unknown	Intergenic	NA	NA	1	1024	Berthelot_et_al. Salem_et_al.
Omy100117788	No	NA	Unknown	Intergenic	NA	NA	1	1470	Salem_et_al. Berthelot_et_al.
Omy100064969	No	NA	Unknown	Intergenic	NA	NA	1	735	Salem_et_al. Berthelot_et_al.
Omy200115160	No	NA	Unknown	Intergenic	NA	NA	1	1129	Berthelot_et_al. Salem_et_al.
Omy100070047	No	NA	Converging	Intergenic	NA	NA	1	2120	Salem_et_al. Shawn_et_al. Berthelot_et_al.
Omy100166578	No	NA	Unknown	Intergenic	NA	NA	2	887	Salem_et_al. Berthelot_et_al.
Omy100097156	No	NA	Unknown	Intergenic	NA	NA	1	559	Salem_et_al. Berthelot_et_al.
Omy200125035	No	NA	Unknown	Intergenic	NA	NA	1	683	Berthelot_et_al. Salem_et_al. Shawn_et_al.
Omy100118559	No	NA	Diverging	Intergenic	NA	NA	1	622	Salem_et_al. Berthelot_et_al. Shawn_et_al.
Omy300020836	No	NA	Unknown	Intergenic	NA	NA	1	439	Shawn_et_al. Berthelot_et_al. Salem_et_al.
Omy200050184	No	NA	Diverging	Intergenic	NA	NA	2	598	Berthelot_et_al. Salem_et_al. Shawn_et_al.
Omy100064436	No	NA	Unknown	Intergenic	NA	NA	1	2763	Salem_et_al. Berthelot_et_al.
Omy200060191	No	NA	Unknown	Intergenic	NA	NA	1	663	Berthelot_et_al. Shawn_et_al.
Omy100094650	No	NA	Unknown	Intergenic	NA	NA	1	693	Salem_et_al. Shawn_et_al.
Omy200138705	No	NA	Unknown	Intergenic	NA	NA	1	470	Berthelot_et_al. Salem_et_al.
Omy100097045	No	NA	Unknown	Intergenic	NA	NA	1	954	Salem_et_al. Berthelot_et_al.
Omy300017853	No	NA	Unknown	Intergenic	NA	NA	1	760	Shawn_et_al. Salem_et_al.
Omy100124353	No	NA	Unknown	Intergenic	NA	NA	1	645	Salem_et_al. Berthelot_et_al. Shawn_et_al.
Omy200215169	No	NA	Unknown	Intergenic	NA	NA	1	219	Berthelot_et_al. Salem_et_al.
Omy200197494	No	NA	Unknown	Intergenic	NA	NA	1	750	Berthelot_et_al. Salem_et_al.
Omy100180050	No	NA	Unknown	Intergenic	NA	NA	1	658	Salem_et_al. Berthelot_et_al.
Omy200080715	No	NA	Unknown	Intergenic	NA	NA	1	714	Berthelot_et_al. Salem_et_al.
Omy100168131	No	NA	Unknown	Intergenic	NA	NA	1	1343	Salem_et_al. Berthelot_et_al. Shawn_et_al.
Omy100220880	No	NA	Unknown	Intergenic	NA	NA	1	1106	Salem_et_al. Shawn_et_al. Berthelot_et_al.
Omy100019144	No	NA	Unknown	Intergenic	NA	NA	1	915	Salem_et_al. Berthelot_et_al.
Omy300060447	No	NA	Unknown	Intergenic	NA	NA	1	387	Shawn_et_al. Salem_et_al.
Omy200114561	No	NA	Unknown	Intergenic	NA	NA	1	836	Berthelot_et_al. Salem_et_al.
Omy100099683	No	NA	Unknown	Intergenic	NA	NA	1	449	Salem_et_al. Shawn_et_al. Berthelot_et_al.
Omy100067372	No	NA	Unknown	Intergenic	NA	NA	1	411	Salem_et_al. Berthelot_et_al.
Omy200201357	No	NA	Unknown	Intergenic	NA	NA	2	583	Berthelot_et_al. Salem_et_al.
Omy200061359	No	NA	Unknown	Intergenic	NA	NA	1	372	Berthelot_et_al. Salem_et_al.
Omy300089525	No	NA	Converging	Intergenic	NA	NA	1	492	Shawn_et_al. Salem_et_al.
Omy200070766	No	NA	Unknown	Intergenic	NA	NA	1	807	Berthelot_et_al. Salem_et_al. Shawn_et_al.
Omy100017683	No	NA	Unknown	Intergenic	NA	NA	2	1007	Salem_et_al. Berthelot_et_al.
Omy100223910	No	NA	Unknown	Intergenic	NA	NA	1	925	Salem_et_al. Shawn_et_al. Berthelot_et_al.
Omy100101782	No	NA	Unknown	Intergenic	NA	NA	1	730	Salem_et_al. Berthelot_et_al.
Omy100089787	No	NA	Unknown	Intergenic	NA	NA	1	1273	Salem_et_al. Berthelot_et_al. Shawn_et_al.
Omy200080247	No	NA	Unknown	Intergenic	NA	NA	1	486	Berthelot_et_al. Salem_et_al.
Omy100036527	No	NA	Unknown	Intergenic	NA	NA	2	436	Salem_et_al. Berthelot_et_al. Shawn_et_al.
Omy100072838	No	NA	Unknown	Intergenic	NA	NA	1	1271	Salem_et_al. Berthelot_et_al.
Omy100145604	No	NA	Unknown	Intergenic	NA	NA	1	1034	Salem_et_al. Berthelot_et_al.
Omy300061179	No	NA	Unknown	Intergenic	NA	NA	1	599	Shawn_et_al. Salem_et_al. Berthelot_et_al.
Omy200079652	No	NA	Unknown	Intergenic	NA	NA	1	537	Berthelot_et_al. Salem_et_al.
Omy200075590	No	NA	Unknown	Intergenic	NA	NA	1	505	Berthelot_et_al. Salem_et_al.
Omy300037054	No	NA	Diverging	Intergenic	NA	NA	1	686	Shawn_et_al. Berthelot_et_al. Salem_et_al.
Omy200114859	No	NA	Unknown	Intergenic	NA	NA	1	952	Berthelot_et_al. Salem_et_al. Shawn_et_al.
Omy300076767	No	NA	Unknown	Intergenic	NA	NA	1	560	Shawn_et_al. Salem_et_al.
Omy100127411	No	NA	Unknown	Intergenic	NA	NA	1	696	Salem_et_al. Berthelot_et_al.
Omy100071036	No	NA	Unknown	Intergenic	NA	NA	1	1689	Salem_et_al. Berthelot_et_al.
Omy100127167	No	NA	Unknown	Intergenic	NA	NA	1	781	Salem_et_al. Shawn_et_al.
Omy300065387	No	NA	Unknown	Intergenic	NA	NA	1	317	Shawn_et_al. Salem_et_al.
Omy300027863	No	NA	Unknown	Intergenic	NA	NA	1	399	Shawn_et_al. Salem_et_al.
Omy200087225	Yes	NA	Unknown	Intergenic	NA	NA	1	1070	Berthelot_et_al. Salem_et_al.
Omy100120876	No	NA	Unknown	Intergenic	NA	NA	1	1065	Salem_et_al. Berthelot_et_al.
Omy300030419	No	NA	Unknown	Intergenic	NA	NA	1	718	Shawn_et_al. Salem_et_al.
Omy200106647	No	NA	Unknown	Intergenic	NA	NA	1	725	Berthelot_et_al. Salem_et_al.
Omy300038220	No	NA	Converging	Intergenic	NA	NA	1	417	Shawn_et_al. Salem_et_al.
Omy100067054	No	NA	Unknown	Intergenic	NA	NA	1	744	Salem_et_al. Berthelot_et_al. Shawn_et_al.
Omy100206438	No	NA	Unknown	Intergenic	NA	NA	1	2195	Salem_et_al. Berthelot_et_al. Shawn_et_al.
Omy100150887	No	NA	Unknown	Intergenic	NA	NA	2	990	Salem_et_al. Berthelot_et_al.
Omy300016266	No	NA	Diverging	Intergenic	NA	NA	1	430	Shawn_et_al. Berthelot_et_al. Salem_et_al.
Omy200173152	No	NA	Unknown	Intergenic	NA	NA	1	1028	Berthelot_et_al. Salem_et_al.
Omy200173060	No	NA	Unknown	Intergenic	NA	NA	1	614	Berthelot_et_al. Salem_et_al.
Omy100094862	No	NA	Unknown	Intergenic	NA	NA	1	566	Salem_et_al. Berthelot_et_al.
Omy300104783	No	NA	Unknown	Intergenic	NA	NA	1	340	Shawn_et_al. Salem_et_al.
Omy100130641	No	NA	Unknown	Intergenic	NA	NA	1	940	Salem_et_al. Berthelot_et_al. Shawn_et_al.
Omy100187985	No	NA	Unknown	Intergenic	NA	NA	1	779	Salem_et_al. Berthelot_et_al. Shawn_et_al.
Omy200131683	No	NA	Unknown	Intergenic	NA	NA	1	918	Berthelot_et_al. Salem_et_al.
Omy100108230	No	NA	Unknown	Intergenic	NA	NA	1	715	Salem_et_al. Berthelot_et_al. Shawn_et_al.
Omy200061242	No	NA	Unknown	Intergenic	NA	NA	1	905	Berthelot_et_al. Salem_et_al.
Omy300093746	No	NA	Unknown	Intergenic	NA	NA	1	1005	Shawn_et_al. Salem_et_al.
Omy200029244	No	NA	Unknown	Intergenic	NA	NA	2	1359	Berthelot_et_al. Salem_et_al.
Omy200121994	No	NA	Unknown	Intergenic	NA	NA	1	470	Berthelot_et_al. Salem_et_al.
Omy300017075	No	NA	Unknown	Intergenic	NA	NA	1	487	Shawn_et_al. Salem_et_al.
Omy100103163	No	NA	Unknown	Intergenic	NA	NA	1	605	Salem_et_al. Berthelot_et_al.
Omy300039826	No	NA	Unknown	Intergenic	NA	NA	1	265	Shawn_et_al. Salem_et_al. Berthelot_et_al.
Omy200135512	No	NA	Unknown	Intergenic	NA	NA	1	735	Berthelot_et_al. Salem_et_al.
Omy200072487	No	NA	Unknown	Intergenic	NA	NA	1	2042	Berthelot_et_al. Salem_et_al.
Omy100107295	No	NA	Converging	Intergenic	NA	NA	1	1642	Salem_et_al. Shawn_et_al. Berthelot_et_al.
Omy200068689	No	NA	Unknown	Intergenic	NA	NA	1	694	Berthelot_et_al. Salem_et_al.
Omy100068569	No	NA	Unknown	Intergenic	NA	NA	1	1208	Salem_et_al. Berthelot_et_al.
Omy200128608	No	NA	Unknown	Intergenic	NA	NA	1	1005	Berthelot_et_al. Salem_et_al.
Omy100118168	No	NA	Unknown	Intergenic	NA	NA	1	1082	Salem_et_al. Berthelot_et_al.
Omy100141727	No	NA	Unknown	Intergenic	NA	NA	1	886	Salem_et_al. Berthelot_et_al.
Omy200124290	No	NA	Unknown	Intergenic	NA	NA	1	440	Berthelot_et_al. Salem_et_al.
Omy200101097	No	NA	Unknown	Intergenic	NA	NA	1	487	Berthelot_et_al. Salem_et_al.
Omy200118028	No	NA	Unknown	Intergenic	NA	NA	1	201	Berthelot_et_al. Salem_et_al.
Omy100080934	No	NA	Converging	Intergenic	NA	NA	1	1965	Salem_et_al. Shawn_et_al. Berthelot_et_al.
Omy300018311	No	NA	Unknown	Intergenic	NA	NA	1	385	Shawn_et_al. Salem_et_al.
Omy100125886	No	NA	Unknown	Intergenic	NA	NA	1	1502	Salem_et_al. Berthelot_et_al.
Omy100012780	No	NA	Unknown	Intergenic	NA	NA	2	535	Salem_et_al. Berthelot_et_al.
Omy200136903	No	NA	Unknown	Intergenic	NA	NA	1	670	Berthelot_et_al. Salem_et_al.
Omy100073145	No	NA	Unknown	Intergenic	NA	NA	1	338	Salem_et_al. Berthelot_et_al.
Omy100121489	No	NA	Unknown	Intergenic	NA	NA	1	631	Salem_et_al. Shawn_et_al.
Omy300025556	No	NA	Unknown	Intergenic	NA	NA	1	544	Shawn_et_al. Salem_et_al. Berthelot_et_al.
Omy200090040	No	NA	Unknown	Intergenic	NA	NA	1	2947	Berthelot_et_al. Salem_et_al.
Omy200077071	No	NA	Unknown	Intergenic	NA	NA	1	697	Berthelot_et_al. Salem_et_al.
Omy100194074	No	NA	Unknown	Intergenic	NA	NA	1	1250	Salem_et_al. Berthelot_et_al.
Omy200134797	No	NA	Unknown	Intergenic	NA	NA	1	607	Berthelot_et_al. Salem_et_al.
Omy100108711	No	NA	Unknown	Intergenic	NA	NA	1	1380	Salem_et_al. Berthelot_et_al. Shawn_et_al.
Omy100113600	No	NA	Unknown	Intergenic	NA	NA	1	543	Salem_et_al. Shawn_et_al. Berthelot_et_al.
Omy100045517	No	NA	Unknown	Intergenic	NA	NA	2	958	Salem_et_al. Berthelot_et_al.
Omy100088816	No	NA	Unknown	Intergenic	NA	NA	1	560	Salem_et_al. Berthelot_et_al.
Omy100066702	No	NA	Diverging	Intergenic	NA	NA	1	940	Salem_et_al. Shawn_et_al. Berthelot_et_al.
Omy200029487	No	NA	Unknown	Intergenic	NA	NA	2	783	Berthelot_et_al. Salem_et_al.
Omy200175544	No	NA	Unknown	Intergenic	NA	NA	1	1278	Berthelot_et_al. Shawn_et_al.
Omy200219717	No	NA	Unknown	Intergenic	NA	NA	1	791	Berthelot_et_al. Salem_et_al.
Omy200149907	No	NA	Unknown	Intergenic	NA	NA	1	478	Berthelot_et_al. Salem_et_al.
Omy200166237	No	NA	Unknown	Intergenic	NA	NA	1	814	Berthelot_et_al. Salem_et_al.
Omy100097452	No	NA	Unknown	Intergenic	NA	NA	1	361	Salem_et_al. Berthelot_et_al.
Omy200108821	No	NA	Unknown	Intergenic	NA	NA	1	1028	Berthelot_et_al. Salem_et_al.
Omy200124605	No	NA	Unknown	Intergenic	NA	NA	1	1797	Berthelot_et_al. Salem_et_al.
Omy100113577	No	NA	Unknown	Intergenic	NA	NA	1	406	Salem_et_al. Berthelot_et_al.
Omy300075184	No	NA	Diverging	Intergenic	NA	NA	1	1004	Shawn_et_al. Salem_et_al.
Omy300041782	No	NA	Converging	Intergenic	NA	NA	1	331	Shawn_et_al. Salem_et_al.
Omy100132594	No	NA	Unknown	Intergenic	NA	NA	1	646	Salem_et_al. Berthelot_et_al.
Omy300050560	No	NA	Unknown	Intergenic	NA	NA	1	669	Shawn_et_al. Salem_et_al.
Omy100065884	No	NA	Unknown	Intergenic	NA	NA	1	367	Salem_et_al. Berthelot_et_al.
Omy300016501	No	NA	Diverging	Intergenic	NA	NA	1	367	Shawn_et_al. Salem_et_al.
Omy200115434	No	NA	Unknown	Intergenic	NA	NA	1	993	Berthelot_et_al. Salem_et_al.
Omy200029030	No	NA	Unknown	Intergenic	NA	NA	2	1001	Berthelot_et_al. Salem_et_al.
Omy200068694	No	NA	Unknown	Intergenic	NA	NA	1	1894	Berthelot_et_al. Salem_et_al.
Omy200106923	No	NA	Unknown	Intergenic	NA	NA	1	567	Berthelot_et_al. Salem_et_al.
Omy200078324	No	NA	Unknown	Intergenic	NA	NA	1	658	Berthelot_et_al. Salem_et_al.
Omy300085265	No	NA	Unknown	Intergenic	NA	NA	1	360	Shawn_et_al. Salem_et_al. Berthelot_et_al.
Omy100002976	No	NA	Unknown	Intergenic	NA	NA	2	372	Salem_et_al. Berthelot_et_al.
Omy200112177	No	NA	Unknown	Intergenic	NA	NA	1	590	Berthelot_et_al. Salem_et_al.
Omy200109666	No	NA	Unknown	Intergenic	NA	NA	1	807	Berthelot_et_al. Salem_et_al. Shawn_et_al.
Omy200215719	No	NA	Unknown	Intergenic	NA	NA	1	657	Berthelot_et_al. Salem_et_al.
Omy200118954	No	NA	Unknown	Intergenic	NA	NA	1	3206	Berthelot_et_al. Salem_et_al.
Omy100076154	No	NA	Unknown	Intergenic	NA	NA	1	265	Salem_et_al. Berthelot_et_al.
Omy200074907	No	NA	Unknown	Intergenic	NA	NA	1	635	Berthelot_et_al. Salem_et_al.
Omy200026620	No	NA	Unknown	Intergenic	NA	NA	2	1080	Berthelot_et_al. Salem_et_al.
Omy100126021	No	NA	Unknown	Intergenic	NA	NA	1	1338	Salem_et_al. Berthelot_et_al.
Omy300059441	No	NA	Unknown	Intergenic	NA	NA	1	447	Shawn_et_al. Salem_et_al.
Omy200222844	No	NA	Unknown	Intergenic	NA	NA	1	793	Berthelot_et_al. Salem_et_al.
Omy100069581	No	NA	Unknown	Intergenic	NA	NA	1	277	Salem_et_al. Berthelot_et_al.
Omy200090771	No	NA	Converging	Intergenic	NA	NA	1	843	Berthelot_et_al. Salem_et_al. Shawn_et_al.
Omy100129148	No	NA	Unknown	Intergenic	NA	NA	1	1756	Salem_et_al. Berthelot_et_al.
Omy200138365	No	NA	Unknown	Intergenic	NA	NA	1	261	Berthelot_et_al. Salem_et_al.
Omy200156752	No	NA	Unknown	Intergenic	NA	NA	1	1693	Berthelot_et_al. Salem_et_al.
Omy100214288	No	NA	Unknown	Intergenic	NA	NA	1	261	Salem_et_al. Shawn_et_al.
Omy100123093	No	NA	Unknown	Intergenic	NA	NA	1	551	Salem_et_al. Berthelot_et_al.
Omy300043698	No	NA	Diverging	Intergenic	NA	NA	1	401	Shawn_et_al. Salem_et_al.
Omy200154073	No	NA	Unknown	Intergenic	NA	NA	1	645	Berthelot_et_al. Salem_et_al.
Omy100133876	No	NA	Unknown	Intergenic	NA	NA	1	870	Salem_et_al. Berthelot_et_al.
Omy200128114	No	NA	Unknown	Intergenic	NA	NA	1	643	Berthelot_et_al. Shawn_et_al.
Omy100107953	No	NA	Unknown	Intergenic	NA	NA	1	384	Salem_et_al. Shawn_et_al.
Omy100157025	No	NA	Unknown	Intergenic	NA	NA	1	1319	Salem_et_al. Berthelot_et_al.
Omy100093824	No	NA	Unknown	Intergenic	NA	NA	1	673	Salem_et_al. Berthelot_et_al.
Omy200139200	No	NA	Unknown	Intergenic	NA	NA	1	359	Berthelot_et_al. Salem_et_al.
Omy300038554	No	NA	Unknown	Intergenic	NA	NA	1	429	Shawn_et_al. Berthelot_et_al. Salem_et_al.
Omy100059139	No	NA	Unknown	Intergenic	NA	NA	2	615	Salem_et_al. Berthelot_et_al.
Omy100151907	No	NA	Unknown	Intergenic	NA	NA	5	1841	Salem_et_al. Berthelot_et_al. Shawn_et_al.
Omy100023521	No	NA	Unknown	Intergenic	NA	NA	2	1505	Salem_et_al. Berthelot_et_al.
Omy200138354	No	NA	Unknown	Intergenic	NA	NA	1	560	Berthelot_et_al. Salem_et_al.
Omy300036473	No	NA	Diverging	Intergenic	NA	NA	1	670	Shawn_et_al. Salem_et_al.
Omy300017294	No	NA	Unknown	Intergenic	NA	NA	1	270	Shawn_et_al. Salem_et_al.
Omy100127702	No	NA	Unknown	Intergenic	NA	NA	1	1435	Salem_et_al. Shawn_et_al.
Omy300052847	No	NA	Unknown	Intergenic	NA	NA	1	415	Shawn_et_al. Salem_et_al.
Omy200096564	No	NA	Unknown	Intergenic	NA	NA	1	649	Berthelot_et_al. Salem_et_al. Shawn_et_al.
Omy200068851	No	NA	Converging	Intergenic	NA	NA	1	395	Berthelot_et_al. Salem_et_al. Shawn_et_al.
Omy200090803	No	NA	Unknown	Intergenic	NA	NA	1	500	Berthelot_et_al. Salem_et_al.
Omy300064044	No	NA	Converging	Intergenic	NA	NA	1	607	Shawn_et_al. Salem_et_al.
Omy100128860	No	NA	Unknown	Intergenic	NA	NA	1	719	Salem_et_al. Berthelot_et_al.
Omy100001480	No	NA	Unknown	Intergenic	NA	NA	2	640	Salem_et_al. Berthelot_et_al.
Omy200081075	No	NA	Unknown	Intergenic	NA	NA	1	561	Berthelot_et_al. Shawn_et_al.
Omy200128000	No	NA	Unknown	Intergenic	NA	NA	1	936	Berthelot_et_al. Salem_et_al.
Omy100218011	No	NA	Unknown	Intergenic	NA	NA	1	648	Salem_et_al. Berthelot_et_al. Shawn_et_al.
Omy200066431	No	NA	Diverging	Intergenic	NA	NA	1	1743	Berthelot_et_al. Salem_et_al. Shawn_et_al.
Omy200129939	No	NA	Unknown	Intergenic	NA	NA	1	829	Berthelot_et_al. Salem_et_al.
Omy200080976	No	NA	Unknown	Intergenic	NA	NA	1	990	Berthelot_et_al. Salem_et_al.
Omy100079289	No	NA	Unknown	Intergenic	NA	NA	1	1223	Salem_et_al. Berthelot_et_al.
Omy100071859	No	NA	Unknown	Intergenic	NA	NA	1	370	Salem_et_al. Shawn_et_al. Berthelot_et_al.
Omy200137680	No	NA	Unknown	Intergenic	NA	NA	1	670	Berthelot_et_al. Salem_et_al.
Omy200159587	No	NA	Unknown	Intergenic	NA	NA	1	931	Berthelot_et_al. Salem_et_al.
Omy200200136	No	NA	Unknown	Intergenic	NA	NA	1	297	Berthelot_et_al. Salem_et_al.
Omy200120083	No	NA	Unknown	Intergenic	NA	NA	1	517	Berthelot_et_al. Salem_et_al.
Omy100075166	No	NA	Unknown	Intergenic	NA	NA	1	991	Salem_et_al. Shawn_et_al.
Omy100149577	No	NA	Unknown	Intergenic	NA	NA	1	733	Salem_et_al. Berthelot_et_al.
Omy100066560	No	NA	Converging	Intergenic	NA	NA	1	713	Salem_et_al. Berthelot_et_al. Shawn_et_al.
Omy200154584	No	NA	Unknown	Intergenic	NA	NA	1	958	Berthelot_et_al. Salem_et_al.
Omy200116150	No	NA	Unknown	Intergenic	NA	NA	1	698	Berthelot_et_al. Salem_et_al.
Omy100073226	No	NA	Unknown	Intergenic	NA	NA	1	503	Salem_et_al. Berthelot_et_al.
Omy100122775	No	NA	Unknown	Intergenic	NA	NA	1	663	Salem_et_al. Berthelot_et_al.
Omy200126636	No	NA	Unknown	Intergenic	NA	NA	1	639	Berthelot_et_al. Salem_et_al. Shawn_et_al.
Omy100159034	No	NA	Unknown	Intergenic	NA	NA	1	351	Salem_et_al. Berthelot_et_al.
Omy100156521	No	NA	Diverging	Intergenic	NA	NA	1	2109	Salem_et_al. Shawn_et_al. Berthelot_et_al.
Omy100037009	No	NA	Unknown	Intergenic	NA	NA	2	804	Salem_et_al. Berthelot_et_al.
Omy100125598	No	NA	Unknown	Intergenic	NA	NA	1	940	Salem_et_al. Berthelot_et_al.
Omy100123307	No	NA	Unknown	Intergenic	NA	NA	1	693	Salem_et_al. Berthelot_et_al. Shawn_et_al.
Omy100065320	No	NA	Unknown	Intergenic	NA	NA	1	647	Salem_et_al. Berthelot_et_al.
Omy200062126	No	NA	Unknown	Intergenic	NA	NA	1	440	Berthelot_et_al. Salem_et_al.
Omy100220796	No	NA	Unknown	Intergenic	NA	NA	1	675	Salem_et_al. Berthelot_et_al.
Omy200139618	No	NA	Unknown	Intergenic	NA	NA	1	844	Berthelot_et_al. Salem_et_al.
Omy300102923	No	NA	Diverging	Intergenic	NA	NA	1	455	Shawn_et_al. Salem_et_al.
Omy200094015	No	NA	Unknown	Intergenic	NA	NA	1	373	Berthelot_et_al. Salem_et_al. Shawn_et_al.
Omy100101561	No	NA	Unknown	Intergenic	NA	NA	1	611	Salem_et_al. Berthelot_et_al.
Omy200027874	No	NA	Unknown	Intergenic	NA	NA	3	1634	Berthelot_et_al. Salem_et_al.
Omy200190326	No	NA	Unknown	Intergenic	NA	NA	1	1014	Berthelot_et_al. Salem_et_al.
Omy200139748	No	NA	Unknown	Intergenic	NA	NA	1	610	Berthelot_et_al. Salem_et_al.
Omy200073593	No	NA	Unknown	Intergenic	NA	NA	1	636	Berthelot_et_al. Salem_et_al.
Omy100206724	No	NA	Unknown	Intergenic	NA	NA	1	1137	Salem_et_al. Berthelot_et_al.
Omy200154003	No	NA	Unknown	Intergenic	NA	NA	1	880	Berthelot_et_al. Salem_et_al.
Omy300056773	No	NA	Unknown	Intergenic	NA	NA	1	524	Shawn_et_al. Salem_et_al.
Omy200126718	No	NA	Unknown	Intergenic	NA	NA	1	522	Berthelot_et_al. Salem_et_al.
Omy100222713	No	NA	Unknown	Intergenic	NA	NA	1	599	Salem_et_al. Shawn_et_al.
Omy100076460	No	NA	Unknown	Intergenic	NA	NA	1	697	Salem_et_al. Shawn_et_al.
Omy100156927	No	NA	Unknown	Intergenic	NA	NA	1	1772	Salem_et_al. Berthelot_et_al.
Omy100076078	No	NA	Unknown	Intergenic	NA	NA	1	3040	Salem_et_al. Shawn_et_al. Berthelot_et_al.
Omy100134275	No	NA	Diverging	Intergenic	NA	NA	1	405	Salem_et_al. Shawn_et_al. Berthelot_et_al.
Omy200018403	No	NA	Unknown	Intergenic	NA	NA	2	533	Berthelot_et_al. Salem_et_al. Shawn_et_al.
Omy300038696	No	NA	Diverging	Intergenic	NA	NA	1	355	Shawn_et_al. Salem_et_al.
Omy200126459	No	NA	Unknown	Intergenic	NA	NA	1	1023	Berthelot_et_al. Salem_et_al.
Omy200121986	No	NA	Unknown	Intergenic	NA	NA	1	341	Berthelot_et_al. Salem_et_al.
Omy300029982	No	NA	Unknown	Intergenic	NA	NA	1	315	Shawn_et_al. Salem_et_al.
Omy200174790	No	NA	Unknown	Intergenic	NA	NA	1	1241	Berthelot_et_al. Salem_et_al.
Omy200131696	No	NA	Unknown	Intergenic	NA	NA	1	687	Berthelot_et_al. Salem_et_al.
Omy200162431	No	NA	Unknown	Intergenic	NA	NA	1	1186	Berthelot_et_al. Salem_et_al.
Omy100220499	No	NA	Unknown	Intergenic	NA	NA	1	741	Salem_et_al. Berthelot_et_al.
Omy200067796	No	NA	Unknown	Intergenic	NA	NA	1	633	Berthelot_et_al. Salem_et_al.
Omy100025692	No	NA	Unknown	Intergenic	NA	NA	2	927	Salem_et_al. Berthelot_et_al.
Omy100124672	No	NA	Unknown	Intergenic	NA	NA	1	1213	Salem_et_al. Berthelot_et_al.
Omy100083475	No	NA	Unknown	Intergenic	NA	NA	1	858	Salem_et_al. Berthelot_et_al. Shawn_et_al.
Omy300046517	No	NA	Converging	Intergenic	NA	NA	1	518	Shawn_et_al. Salem_et_al.
Omy200100328	No	NA	Unknown	Intergenic	NA	NA	1	851	Berthelot_et_al. Salem_et_al.
Omy200076797	No	NA	Unknown	Intergenic	NA	NA	1	857	Berthelot_et_al. Shawn_et_al.
Omy100091291	No	NA	Unknown	Intergenic	NA	NA	1	1295	Salem_et_al. Berthelot_et_al.
Omy300061438	No	NA	Converging	Intergenic	NA	NA	1	367	Shawn_et_al. Berthelot_et_al. Salem_et_al.
Omy100111778	No	NA	Unknown	Intergenic	NA	NA	1	808	Salem_et_al. Berthelot_et_al.
Omy300047087	No	NA	Unknown	Intergenic	NA	NA	1	209	Shawn_et_al. Salem_et_al.
Omy200220226	No	NA	Unknown	Intergenic	NA	NA	1	650	Berthelot_et_al. Salem_et_al.
Omy100046294	No	NA	Unknown	Intergenic	NA	NA	2	904	Salem_et_al. Berthelot_et_al.
Omy100092363	No	NA	Unknown	Intergenic	NA	NA	1	1185	Salem_et_al. Berthelot_et_al.
Omy100093817	No	NA	Unknown	Intergenic	NA	NA	1	503	Salem_et_al. Berthelot_et_al.
Omy200223410	No	NA	Unknown	Intergenic	NA	NA	1	488	Berthelot_et_al. Salem_et_al.
Omy300075224	No	NA	Unknown	Intergenic	NA	NA	1	689	Shawn_et_al. Berthelot_et_al. Salem_et_al.
Omy200032443	No	NA	Unknown	Intergenic	NA	NA	3	513	Berthelot_et_al. Salem_et_al.
Omy200154456	No	NA	Unknown	Intergenic	NA	NA	1	3907	Berthelot_et_al. Salem_et_al. Shawn_et_al.
Omy200203327	No	NA	Unknown	Intergenic	NA	NA	1	433	Berthelot_et_al. Salem_et_al.
Omy200173673	No	NA	Unknown	Intergenic	NA	NA	1	504	Berthelot_et_al. Salem_et_al.
Omy300074852	No	NA	Unknown	Intergenic	NA	NA	1	486	Shawn_et_al. Salem_et_al.
Omy100140627	No	NA	Unknown	Intergenic	NA	NA	1	579	Salem_et_al. Berthelot_et_al.
Omy100076761	No	NA	Unknown	Intergenic	NA	NA	1	567	Salem_et_al. Berthelot_et_al.
Omy300065800	No	NA	Diverging	Intergenic	NA	NA	1	597	Shawn_et_al. Salem_et_al.
Omy300024389	No	NA	Diverging	Intergenic	NA	NA	1	870	Shawn_et_al. Salem_et_al. Berthelot_et_al.
Omy200059388	No	NA	Unknown	Intergenic	NA	NA	1	1056	Berthelot_et_al. Salem_et_al.
Omy200091586	No	NA	Unknown	Intergenic	NA	NA	1	502	Berthelot_et_al. Salem_et_al.
Omy100082518	No	NA	Unknown	Intergenic	NA	NA	1	304	Salem_et_al. Berthelot_et_al.
Omy100010427	No	NA	Unknown	Intergenic	NA	NA	2	642	Salem_et_al. Berthelot_et_al.
Omy100199519	No	NA	Unknown	Intergenic	NA	NA	1	638	Salem_et_al. Berthelot_et_al. Fox_et_al. Shawn_et_al.
Omy200076556	No	NA	Unknown	Intergenic	NA	NA	1	974	Berthelot_et_al. Salem_et_al.
Omy100123752	No	NA	Unknown	Intergenic	NA	NA	1	827	Salem_et_al. Shawn_et_al. Berthelot_et_al.
Omy100071078	No	NA	Unknown	Intergenic	NA	NA	1	723	Salem_et_al. Berthelot_et_al.
Omy200215909	No	NA	Unknown	Intergenic	NA	NA	1	563	Berthelot_et_al. Salem_et_al. Shawn_et_al.
Omy100086542	No	NA	Unknown	Intergenic	NA	NA	1	1351	Salem_et_al. Berthelot_et_al.
Omy300019566	No	NA	Converging	Intergenic	NA	NA	1	528	Shawn_et_al. Salem_et_al.
Omy300100568	No	NA	Converging	Intergenic	NA	NA	1	312	Shawn_et_al. Berthelot_et_al. Salem_et_al.
Omy300096246	No	NA	Unknown	Intergenic	NA	NA	1	483	Shawn_et_al. Salem_et_al.
Omy100066367	No	NA	Unknown	Intergenic	NA	NA	1	1039	Salem_et_al. Berthelot_et_al.
Omy200138023	No	NA	Unknown	Intergenic	NA	NA	1	699	Berthelot_et_al. Salem_et_al. Shawn_et_al.
Omy100059112	No	NA	Unknown	Intergenic	NA	NA	2	361	Salem_et_al. Berthelot_et_al.
Omy300071907	No	NA	Converging	Intergenic	NA	NA	1	1770	Shawn_et_al. Fox_et_al.
Omy200059995	No	NA	Unknown	Intergenic	NA	NA	1	642	Berthelot_et_al. Shawn_et_al.
Omy200203072	No	NA	Unknown	Intergenic	NA	NA	1	669	Berthelot_et_al. Salem_et_al.
Omy100076995	No	NA	Unknown	Intergenic	NA	NA	1	395	Salem_et_al. Berthelot_et_al.
Omy200189672	No	NA	Unknown	Intergenic	NA	NA	2	3746	Berthelot_et_al. Salem_et_al.
Omy100078665	No	NA	Unknown	Intergenic	NA	NA	1	1809	Salem_et_al. Berthelot_et_al.
Omy200154780	No	NA	Unknown	Intergenic	NA	NA	1	611	Berthelot_et_al. Salem_et_al.
Omy200115799	No	NA	Unknown	Intergenic	NA	NA	1	1291	Berthelot_et_al. Salem_et_al.
Omy100110181	No	NA	Unknown	Intergenic	NA	NA	1	438	Salem_et_al. Berthelot_et_al.
Omy100132750	No	NA	Unknown	Intergenic	NA	NA	1	840	Salem_et_al. Berthelot_et_al.
Omy100141860	No	NA	Unknown	Intergenic	NA	NA	1	942	Salem_et_al. Berthelot_et_al.
Omy200114405	No	NA	Unknown	Intergenic	NA	NA	1	310	Berthelot_et_al. Salem_et_al.
Omy300054375	No	NA	Diverging	Intergenic	NA	NA	1	334	Shawn_et_al. Salem_et_al.
Omy300033565	No	NA	Unknown	Intergenic	NA	NA	1	283	Shawn_et_al. Salem_et_al.
Omy100222790	No	NA	Unknown	Intergenic	NA	NA	1	749	Salem_et_al. Shawn_et_al.
Omy300020909	No	NA	Unknown	Intergenic	NA	NA	1	286	Shawn_et_al. Salem_et_al.
Omy200101087	No	NA	Unknown	Intergenic	NA	NA	1	1750	Berthelot_et_al. Salem_et_al.
Omy100133473	No	NA	Unknown	Intergenic	NA	NA	1	914	Salem_et_al. Berthelot_et_al.
Omy100194190	No	NA	Unknown	Intergenic	NA	NA	1	2221	Salem_et_al. Berthelot_et_al. Shawn_et_al.
Omy200101430	No	NA	Unknown	Intergenic	NA	NA	1	2755	Berthelot_et_al. Salem_et_al.
Omy200113132	No	NA	Unknown	Intergenic	NA	NA	1	526	Berthelot_et_al. Salem_et_al.
Omy100135342	No	NA	Unknown	Intergenic	NA	NA	1	487	Salem_et_al. Berthelot_et_al.
Omy100020948	No	NA	Unknown	Intergenic	NA	NA	1	4971	Salem_et_al. Berthelot_et_al. Shawn_et_al.
Omy100174396	No	NA	Unknown	Intergenic	NA	NA	1	851	Salem_et_al. Berthelot_et_al.
Omy200175081	No	NA	Unknown	Intergenic	NA	NA	1	570	Berthelot_et_al. Salem_et_al.
Omy200129655	No	NA	Unknown	Intergenic	NA	NA	1	567	Berthelot_et_al. Salem_et_al.
Omy100218299	No	NA	Unknown	Intergenic	NA	NA	1	800	Salem_et_al. Berthelot_et_al.
Omy300017336	No	NA	Converging	Intergenic	NA	NA	1	723	Shawn_et_al. Berthelot_et_al. Salem_et_al.
Omy200222936	No	NA	Unknown	Intergenic	NA	NA	1	691	Berthelot_et_al. Salem_et_al. Shawn_et_al.
Omy100214092	No	NA	Unknown	Intergenic	NA	NA	1	652	Salem_et_al. Berthelot_et_al.
Omy200086009	No	NA	Unknown	Intergenic	NA	NA	1	299	Berthelot_et_al. Salem_et_al.
Omy200133762	No	NA	Unknown	Intergenic	NA	NA	1	390	Berthelot_et_al. Salem_et_al.
Omy100210395	No	NA	Unknown	Intergenic	NA	NA	1	421	Salem_et_al. Shawn_et_al.
Omy200080689	No	NA	Unknown	Intergenic	NA	NA	1	247	Berthelot_et_al. Shawn_et_al.
Omy100128640	No	NA	Unknown	Intergenic	NA	NA	1	481	Salem_et_al. Berthelot_et_al.
Omy200170385	No	NA	Unknown	Intergenic	NA	NA	1	1273	Berthelot_et_al. Salem_et_al.
Omy200088042	No	NA	Unknown	Intergenic	NA	NA	1	1388	Berthelot_et_al. Salem_et_al.
Omy200233514	No	NA	Unknown	Intergenic	NA	NA	1	1375	Berthelot_et_al. Salem_et_al.
Omy200211338	No	NA	Unknown	Intergenic	NA	NA	1	716	Berthelot_et_al. Salem_et_al.
Omy100095260	No	NA	Unknown	Intergenic	NA	NA	1	816	Salem_et_al. Berthelot_et_al.
Omy100123892	No	NA	Unknown	Intergenic	NA	NA	1	312	Salem_et_al. Berthelot_et_al.
Omy200134099	No	NA	Unknown	Intergenic	NA	NA	1	1237	Berthelot_et_al. Salem_et_al. Shawn_et_al.
Omy100214131	No	NA	Unknown	Intergenic	NA	NA	1	996	Salem_et_al. Berthelot_et_al.
Omy200103585	No	NA	Unknown	Intergenic	NA	NA	1	1540	Berthelot_et_al. Salem_et_al.
Omy100094246	No	NA	Unknown	Intergenic	NA	NA	1	563	Salem_et_al. Berthelot_et_al.
Omy200077358	No	NA	Unknown	Intergenic	NA	NA	1	1618	Berthelot_et_al. Salem_et_al. Shawn_et_al.
Omy100087109	No	NA	Unknown	Intergenic	NA	NA	1	329	Salem_et_al. Berthelot_et_al.
Omy300030420	No	NA	Unknown	Intergenic	NA	NA	1	593	Shawn_et_al. Salem_et_al.
Omy100090217	No	NA	Unknown	Intergenic	NA	NA	1	607	Salem_et_al. Shawn_et_al. Berthelot_et_al.
Omy200107930	No	NA	Unknown	Intergenic	NA	NA	1	766	Berthelot_et_al. Salem_et_al.
Omy200081734	No	NA	Unknown	Intergenic	NA	NA	1	367	Berthelot_et_al. Salem_et_al.
Omy100138165	No	NA	Unknown	Intergenic	NA	NA	1	610	Salem_et_al. Berthelot_et_al.
Omy300047867	No	NA	Unknown	Intergenic	NA	NA	1	367	Shawn_et_al. Salem_et_al.
Omy100027704	No	NA	Unknown	Intergenic	NA	NA	2	585	Salem_et_al. Berthelot_et_al.
Omy100122877	No	NA	Unknown	Intergenic	NA	NA	1	805	Salem_et_al. Berthelot_et_al.
Omy300033898	No	NA	Unknown	Intergenic	NA	NA	1	313	Shawn_et_al. Berthelot_et_al.
Omy100149556	No	NA	Unknown	Intergenic	NA	NA	1	1402	Salem_et_al. Shawn_et_al.
Omy300091453	No	NA	Unknown	Intergenic	NA	NA	1	596	Shawn_et_al. Salem_et_al.
Omy200110823	No	NA	Unknown	Intergenic	NA	NA	1	528	Berthelot_et_al. Salem_et_al.
Omy200159630	No	NA	Converging	Intergenic	NA	NA	1	1352	Berthelot_et_al. Salem_et_al.
Omy100092056	No	NA	Unknown	Intergenic	NA	NA	1	453	Salem_et_al. Berthelot_et_al.
Omy100112390	No	NA	Unknown	Intergenic	NA	NA	1	580	Salem_et_al. Shawn_et_al. Berthelot_et_al.
Omy100111623	No	NA	Unknown	Intergenic	NA	NA	1	847	Salem_et_al. Berthelot_et_al.
Omy300056031	No	NA	Diverging	Intergenic	NA	NA	1	218	Shawn_et_al. Salem_et_al.
Omy200069122	No	NA	Unknown	Intergenic	NA	NA	1	492	Berthelot_et_al. Salem_et_al. Shawn_et_al.
Omy200118422	No	NA	Unknown	Intergenic	NA	NA	1	921	Berthelot_et_al. Salem_et_al. Shawn_et_al.
Omy100161848	No	NA	Unknown	Intergenic	NA	NA	1	666	Salem_et_al. Shawn_et_al.
Omy100121012	No	NA	Unknown	Intergenic	NA	NA	1	2070	Salem_et_al. Berthelot_et_al. Shawn_et_al.
Omy100037031	No	NA	Unknown	Intergenic	NA	NA	2	338	Salem_et_al. Berthelot_et_al.
Omy200085401	No	NA	Unknown	Intergenic	NA	NA	1	966	Berthelot_et_al. Salem_et_al.
Omy300063181	No	NA	Unknown	Intergenic	NA	NA	1	471	Shawn_et_al. Berthelot_et_al.
Omy100199431	No	NA	Converging	Intergenic	NA	NA	1	2096	Salem_et_al. Shawn_et_al. Berthelot_et_al.
Omy300087657	No	NA	Unknown	Intergenic	NA	NA	1	317	Shawn_et_al. Salem_et_al.
Omy200146670	No	NA	Unknown	Intergenic	NA	NA	1	563	Berthelot_et_al. Salem_et_al.
Omy200107716	No	NA	Unknown	Intergenic	NA	NA	1	1889	Berthelot_et_al. Salem_et_al.
Omy300037759	No	NA	Unknown	Intergenic	NA	NA	1	758	Shawn_et_al. Salem_et_al.
Omy300018796	No	NA	Unknown	Intergenic	NA	NA	1	544	Shawn_et_al. Salem_et_al.
Omy200132729	No	NA	Unknown	Intergenic	NA	NA	1	668	Berthelot_et_al. Salem_et_al.
Omy300012825	No	NA	Unknown	Intergenic	NA	NA	2	569	Shawn_et_al. Salem_et_al. Berthelot_et_al.
Omy300023408	No	NA	Diverging	Intergenic	NA	NA	1	386	Shawn_et_al. Salem_et_al.
Omy300051280	No	NA	Unknown	Intergenic	NA	NA	1	431	Shawn_et_al. Salem_et_al.
Omy200219958	No	NA	Unknown	Intergenic	NA	NA	1	257	Berthelot_et_al. Salem_et_al.
Omy300062280	No	NA	Unknown	Intergenic	NA	NA	1	377	Shawn_et_al. Salem_et_al.
Omy200101597	No	NA	Unknown	Intergenic	NA	NA	1	301	Berthelot_et_al. Salem_et_al.
Omy100098429	No	NA	Unknown	Intergenic	NA	NA	1	1140	Salem_et_al. Berthelot_et_al.
Omy100058487	No	NA	Unknown	Intergenic	NA	NA	2	515	Salem_et_al. Shawn_et_al.
Omy200077154	No	NA	Unknown	Intergenic	NA	NA	1	750	Berthelot_et_al. Salem_et_al. Shawn_et_al.
Omy100066797	No	NA	Unknown	Intergenic	NA	NA	1	459	Salem_et_al. Berthelot_et_al.
Omy200059662	No	NA	Unknown	Intergenic	NA	NA	1	1128	Berthelot_et_al. Salem_et_al.
Omy100027464	No	NA	Unknown	Intergenic	NA	NA	1	1210	Salem_et_al. Shawn_et_al.
Omy100080917	No	NA	Unknown	Intergenic	NA	NA	1	1183	Salem_et_al. Berthelot_et_al.
Omy300040078	No	NA	Unknown	Intergenic	NA	NA	1	485	Shawn_et_al. Salem_et_al.
Omy100101283	No	NA	Unknown	Intergenic	NA	NA	1	601	Salem_et_al. Shawn_et_al.
Omy100102244	No	NA	Diverging	Intergenic	NA	NA	1	744	Salem_et_al. Shawn_et_al. Berthelot_et_al.
Omy100076698	No	NA	Unknown	Intergenic	NA	NA	1	1150	Salem_et_al. Berthelot_et_al. Shawn_et_al.
Omy200076987	No	NA	Unknown	Intergenic	NA	NA	1	1131	Berthelot_et_al. Salem_et_al.
Omy200189464	No	NA	Unknown	Intergenic	NA	NA	1	623	Berthelot_et_al. Salem_et_al.
Omy200207809	Yes	NA	Unknown	Intergenic	NA	NA	1	782	Berthelot_et_al. Shawn_et_al.
Omy300095833	No	NA	Unknown	Intergenic	NA	NA	1	4083	Shawn_et_al. Salem_et_al. Berthelot_et_al.
Omy100140219	No	NA	Unknown	Intergenic	NA	NA	1	694	Salem_et_al. Berthelot_et_al.
Omy300072276	No	NA	Unknown	Intergenic	NA	NA	1	907	Shawn_et_al. Salem_et_al.
Omy200078076	No	NA	Converging	Intergenic	NA	NA	1	1138	Berthelot_et_al. Salem_et_al. Shawn_et_al.
Omy300016759	No	NA	Unknown	Intergenic	NA	NA	1	420	Shawn_et_al. Salem_et_al.
Omy100063579	No	NA	Unknown	Intergenic	NA	NA	1	1283	Salem_et_al. Berthelot_et_al.
Omy100213389	No	NA	Unknown	Intergenic	NA	NA	1	593	Salem_et_al. Berthelot_et_al.
Omy200092420	No	NA	Unknown	Intergenic	NA	NA	1	601	Berthelot_et_al. Salem_et_al.
Omy100134787	No	NA	Unknown	Intergenic	NA	NA	1	820	Salem_et_al. Shawn_et_al. Berthelot_et_al.
Omy200081295	No	NA	Unknown	Intergenic	NA	NA	1	542	Berthelot_et_al. Salem_et_al.
Omy200219748	No	NA	Unknown	Intergenic	NA	NA	1	695	Berthelot_et_al. Shawn_et_al.
Omy200060073	No	NA	Unknown	Intergenic	NA	NA	1	813	Berthelot_et_al. Salem_et_al.
Omy300037018	No	NA	Unknown	Intergenic	NA	NA	1	366	Shawn_et_al. Salem_et_al.
Omy100110606	No	NA	Unknown	Intergenic	NA	NA	1	843	Salem_et_al. Berthelot_et_al.
Omy200107061	No	NA	Unknown	Intergenic	NA	NA	1	913	Berthelot_et_al. Salem_et_al.
Omy300081262	No	NA	Unknown	Intergenic	NA	NA	1	255	Shawn_et_al. Salem_et_al.
Omy200070461	No	NA	Unknown	Intergenic	NA	NA	1	648	Berthelot_et_al. Salem_et_al.
Omy300054302	No	NA	Diverging	Intergenic	NA	NA	1	303	Shawn_et_al. Berthelot_et_al.
Omy200101297	No	NA	Diverging	Intergenic	NA	NA	1	698	Berthelot_et_al. Shawn_et_al.
Omy100127314	No	NA	Unknown	Intergenic	NA	NA	1	1071	Salem_et_al. Berthelot_et_al.
Omy300032374	No	NA	Unknown	Intergenic	NA	NA	1	557	Shawn_et_al. Salem_et_al.
Omy100092437	No	NA	Unknown	Intergenic	NA	NA	1	486	Salem_et_al. Berthelot_et_al.
Omy200137736	No	NA	Unknown	Intergenic	NA	NA	1	618	Berthelot_et_al. Salem_et_al.
Omy300032015	No	NA	Converging	Intergenic	NA	NA	1	329	Shawn_et_al. Berthelot_et_al.
Omy200060314	No	NA	Unknown	Intergenic	NA	NA	1	491	Berthelot_et_al. Salem_et_al. Shawn_et_al.
Omy200076677	No	NA	Unknown	Intergenic	NA	NA	1	632	Berthelot_et_al. Salem_et_al.
Omy100070949	No	NA	Converging	Intergenic	NA	NA	1	1690	Salem_et_al. Berthelot_et_al. Shawn_et_al.
Omy200184132	No	NA	Unknown	Intergenic	NA	NA	1	590	Berthelot_et_al. Salem_et_al. Shawn_et_al.
Omy100184663	No	NA	Unknown	Intergenic	NA	NA	1	715	Salem_et_al. Berthelot_et_al.
Omy100099779	No	NA	Unknown	Intergenic	NA	NA	1	989	Salem_et_al. Berthelot_et_al.
Omy200096716	No	NA	Unknown	Intergenic	NA	NA	1	1291	Berthelot_et_al. Shawn_et_al.
Omy200081304	No	NA	Diverging	Intergenic	NA	NA	1	467	Berthelot_et_al. Salem_et_al. Shawn_et_al.
Omy300017697	No	NA	Converging	Intergenic	NA	NA	1	250	Shawn_et_al. Salem_et_al.
Omy100132887	No	NA	Unknown	Intergenic	NA	NA	1	596	Salem_et_al. Shawn_et_al. Berthelot_et_al.
Omy200166328	No	NA	Unknown	Intergenic	NA	NA	1	1571	Berthelot_et_al. Salem_et_al.
Omy200123218	No	NA	Unknown	Intergenic	NA	NA	1	654	Berthelot_et_al. Salem_et_al.
Omy200080500	No	NA	Unknown	Intergenic	NA	NA	1	476	Berthelot_et_al. Salem_et_al.
Omy300040928	No	NA	Converging	Intergenic	NA	NA	1	833	Shawn_et_al. Salem_et_al. Berthelot_et_al.
Omy200122427	No	NA	Unknown	Intergenic	NA	NA	1	409	Berthelot_et_al. Salem_et_al.
Omy200096460	No	NA	Unknown	Intergenic	NA	NA	1	703	Berthelot_et_al. Salem_et_al.
Omy100202759	No	NA	Unknown	Intergenic	NA	NA	1	476	Salem_et_al. Shawn_et_al.
Omy100087960	No	NA	Unknown	Intergenic	NA	NA	1	1054	Salem_et_al. Berthelot_et_al.
Omy200067736	No	NA	Unknown	Intergenic	NA	NA	1	485	Berthelot_et_al. Salem_et_al.
Omy400003056	No	NA	Unknown	Intergenic	NA	NA	1	417	Fox_et_al. Shawn_et_al. Berthelot_et_al.
Omy100007459	No	NA	Unknown	Intergenic	NA	NA	2	598	Salem_et_al. Berthelot_et_al.
Omy100068228	No	NA	Unknown	Intergenic	NA	NA	1	375	Salem_et_al. Shawn_et_al.
Omy100026652	No	NA	Unknown	Intergenic	NA	NA	3	1004	Salem_et_al. Shawn_et_al. Berthelot_et_al.
Omy100073172	No	NA	Unknown	Intergenic	NA	NA	1	932	Salem_et_al. Berthelot_et_al.
Omy300042841	No	NA	Unknown	Intergenic	NA	NA	1	976	Shawn_et_al. Salem_et_al.
Omy300066078	No	NA	Unknown	Intergenic	NA	NA	1	569	Shawn_et_al. Salem_et_al.
Omy100129323	No	NA	Unknown	Intergenic	NA	NA	1	497	Salem_et_al. Berthelot_et_al.
Omy200085088	No	NA	Unknown	Intergenic	NA	NA	1	557	Berthelot_et_al. Salem_et_al.
Omy100089047	No	NA	Unknown	Intergenic	NA	NA	1	696	Salem_et_al. Shawn_et_al.
Omy200121803	No	NA	Unknown	Intergenic	NA	NA	1	511	Berthelot_et_al. Salem_et_al.
Omy200075661	No	NA	Unknown	Intergenic	NA	NA	1	632	Berthelot_et_al. Salem_et_al.
Omy100085720	No	NA	Diverging	Intergenic	NA	NA	1	758	Salem_et_al. Shawn_et_al. Berthelot_et_al.
Omy300085186	No	NA	Converging	Intergenic	NA	NA	1	546	Shawn_et_al. Salem_et_al.
Omy200070455	No	NA	Diverging	Intergenic	NA	NA	1	1583	Berthelot_et_al. Shawn_et_al.
Omy200126592	No	NA	Unknown	Intergenic	NA	NA	1	2014	Berthelot_et_al. Salem_et_al.
Omy200127842	No	NA	Unknown	Intergenic	NA	NA	1	825	Berthelot_et_al. Salem_et_al.
Omy200080291	No	NA	Unknown	Intergenic	NA	NA	1	520	Berthelot_et_al. Salem_et_al.
Omy200085049	No	NA	Unknown	Intergenic	NA	NA	1	673	Berthelot_et_al. Salem_et_al.
Omy300100326	No	NA	Unknown	Intergenic	NA	NA	1	291	Shawn_et_al. Berthelot_et_al.
Omy100049614	No	NA	Unknown	Intergenic	NA	NA	2	910	Salem_et_al. Berthelot_et_al.
Omy100087189	No	NA	Unknown	Intergenic	NA	NA	1	2641	Salem_et_al. Berthelot_et_al.
Omy300026456	No	NA	Unknown	Intergenic	NA	NA	1	512	Shawn_et_al. Salem_et_al.
Omy100066354	No	NA	Unknown	Intergenic	NA	NA	1	576	Salem_et_al. Berthelot_et_al.
Omy100135585	No	NA	Unknown	Intergenic	NA	NA	1	1562	Salem_et_al. Berthelot_et_al.
Omy200025943	No	NA	Unknown	Intergenic	NA	NA	4	1081	Berthelot_et_al. Shawn_et_al.
Omy200119095	No	NA	Unknown	Intergenic	NA	NA	1	661	Berthelot_et_al. Salem_et_al.
Omy100095137	No	NA	Unknown	Intergenic	NA	NA	1	728	Salem_et_al. Shawn_et_al.
Omy100136592	No	NA	Unknown	Intergenic	NA	NA	1	312	Salem_et_al. Shawn_et_al. Berthelot_et_al.
Omy100134236	No	NA	Unknown	Intergenic	NA	NA	1	797	Salem_et_al. Berthelot_et_al.
Omy300041323	No	NA	Diverging	Intergenic	NA	NA	1	469	Shawn_et_al. Salem_et_al.
Omy200189588	No	NA	Unknown	Intergenic	NA	NA	1	1113	Berthelot_et_al. Salem_et_al.
Omy300020229	No	NA	Unknown	Intergenic	NA	NA	1	576	Shawn_et_al. Salem_et_al.
Omy200194629	No	NA	Unknown	Intergenic	NA	NA	1	270	Berthelot_et_al. Salem_et_al.
Omy200120485	No	NA	Unknown	Intergenic	NA	NA	1	298	Berthelot_et_al. Salem_et_al.
Omy100090822	No	NA	Unknown	Intergenic	NA	NA	1	831	Salem_et_al. Berthelot_et_al.
Omy200222586	No	NA	Unknown	Intergenic	NA	NA	1	624	Berthelot_et_al. Salem_et_al.
Omy200066458	No	NA	Unknown	Intergenic	NA	NA	1	1007	Berthelot_et_al. Salem_et_al.
Omy200212332	No	NA	Unknown	Intergenic	NA	NA	2	755	Berthelot_et_al. Salem_et_al.
Omy100180311	No	NA	Unknown	Intergenic	NA	NA	1	648	Salem_et_al. Berthelot_et_al.
Omy100074864	No	NA	Unknown	Intergenic	NA	NA	1	590	Salem_et_al. Berthelot_et_al.
Omy100133056	No	NA	Diverging	Intergenic	NA	NA	1	686	Salem_et_al. Berthelot_et_al. Shawn_et_al.
Omy100137430	No	NA	Unknown	Intergenic	NA	NA	1	265	Salem_et_al. Berthelot_et_al.
Omy300077692	No	NA	Converging	Intergenic	NA	NA	1	210	Shawn_et_al. Berthelot_et_al.
Omy200126163	No	NA	Unknown	Intergenic	NA	NA	1	752	Berthelot_et_al. Salem_et_al.
Omy100128955	No	NA	Unknown	Intergenic	NA	NA	1	403	Salem_et_al. Berthelot_et_al.
Omy300040096	No	NA	Unknown	Intergenic	NA	NA	1	338	Shawn_et_al. Berthelot_et_al.
Omy100084042	No	NA	Unknown	Intergenic	NA	NA	1	672	Salem_et_al. Berthelot_et_al.
Omy100114504	No	NA	Unknown	Intergenic	NA	NA	1	641	Salem_et_al. Berthelot_et_al.
Omy100134164	No	NA	Unknown	Intergenic	NA	NA	1	503	Salem_et_al. Berthelot_et_al.
Omy200070475	No	NA	Unknown	Intergenic	NA	NA	1	703	Berthelot_et_al. Salem_et_al. Shawn_et_al.
Omy100083060	No	NA	Unknown	Intergenic	NA	NA	1	1091	Salem_et_al. Berthelot_et_al.
Omy100130685	No	NA	Unknown	Intergenic	NA	NA	1	858	Salem_et_al. Berthelot_et_al. Shawn_et_al.
Omy100108220	No	NA	Unknown	Intergenic	NA	NA	1	774	Salem_et_al. Berthelot_et_al.
Omy200162123	No	NA	Unknown	Intergenic	NA	NA	1	754	Berthelot_et_al. Salem_et_al. Shawn_et_al.
Omy300024391	No	NA	Unknown	Intergenic	NA	NA	1	499	Shawn_et_al. Salem_et_al.
Omy300049215	No	NA	Diverging	Intergenic	NA	NA	1	340	Shawn_et_al. Salem_et_al.
Omy300044041	No	NA	Unknown	Intergenic	NA	NA	1	358	Shawn_et_al. Salem_et_al.
Omy100108225	No	NA	Unknown	Intergenic	NA	NA	1	521	Salem_et_al. Berthelot_et_al.
Omy200114171	No	NA	Unknown	Intergenic	NA	NA	1	386	Berthelot_et_al. Salem_et_al.
Omy100041978	No	NA	Unknown	Intergenic	NA	NA	2	506	Salem_et_al. Berthelot_et_al.
Omy100153640	No	NA	Unknown	Intergenic	NA	NA	2	739	Salem_et_al. Berthelot_et_al. Shawn_et_al.
Omy100102556	No	NA	Unknown	Intergenic	NA	NA	1	787	Salem_et_al. Berthelot_et_al.
Omy200179445	No	NA	Unknown	Intergenic	NA	NA	1	1171	Berthelot_et_al. Salem_et_al.
Omy200169843	No	NA	Unknown	Intergenic	NA	NA	1	561	Berthelot_et_al. Salem_et_al.
Omy200120772	No	NA	Unknown	Intergenic	NA	NA	1	1034	Berthelot_et_al. Salem_et_al.
Omy100105427	No	NA	Unknown	Intergenic	NA	NA	1	580	Salem_et_al. Berthelot_et_al.
Omy200178999	No	NA	Unknown	Intergenic	NA	NA	1	708	Berthelot_et_al. Salem_et_al.
Omy100096720	No	NA	Unknown	Intergenic	NA	NA	1	621	Salem_et_al. Berthelot_et_al.
Omy100111960	No	NA	Unknown	Intergenic	NA	NA	1	1331	Salem_et_al. Shawn_et_al.
Omy200089272	No	NA	Unknown	Intergenic	NA	NA	1	597	Berthelot_et_al. Salem_et_al.
Omy100086382	No	NA	Unknown	Intergenic	NA	NA	1	713	Salem_et_al. Berthelot_et_al.
Omy100150164	No	NA	Unknown	Intergenic	NA	NA	2	1092	Salem_et_al. Berthelot_et_al.
Omy100091547	No	NA	Unknown	Intergenic	NA	NA	1	732	Salem_et_al. Berthelot_et_al.
Omy300027972	No	NA	Converging	Intergenic	NA	NA	1	544	Shawn_et_al. Salem_et_al.
Omy300026682	No	NA	Unknown	Intergenic	NA	NA	1	662	Shawn_et_al. Salem_et_al.
Omy100130583	No	NA	Unknown	Intergenic	NA	NA	1	929	Salem_et_al. Berthelot_et_al. Shawn_et_al.
Omy100088526	No	NA	Unknown	Intergenic	NA	NA	1	1572	Salem_et_al. Berthelot_et_al.
Omy100084076	No	NA	Unknown	Intergenic	NA	NA	1	720	Salem_et_al. Berthelot_et_al.
Omy100223878	No	NA	Unknown	Intergenic	NA	NA	1	647	Salem_et_al. Berthelot_et_al.
Omy200064798	No	NA	Unknown	Intergenic	NA	NA	1	1401	Berthelot_et_al. Salem_et_al.
Omy100105587	No	NA	Unknown	Intergenic	NA	NA	1	487	Salem_et_al. Berthelot_et_al.
Omy100172130	No	NA	Unknown	Intergenic	NA	NA	1	451	Salem_et_al. Berthelot_et_al.
Omy100186340	No	NA	Unknown	Intergenic	NA	NA	1	823	Salem_et_al. Shawn_et_al.
Omy100083147	No	NA	Unknown	Intergenic	NA	NA	1	609	Salem_et_al. Berthelot_et_al.
Omy200072157	No	NA	Unknown	Intergenic	NA	NA	1	433	Berthelot_et_al. Salem_et_al. Shawn_et_al.
Omy200098238	No	NA	Unknown	Intergenic	NA	NA	1	270	Berthelot_et_al. Salem_et_al.
Omy200096222	No	NA	Unknown	Intergenic	NA	NA	1	451	Berthelot_et_al. Salem_et_al.
Omy200228474	No	NA	Unknown	Intergenic	NA	NA	1	1302	Berthelot_et_al. Salem_et_al.
Omy100126618	No	NA	Unknown	Intergenic	NA	NA	1	626	Salem_et_al. Berthelot_et_al.
Omy300032257	No	NA	Unknown	Intergenic	NA	NA	1	524	Shawn_et_al. Salem_et_al.
Omy100113920	No	NA	Converging	Intergenic	NA	NA	1	849	Salem_et_al. Shawn_et_al.
Omy100221399	No	NA	Unknown	Intergenic	NA	NA	2	1549	Salem_et_al. Berthelot_et_al.
Omy200093605	No	NA	Unknown	Intergenic	NA	NA	1	374	Berthelot_et_al. Salem_et_al.
Omy200129365	No	NA	Unknown	Intergenic	NA	NA	1	559	Berthelot_et_al. Salem_et_al.
Omy200230382	No	NA	Unknown	Intergenic	NA	NA	2	606	Berthelot_et_al. Salem_et_al. Shawn_et_al.
Omy300100207	No	NA	Unknown	Intergenic	NA	NA	1	708	Shawn_et_al. Berthelot_et_al. Salem_et_al.
Omy100106448	No	NA	Unknown	Intergenic	NA	NA	1	1161	Salem_et_al. Shawn_et_al.
Omy100072977	No	NA	Unknown	Intergenic	NA	NA	1	524	Salem_et_al. Berthelot_et_al.
Omy300059259	No	NA	Unknown	Intergenic	NA	NA	1	632	Shawn_et_al. Salem_et_al.
Omy100090968	No	NA	Unknown	Intergenic	NA	NA	1	613	Salem_et_al. Berthelot_et_al.
Omy100128160	No	NA	Unknown	Intergenic	NA	NA	1	486	Salem_et_al. Shawn_et_al.
Omy100097360	No	NA	Unknown	Intergenic	NA	NA	1	1387	Salem_et_al. Berthelot_et_al.
Omy100174291	No	NA	Unknown	Intergenic	NA	NA	1	937	Salem_et_al. Berthelot_et_al.
Omy200110124	No	NA	Unknown	Intergenic	NA	NA	1	1385	Berthelot_et_al. Salem_et_al. Shawn_et_al.
Omy100101992	No	NA	Unknown	Intergenic	NA	NA	1	802	Salem_et_al. Berthelot_et_al.
Omy200179550	No	NA	Unknown	Intergenic	NA	NA	1	522	Berthelot_et_al. Salem_et_al.
Omy100133454	No	NA	Unknown	Intergenic	NA	NA	1	440	Salem_et_al. Berthelot_et_al.
Omy200178651	No	NA	Unknown	Intergenic	NA	NA	1	1322	Berthelot_et_al. Salem_et_al.
Omy200093958	No	NA	Unknown	Intergenic	NA	NA	1	674	Berthelot_et_al. Salem_et_al.
Omy200172798	No	NA	Unknown	Intergenic	NA	NA	1	360	Berthelot_et_al. Salem_et_al.
Omy200073831	No	NA	Unknown	Intergenic	NA	NA	1	776	Berthelot_et_al. Salem_et_al.
Omy200175142	No	NA	Unknown	Intergenic	NA	NA	1	852	Berthelot_et_al. Salem_et_al.
Omy300051097	No	NA	Converging	Intergenic	NA	NA	1	624	Shawn_et_al. Salem_et_al.
Omy300079204	No	NA	Unknown	Intergenic	NA	NA	1	529	Shawn_et_al. Berthelot_et_al.
Omy100083153	No	NA	Unknown	Intergenic	NA	NA	1	784	Salem_et_al. Berthelot_et_al.
Omy200075359	No	NA	Unknown	Intergenic	NA	NA	1	602	Berthelot_et_al. Salem_et_al.
Omy300028177	No	NA	Diverging	Intergenic	NA	NA	1	485	Shawn_et_al. Berthelot_et_al. Salem_et_al.
Omy100111366	No	NA	Unknown	Intergenic	NA	NA	1	911	Salem_et_al. Shawn_et_al. Berthelot_et_al.
Omy100184869	No	NA	Unknown	Intergenic	NA	NA	1	663	Salem_et_al. Shawn_et_al.
Omy100090298	No	NA	Converging	Intergenic	NA	NA	1	1784	Salem_et_al. Shawn_et_al. Berthelot_et_al.
Omy100110935	No	NA	Unknown	Intergenic	NA	NA	1	678	Salem_et_al. Berthelot_et_al.
Omy200079173	No	NA	Unknown	Intergenic	NA	NA	1	456	Berthelot_et_al. Salem_et_al. Shawn_et_al.
Omy200079084	No	NA	Unknown	Intergenic	NA	NA	1	395	Berthelot_et_al. Salem_et_al.
Omy100073931	No	NA	Converging	Intergenic	NA	NA	1	416	Salem_et_al. Shawn_et_al.
Omy200094248	No	NA	Unknown	Intergenic	NA	NA	1	1082	Berthelot_et_al. Salem_et_al.
Omy300035129	No	NA	Unknown	Intergenic	NA	NA	1	532	Shawn_et_al. Salem_et_al.
Omy100152675	No	NA	Unknown	Intergenic	NA	NA	1	1317	Salem_et_al. Shawn_et_al. Berthelot_et_al.
Omy100138938	No	NA	Unknown	Intergenic	NA	NA	1	522	Salem_et_al. Berthelot_et_al.
Omy200120260	No	NA	Diverging	Intergenic	NA	NA	1	390	Berthelot_et_al. Salem_et_al. Shawn_et_al.
Omy300027853	No	NA	Unknown	Intergenic	NA	NA	1	731	Shawn_et_al. Salem_et_al.
Omy300024819	No	NA	Unknown	Intergenic	NA	NA	1	329	Shawn_et_al. Salem_et_al.
Omy300024058	No	NA	Unknown	Intergenic	NA	NA	1	505	Shawn_et_al. Salem_et_al.
Omy100080577	No	NA	Unknown	Intergenic	NA	NA	1	731	Salem_et_al. Shawn_et_al.
Omy300050443	No	NA	Unknown	Intergenic	NA	NA	1	907	Shawn_et_al. Berthelot_et_al.
Omy100129063	No	NA	Unknown	Intergenic	NA	NA	1	1146	Salem_et_al. Berthelot_et_al.
Omy200109816	No	NA	Unknown	Intergenic	NA	NA	1	585	Berthelot_et_al. Salem_et_al.
Omy200134266	No	NA	Unknown	Intergenic	NA	NA	1	1466	Berthelot_et_al. Salem_et_al.
Omy300047467	No	NA	Unknown	Intergenic	NA	NA	1	498	Shawn_et_al. Salem_et_al.
Omy300105471	No	NA	Converging	Intergenic	NA	NA	1	201	Shawn_et_al. Salem_et_al.
Omy200154198	No	NA	Unknown	Intergenic	NA	NA	1	450	Berthelot_et_al. Salem_et_al.
Omy300055932	No	NA	Diverging	Intergenic	NA	NA	1	467	Shawn_et_al. Salem_et_al.
Omy300021581	No	NA	Converging	Intergenic	NA	NA	1	711	Shawn_et_al. Berthelot_et_al. Salem_et_al.
Omy100083069	No	NA	Unknown	Intergenic	NA	NA	1	357	Salem_et_al. Berthelot_et_al.
Omy100110420	No	NA	Diverging	Intergenic	NA	NA	1	889	Salem_et_al. Shawn_et_al.
[truncated: 29,196 more rows]
