# Supplementary material for: Genome-Wide Discovery of Long Non-Coding RNAs in Rainbow Trout
Source: PLoS One. 2016 Feb 19;11(2):e0148940. doi: 10.1371/journal.pone.0148940 (PMC4764514; doi:10.1371/journal.pone.0148940)
Supplement: S2 Table — (XLSX) [file pone.0148940.s002.xlsx]

## Sheet: Ubiquitously expressed  1 RPKM
Feature ID	Brain - Means	Testis - Means	Gill - Means	kidney - Means	Head kidney - Means	spleen - Means	skin - Means	W muscle - Means	R muscle - Means	stomach - Means	intestine - Means	fat - Means	liver - Means
Omy100000048	4.58614	3.12744	4.51537	5.62809	3.90824	10.9717	2.13782	1.58223	3.57273	1.55786	3.20039	4.52407	2.73328
Omy100000351	11.8517	9.52428	38.704	16.6273	13.2436	21.349	6.35678	3.46054	11.4774	8.05746	25.1399	27.4429	4.3192
Omy100000482	2.38845	6.90217	7.46471	10.8033	13.1814	12.4079	4.10531	3.17825	9.95895	7.96767	28.124	61.2431	2.84218
Omy100000873	7.50782	6.30507	5.026	12.0383	29.5008	3.28393	3.83924	1.48057	18.8339	2.97157	5.17899	6.32371	1.84823
Omy100001447	18.3524	10.8383	23.665	22.6687	14.0072	26.0849	17.5935	2.08234	18.3182	13.8136	22.4765	15.6825	18.7276
Omy100001924	17.5266	4.95063	19.4434	24.998	41.2785	9.08332	11.3074	14.26	65.2567	15.1505	14.7441	19.9288	6.23619
Omy100002056	7.65763	17.5702	21.1737	6.95175	8.48738	7.23458	1.97399	1.04704	2.66747	1.86728	3.84853	9.04689	1.15756
Omy100002142	10.4986	4.5363	6.60502	8.80759	8.20685	13.9028	4.97522	1.1202	3.47226	4.90895	7.49404	5.05688	3.19791
Omy100002212	26.3165	3.20866	39.2615	37.1258	10.4373	39.9076	4.7421	2.05879	18.0449	8.97209	25.8882	16.6891	2.87365
Omy100002382	54.4911	67.9137	28.9576	37.9862	47.6494	17.9557	28.4488	23.1316	28.1858	35.5131	30.5485	23.9578	21.6568
Omy100002623	1.78662	10.9492	1.46968	4.67462	6.46014	1.11668	2.79197	4.627	3.94033	3.51307	3.00105	5.88672	1.41364
Omy100003014	17.5562	68.4586	29.7848	35.2922	17.4576	26.6881	9.39981	1.02005	6.70323	7.85476	33.4231	19.3118	8.79595
Omy100004148	2.07936	10.658	29.6118	3.44482	3.41512	11.4545	9.97758	9.86156	32.715	44.9369	91.4682	61.1315	2.8869
Omy100004385	26.4879	51.9878	13.7794	9.48419	5.83916	9.50825	8.04852	3.40025	3.68145	3.50225	12.2402	5.57883	1.9981
Omy100004701	12.031	72.1964	60.879	55.3713	10.1652	16.7979	7.91445	1.21322	4.50288	114.407	77.427	30.5544	5.94368
Omy100004707	9.21047	5.10772	6.03402	7.26613	5.62758	7.68865	3.97342	1.81265	5.70782	4.58945	6.88795	4.44035	2.13369
Omy100005297	5.95641	40.9169	20.0223	18.0595	9.80793	18.258	6.08727	3.6205	8.64896	9.03901	25.8452	15.1002	5.8245
Omy100005864	3.10561	2.26837	3.56505	4.7104	9.21171	1.22017	4.39957	3.01736	12.3712	5.89175	4.84531	4.56038	2.78983
Omy100005973	5.86598	2.67887	13.312	12.7138	7.45388	16.1103	5.5887	1.80724	3.83129	3.64205	16.7144	6.62025	3.54155
Omy100006447	10.2496	1.48109	4.37004	17.1265	10.8989	29.3416	6.63963	1.70579	10.4205	2.29806	10.8515	19.754	2.31873
Omy100006451	59.8988	18.4425	11.3324	10.052	3.53896	20.9196	16.3199	49.7761	405.191	43.9703	10.0305	8.12991	1.28123
Omy100006828	5.0801	23.3763	6.03657	6.69092	4.75426	9.69109	3.21774	2.55319	4.51762	2.11078	5.70576	4.745	3.26878
Omy100007004	16.2073	22.1763	15.0697	26.4451	378.239	79.518	23.0426	7.25576	91.5852	12.771	37.2593	210.677	27.5489
Omy100007012	19.0883	8.4597	58.3372	39.0307	10.6465	18.1953	26.5652	1.21931	5.57961	7.66602	81.0852	9.57005	31.2721
Omy100007664	7.94861	11.4281	23.9511	26.8707	7.98611	19.2965	6.69229	1.9152	2.90493	12.1565	25.8939	6.66944	8.35224
Omy100008057	6.32912	4.24775	4.403	7.43374	32.0367	15.567	3.5976	1.83901	6.55808	2.64637	10.4922	20.3023	1.86725
Omy100008166	6.20375	2.50738	7.82309	10.1641	9.80084	9.36421	4.66556	2.32989	5.70807	3.93005	10.0637	9.85375	6.37855
Omy100008259	10.1369	3.45494	4.75289	13.3106	22.5878	7.45485	7.90541	1.86963	13.925	3.26559	11.5863	45.0556	2.88832
Omy100008550	5.4426	3.65506	8.54846	7.41447	4.43936	7.08817	4.71225	1.20748	2.81244	2.68073	5.30443	5.90773	5.67868
Omy100008664	3.91788	2.41181	6.91487	10.3354	4.96011	15.9859	3.0087	4.89347	3.59177	3.97688	5.57355	4.705	2.15542
Omy100008690	10.0108	1.32039	3.98211	32.3131	1.67331	18.8259	13.7795	1.49372	1.89785	1.41185	50.1876	5.46648	24.9484
Omy100009006	12.081	10.9307	21.3951	15.1918	6.3052	10.0566	5.7428	1.03439	4.32349	6.14427	14.9668	10.2918	5.15718
Omy100009309	33.0419	3.35502	6.6589	131.384	17.3051	9.35987	36.6329	5.86017	15.1464	3.86451	13.7439	21.2229	39.068
Omy100010123	19.2267	44.4574	32.2521	34.4409	50.2602	42.5834	18.3565	8.68373	26.3487	14.823	31.241	40.3405	24.3566
Omy100010468	3.36867	7.65383	30.8184	21.0252	3.94812	4.83266	4.06104	1.7435	7.9688	26.8425	31.6268	9.75803	1.59586
Omy100010616	5.62034	11.5935	6.71586	9.91055	4.46764	6.41594	2.46613	1.20945	2.1558	5.05272	10.5774	5.93994	2.5989
Omy100011218	11.7561	20.9755	11.9638	15.315	7.81995	12.2595	5.91352	1.4728	3.97144	3.12658	10.0309	12.2214	3.79273
Omy100011629	28.2153	59.4756	31.7832	53.5517	79.4299	16.8692	27.9998	51.9526	46.3356	37.2958	40.4443	25.9109	25.0349
Omy100012094	5.68742	9.87967	17.041	15.2018	35.0607	12.3055	6.53389	2.00812	7.15092	16.919	14.6804	20.6862	4.56478
Omy100012353	10.6904	25.7304	28.2718	24.8792	14.5046	17.6035	5.75718	2.59075	11.1856	12.6288	27.5477	12.222	6.98307
Omy100012377	43.4128	13.8774	16.0395	31.0502	17.1335	49.955	15.0464	8.69203	17.1942	9.17935	50.4006	48.0836	7.75409
Omy100012487	4.41277	2.44503	3.97402	7.45076	13.7962	1.41207	1.88653	1.4251	8.72463	2.23693	7.54629	3.63771	2.04429
Omy100012540	5.71565	19.4994	21.7704	12.5868	10.316	9.09562	3.20539	6.47736	7.78936	13.1034	17.9531	10.4886	1.90607
Omy100013145	14.2552	12.7987	18.8507	17.891	9.07391	16.4868	12.534	1.59428	5.13558	12.1154	17.322	13.324	6.99945
Omy100013491	24.8338	10.1685	17.4814	15.6487	7.10342	23.2903	8.22786	1.47864	3.88038	9.17719	21.8592	13.2497	8.29146
Omy100013508	1.22788	2.11175	1.36571	1.71152	8.64969	1.73045	1.91601	2.12694	6.25638	1.91592	2.81989	1.51783	1.19936
Omy100013694	7.28614	28.6834	6.11126	10.1505	6.50574	7.32461	3.94278	1.01923	2.07942	8.04886	9.0539	4.78853	3.77456
Omy100013856	69.7279	45.2334	50.2147	91.5606	38.1234	63.9922	44.7848	10.1036	24.0009	19.5979	51.7053	66.1653	26.656
Omy100013858	10.1705	7.50295	7.62784	17.3829	5.46813	8.35919	4.58855	1.51256	3.73903	3.82702	9.63854	7.08852	4.08463
Omy100013973	3.25575	4.54334	6.33173	4.87862	2.7388	4.68158	1.40943	1.61746	3.39036	1.68945	4.62912	6.03241	1.73795
Omy100014281	24.65	3.57988	24.0213	16.9213	8.85918	33.2785	11.7251	4.05933	18.4403	15.2623	38.8838	57.7298	1.51539
Omy100014339	14.1915	22.4076	17.9705	33.2796	7.98635	20.9207	7.74204	1.295	3.91676	6.66644	18.62	12.1518	8.43123
Omy100014578	13.091	23.8517	26.2283	24.5064	7.80804	22.5636	8.47426	1.23541	4.19576	15.9854	34.3612	12.4972	10.4083
Omy100014718	5.02391	1.9015	1.48349	2.34792	2.11634	1.11266	2.42353	2.12433	3.05293	1.55884	1.15991	2.42765	1.07023
Omy100014766	8.44977	29.4295	13.5525	15.7199	7.85464	23.3969	5.56975	1.26041	5.89363	4.2184	19.0857	9.08611	4.11982
Omy100014962	36.4813	72.9192	99.4474	44.5214	30.2773	55.1107	24.6014	16.4499	27.1253	30.452	65.5175	47.659	17.9726
Omy100015182	5.99893	8.5388	12.1232	6.88764	5.58173	7.56616	7.12219	1.27455	2.2432	5.36004	10.7718	8.40943	6.29298
Omy100015283	10.2579	5.62671	13.1286	11.2255	13.2551	11.3707	8.74789	3.8327	11.187	7.6027	14.6239	17.4606	9.1209
Omy100015374	6.0321	17.7963	110.374	22.2533	2.41757	15.3326	3.11064	3.71649	2.28064	35.6119	14.0458	3.87287	1.87932
Omy100016313	9.86081	7.23775	24.4566	48.9121	14.6338	27.989	16.4956	1.45322	7.25978	45.3447	27.1917	25.0709	22.9882
Omy100016502	43.6897	10.2431	14.9726	16.6528	7.54276	17.6096	12.0819	1.33032	4.36939	7.03086	24.8866	13.7599	6.39715
Omy100016657	5.09647	13.736	6.23488	5.56395	3.87516	5.49725	2.92548	1.49567	2.02517	2.64727	7.15753	4.45312	2.25992
Omy100017099	4.66451	1.99107	4.44409	9.48944	4.9284	7.06855	3.59972	1.06983	3.3448	5.02377	6.97147	10.9593	4.31041
Omy100017295	8.71806	65.2483	13.7	17.5572	11.0699	13.5396	5.43361	1.34691	5.76224	6.76767	14.6395	7.88043	4.43266
Omy100017391	4.05667	8.4106	4.8458	8.55475	5.29857	7.64845	2.57027	1.01017	1.73081	2.25974	8.21337	4.6697	3.53318
Omy100017467	6.47427	10.6965	7.33705	11.5208	4.44721	9.19177	4.3677	1.24077	2.07568	4.61215	9.84434	5.29787	3.70687
Omy100017868	11.5647	13.2649	37.725	24.834	8.26924	24.6412	7.82923	1.15941	4.63125	14.578	32.6853	12.1936	6.40485
Omy100018257	47.8188	7.62487	35.9392	37.5171	71.8141	36.714	13.8743	5.63932	23.6569	44.7564	66.3077	46.2318	7.61899
Omy100018447	35.0175	20.8791	94.4229	109.619	40.8833	129.569	11.7611	6.14796	15.5988	61.1939	84.9806	26.776	21.0149
Omy100018858	3.08127	3.02942	7.93003	6.6227	8.31771	5.53483	1.24419	1.10492	3.54213	4.15233	6.94039	1.60837	2.22751
Omy100019129	9.44481	4.17432	10.141	9.43361	5.98495	8.23826	4.66625	1.53549	4.17793	4.17971	9.81007	5.8241	5.38169
Omy100019162	5.56577	5.74866	10.6311	3.78567	2.32212	4.65979	2.82236	1.14874	1.01088	2.6679	6.25217	2.24272	1.54518
Omy100019200	4.54082	2.40734	10.877	30.1935	5.45266	26.9388	1.01234	5.38334	12.6113	3.3745	13.5155	13.5931	2.52225
Omy100019246	5.86658	12.6328	6.77238	4.68606	6.1275	5.73645	3.86592	3.24263	3.769	3.64704	7.14578	4.35278	1.96508
Omy100019407	6.33666	2.4724	4.15725	7.5398	8.44416	10.239	4.68858	3.09025	6.17282	4.06832	5.14001	10.7162	3.75663
Omy100020232	21.4401	15.518	12.576	18.224	8.89547	9.0963	6.5615	3.43664	3.44902	7.70013	12.4399	6.5171	3.49691
Omy100021747	28.6035	103.008	23.9025	65.6563	14.6406	12.9432	29.7097	5.78033	40.1944	5.37338	30.335	94.9161	30.6613
Omy100022606	8.3073	5.51123	8.86901	4.57301	11.3761	4.33116	2.12677	2.03262	4.43602	3.53258	7.68205	5.92687	1.60108
Omy100022876	18.7179	27.1309	18.5124	27.893	70.1638	11.6362	17.9795	3.4968	27.3069	12.6721	25.8664	16.2651	9.12748
Omy100022878	7.55007	8.60659	7.65338	8.98558	27.4643	4.33695	8.34086	2.55158	17.0645	4.33651	6.65838	5.08684	3.33241
Omy100023080	4.84234	5.22279	8.00853	6.20655	5.8121	6.54837	4.02848	15.7131	4.91323	3.60998	6.54017	6.96432	1.22778
Omy100023371	4.56631	12.5335	6.13304	6.55991	6.93261	8.16774	2.73261	7.0466	8.4436	8.13448	8.08319	6.85459	1.66568
Omy100023536	46.0325	6.17091	57.1427	72.0423	6.21401	26.8789	17.6221	1.317	9.03868	38.9452	62.0638	23.376	13.3795
Omy100023749	1.78739	2.00742	3.47414	1.78433	1.31282	1.0455	1.13447	2.97165	1.40658	1.85244	3.6637	1.79175	1.39425
Omy100024015	5.82752	3.57579	9.40834	6.38531	2.70924	4.49327	1.71694	1.01114	4.89433	4.56616	6.33139	1.80638	1.38672
Omy100024124	8.44507	29.1262	18.4663	15.0016	4.46131	12.4488	4.01302	1.38297	5.65121	6.01384	14.2548	4.75657	3.24295
Omy100024519	19.2578	18.7438	16.3053	44.1723	17.0092	38.012	12.6896	3.01597	8.20195	18.8982	22.2152	17.8866	21.5496
Omy100024696	113.048	32.1009	26.533	97.5777	11.7816	63.8562	203.674	19.8248	10.4984	36.7975	37.1978	64.9353	254.598
Omy100024719	6.38769	5.85186	17.1841	28.0716	8.10064	18.2632	14.1851	1.60766	5.47373	33.5206	15.4014	12.0169	14.1597
Omy100024787	2.39806	6.163	20.0343	3.88032	4.1402	19.7481	4.37348	4.23009	23.1824	8.43781	22.1932	13.9995	2.92512
Omy100024788	2.06161	3.69005	1.53827	4.53527	1.2536	5.08134	2.49116	1.97537	4.35498	4.1167	6.35657	2.74817	2.28046
Omy100024791	15.1808	22.0674	14.4558	12.7258	6.95542	9.41765	5.75457	2.06686	4.20232	4.25757	14.2395	11.8116	5.71693
Omy100025650	31.0943	16.1813	18.1831	18.0356	19.9138	23.1614	15.4455	14.2518	14.0383	10.4134	24.4259	20.4603	12.9138
Omy100025748	3.25141	3.37315	5.56373	6.44212	4.54851	3.90903	2.4917	1.97119	2.79528	4.67766	5.40998	6.85631	2.21319
Omy100026057	12.1406	4.22436	4.84257	6.65944	5.90511	10.4782	6.40398	10.0128	34.6534	8.1849	5.28249	6.29246	3.10308
Omy100026169	4.2222	9.4857	4.36768	7.78216	10.8549	6.49628	2.13561	1.56411	4.12746	3.42238	4.96867	5.14301	1.99181
Omy100026352	18.0969	3.77306	9.20666	18.539	11.4106	20.7979	8.76195	1.54787	6.47807	14.2325	16.8627	18.6692	8.62273
Omy100026526	2.42338	4.15618	32.0919	27.9989	9.89752	51.5812	4.12364	1.47609	4.29724	8.67256	42.4803	14.646	3.0986
Omy100026650	44.0386	4.23932	77.3821	47.3861	6.64025	62.5215	9.32578	1.07247	3.49502	4.45689	44.7978	15.1006	1.27763
Omy100026712	4.86411	5.53108	87.009	233.229	1.27417	19.6119	9.08785	2.79524	1.37252	99.3745	136.676	13.7821	8.74664
Omy100026843	10.2052	2.56374	2.79009	11.7315	82.1148	7.97321	23.5654	147.868	88.098	18.0565	7.50277	14.66	1.84463
Omy100027587	8.44145	10.5637	6.19905	9.05694	5.66396	14.537	6.79631	2.95556	4.66334	2.98647	7.02754	9.02988	4.0132
Omy100027704	64.2367	14.6025	35.4114	26.0479	25.1823	33.6194	11.4019	3.42446	21.0087	11.5398	51.3325	57.3083	5.94871
Omy100027806	34.7756	12.0005	26.3375	28.1418	10.0973	27.5332	38.4739	1.8159	10.3902	4.29799	20.0298	15.1879	50.3847
Omy100028120	6.09654	3.24517	2.81842	2.96859	2.69591	2.20492	2.77511	1.23607	2.93735	1.44065	2.48373	3.28777	1.1167
Omy100028551	20.3476	21.7806	94.0614	73.6193	29.3691	56.0357	12.4847	6.23213	19.8577	41.4424	95.8635	28.4564	17.7602
Omy100029361	21.614	58.7927	44.8531	26.1304	19.918	32.3607	22.3259	8.04288	11.9918	32.8685	43.3241	31.6051	32.6303
Omy100029646	11.4918	20.0114	18.5546	30.3189	20.165	42.4479	10.7578	5.12314	14.2433	14.8027	19.0725	18.2704	21.5532
Omy100029647	8.70224	11.978	16.4359	21.3885	15.3128	17.9016	6.15587	2.22673	7.37181	5.63806	14.1755	12.6276	16.0429
Omy100030029	34.3508	20.1837	42.9784	89.3114	57.4768	61.8519	38.4929	7.07173	22.065	26.7884	73.5799	57.3418	29.8575
Omy100030624	10.8534	2.55984	19.0877	13.0519	6.71877	12.7676	4.51225	1.46347	2.81432	6.12925	13.143	5.24114	3.21091
Omy100030645	8.65949	5.88306	7.65501	32.206	8.61861	8.27018	5.27273	2.67709	3.99473	10.0419	13.2314	6.76208	4.32317
Omy100030955	5.85165	9.93813	9.35268	12.5065	7.12887	7.14128	4.63066	1.60202	3.17837	3.26064	11.0461	5.34444	2.53293
Omy100031307	18.9564	5.10639	17.6607	18.919	10.8873	12.6518	7.78459	1.41494	5.97597	7.37553	13.5763	14.439	6.78117
Omy100031523	3.45864	10.7312	11.3368	17.1664	5.95311	23.0694	5.10027	3.28743	3.42194	3.1909	9.42177	4.88158	4.86079
Omy100031655	19.3994	10.2571	15.2782	21.5775	19.2584	12.4135	22.2366	1.55853	8.4265	9.5282	20.2259	27.6811	16.5423
Omy100031786	16.6662	20.3754	75.0436	135.314	12.9021	54.8204	5.89865	1.63379	12.8362	6.4794	9.46953	101.817	3.63109
Omy100032402	5.37611	5.3982	4.82805	9.20571	4.58561	12.6325	6.18178	2.62297	3.6666	3.53207	8.40291	6.0881	3.05939
Omy100033000	1.27484	1.67276	2.04741	2.3327	2.59717	2.27291	2.61419	1.31059	1.62214	1.40984	1.92104	2.58918	2.35553
Omy100033331	8.8503	22.9932	11.7524	14.9186	10.0086	12.5812	6.50697	2.06423	4.91953	6.6022	10.2635	11.7054	4.74414
Omy100033332	3.24376	7.25265	4.50177	5.906	4.76459	4.54404	1.36936	1.09999	2.7694	2.43698	4.20644	4.3924	2.78144
Omy100033334	14.8104	33.9473	21.6836	27.4188	20.4033	24.1872	10.1119	4.02671	9.97617	14.982	20.0086	19.0963	8.4235
Omy100033336	4.18278	13.2483	5.57074	10.6981	8.32703	7.54976	4.03396	1.32029	2.18845	3.93715	7.46764	7.76974	2.52886
Omy100033339	8.7439	19.7003	11.4187	13.9062	8.81061	13.3176	4.96836	1.90382	6.02309	7.86983	11.0112	8.61335	3.5853
Omy100033865	62.7068	100.098	877.269	319.741	150.088	565.873	121.485	31.3802	48.0853	159.3	1023.33	121.677	68.116
Omy100034354	13.6338	8.93652	14.9833	16.2302	9.40704	11.6648	8.29267	1.4634	4.13794	9.26286	16.2394	11.3711	7.43547
Omy100034770	6.28125	2.24207	21.3132	12.0372	6.1184	11.4908	3.71845	5.45991	5.51197	4.76137	16.3243	6.85469	5.18336
Omy100035253	6.38655	6.4008	8.30303	7.29409	5.97722	4.2786	9.66656	1.40013	6.83906	7.04211	11.2338	12.2871	7.22705
Omy100035332	17.8017	8.88451	52.976	57.3358	19.3205	123.975	12.4566	3.16352	9.11414	26.4042	70.6336	34.0644	13.1198
Omy100035932	8.06319	28.9114	9.95793	13.9898	28.7905	4.61238	6.2045	3.07943	20.5587	7.43343	14.1169	11.1596	4.41887
Omy100036351	68.4357	16.3337	171.373	963.525	172.799	53.9412	37.9822	7.81919	58.1148	87.2771	275.917	46.1841	31.962
Omy100036552	7.51937	10.8626	10.4534	9.09241	10.1584	9.74034	6.38432	2.85285	4.90685	3.83443	8.50606	6.83927	5.11914
Omy100036575	8.7207	9.38154	39.7965	56.5076	21.7205	15.6006	3.67429	2.41446	18.2319	9.53925	29.8128	36.3879	3.29361
Omy100037122	22.0726	17.9881	20.0343	28.5736	9.40334	19.823	35.6174	17.8804	20.6718	11.1953	27.1823	31.6599	47.8712
Omy100037414	19.4792	2.37943	19.4181	6.57845	6.35692	7.28219	4.97206	3.23425	3.88976	5.4	8.3699	9.43263	1.19197
Omy100037944	8.84102	7.26358	11.0038	21.5921	8.89604	37.007	10.4174	2.60566	7.75051	9.3526	12.3909	10.6384	6.16794
Omy100038132	285.334	49.0604	159.987	224.652	165.211	155.288	261.225	16.7047	153.81	99.3808	202.093	170.088	127.882
Omy100038175	14.332	12.5676	8.86958	13.5054	23.5223	9.02135	9.20441	1.05578	5.78147	7.2234	12.9766	11.8204	5.74918
Omy100038279	11.564	13.9579	39.2435	24.8477	58.91	22.9053	10.1647	4.14776	14.5272	19.5278	51.7121	23.8601	7.72672
Omy100038672	11.3621	34.0596	42.1541	34.3259	41.0337	19.2896	31.5022	28.9187	58.2874	72.83	75.236	28.8125	20.7399
Omy100038688	13.3477	47.4755	27.1495	45.5493	35.5849	43.3729	8.87705	11.1801	35.0398	13.357	23.8828	22.8044	6.12608
Omy100039082	3.29973	1.45329	4.12275	2.25282	4.54011	2.56054	1.15112	6.47394	4.18966	3.2561	9.20599	4.75789	1.1188
Omy100039193	11.3052	3.23902	10.2542	13.6616	8.67308	17.8531	9.48569	1.01585	7.33587	5.4895	10.9562	12.269	5.08831
Omy100039576	6.0339	14.2365	6.52074	7.26804	5.38982	4.67462	3.86669	1.34805	3.4908	3.97626	6.69923	4.9416	3.91293
Omy100039589	25.163	13.6709	37.8283	44.2869	16.1911	28.6315	12.1061	3.74046	8.91847	15.2478	37.1199	31.7252	14.5483
Omy100039777	11.1556	18.1644	10.5322	14.2461	9.86002	11.3183	6.77813	2.43713	6.93085	3.51056	13.0166	6.22405	5.38319
Omy100039894	63.0477	6.16222	53.0247	23.4436	27.6613	84.3596	13.1206	3.30017	22.3489	4.7593	29.9317	113.561	6.34195
Omy100040062	36.8645	9.9346	18.6897	17.5827	7.30636	21.6606	11.4093	1.33114	4.02554	8.75516	24.7301	16.4715	6.87783
Omy100040244	6.10661	2.00995	17.1196	12.2669	16.0157	7.27104	4.56377	1.00571	4.17929	5.9814	13.6363	10.3168	4.29626
Omy100040364	11.9386	2.16981	7.37691	9.96338	25.1569	5.70028	10.639	1.78045	9.1872	8.29827	18.2518	6.05855	36.6895
Omy100040593	31.7728	45.7742	60.8476	85.862	42.4801	13.0764	24.4826	14.0119	24.4163	29.4345	74.7357	32.3727	23.8856
Omy100041338	4.16914	1.57809	2.94037	5.35013	24.0217	15.8232	2.80742	1.7415	15.3001	1.21385	6.41776	37.7876	2.61754
Omy100041398	15.3745	36.6924	13.8586	21.702	14.4583	13.4173	6.70786	2.95709	4.23859	5.51857	24.1362	14.3032	4.01343
Omy100041698	12.4401	38.2479	40.7003	33.8345	29.9975	15.1557	12.936	5.1124	11.6364	22.8871	26.6397	21.7383	10.2257
Omy100041918	53.7244	30.6631	123.317	110.771	83.2412	80.9107	69.2846	11.5878	45.8196	77.3983	70.4071	90.6191	52.4079
Omy100041975	10.421	3.55787	11.0716	11.229	4.78537	9.1961	15.5151	1.74697	5.75957	5.16712	11.8485	15.6658	15.5068
Omy100042447	43.6088	47.5337	447.111	325.063	144.343	384.379	29.6051	9.3225	48.5568	191.982	1026.05	135.954	33.7888
Omy100042999	12.1221	33.9553	18.9157	16.1592	12.8372	13.1967	8.61203	1.82165	5.78343	9.06934	12.5802	15.8937	10.1162
Omy100043158	9.51709	5.27196	12.5159	11.978	3.76714	8.21359	3.85335	1.08184	2.26034	3.71681	13.0987	6.70394	3.09562
Omy100043299	3.09709	1.48957	12.511	2.89823	11.8331	6.68502	9.26957	1.78559	5.37183	3.36807	2.99075	4.27306	2.72487
Omy100043641	1.79446	25.8959	1.70275	2.83307	1.42342	2.1778	1.60003	1.09461	1.43244	1.15751	2.41788	2.22335	1.29504
Omy100043783	6.21841	33.3117	7.31825	10.6489	4.13688	10.2335	4.1803	1.47535	1.92327	3.136	9.77825	7.81171	2.35167
Omy100044061	8.38143	3.37218	7.68569	12.3892	6.64809	8.75902	3.42309	1.05569	5.67537	4.3719	10.5052	5.25977	5.58835
Omy100045031	24.981	11.3714	19.1133	29.8318	39.4827	26.05	25.3793	13.1809	26.0147	24.7167	39.8115	38.1553	13.6327
Omy100045495	13.0442	2.21984	9.32163	16.5442	21.4336	8.04552	18.2434	1.49371	23.3442	3.03672	9.76389	11.1761	20.6844
Omy100045517	90.358	40.7105	61.0011	89.6442	95.0574	107.294	32.0077	39.0457	73.1962	31.6522	79.1651	74.1329	16.0229
Omy100046112	18.1774	22.0578	128.202	51.5126	63.5258	23.1878	21.4417	3.5489	23.7105	50.8083	57.2119	43.0804	16.0388
Omy100046884	54.4638	15.68	135.77	96.1104	130.447	89.2299	29.8147	7.7862	24.9526	38.8304	65.2248	53.7545	33.9773
Omy100046885	11.7377	2.61437	29.036	14.2969	25.3148	19.8276	4.89586	1.73872	5.09822	8.47907	14.7978	7.5061	11.3731
Omy100047576	5.70403	163.005	92.1096	99.1263	77.6203	74.6	21.7034	7.64727	189.854	166.298	255.089	429.245	1.63576
Omy100047602	4.09614	4.21503	4.05591	6.85776	33.1781	2.62516	3.17052	2.23077	10.1449	4.16065	4.46388	6.58362	2.42067
Omy100047698	7.59067	1.15279	3.32368	5.4646	4.77348	2.9322	5.25478	8.6375	6.13853	4.42568	2.21146	4.52287	2.61982
Omy100048277	39.3174	5.89855	12.7936	15.6015	58.3371	15.6633	14.8392	12.0319	34.3554	19.8229	5.93928	29.5938	9.81348
Omy100048383	2.93841	9.05617	6.84032	6.5204	13.8291	17.1529	5.75942	1.56653	9.21944	2.87617	19.0369	43.0856	3.08665
Omy100048607	5.0554	9.35498	1.55226	2.95256	4.56208	1.2592	2.40762	3.46788	7.54647	3.22559	1.05303	3.62474	1.40378
Omy100048767	17.9505	4.24578	16.1201	18.6897	18.5249	18.7982	11.0511	1.00484	4.3263	6.05846	22.7991	12.5346	6.62756
Omy100049620	87.5601	6.18984	7.89735	11.4004	11.673	13.2844	16.5845	3.11863	14.4682	5.63478	14.8727	48.4328	1.59443
Omy100049961	31.5997	6.84279	26.7874	46.2922	22.5676	11.2421	28.0702	13.1699	24.1061	21.3077	29.1262	30.0561	20.9305
Omy100050210	15.4911	22.3039	13.1038	14.3336	10.2776	10.254	8.03655	2.93646	5.68119	9.1226	15.057	9.63387	5.52554
Omy100050817	3.67635	9.09535	77.3147	48.6841	4.60738	94.5358	10.9195	4.0194	21.4043	85.7701	170.133	8.74718	2.41879
Omy100050818	6.09666	12.1563	21.5992	17.6627	4.46108	18.8165	8.59566	2.82881	7.17894	23.7827	32.1047	9.5576	4.62193
Omy100050840	17.9115	17.5136	19.6272	18.4535	64.3335	15.0003	13.4725	11.555	85.9688	19.0605	17.1724	14.7207	11.2953
Omy100050934	8.95666	8.64371	145.11	82.9949	24.1549	154.4	10.5644	2.50104	4.70319	17.5366	98.9051	28.5031	2.8033
Omy100050979	7.53546	23.2237	6.5003	14.8489	12.0827	12.7644	9.26512	5.22428	10.485	6.53797	8.44274	11.8412	4.46938
Omy100051402	4.11903	14.0545	3.30237	16.2751	27.0466	9.87363	5.17636	5.37003	22.7963	7.00009	8.23903	11.9	1.95585
Omy100051511	15.0083	1.02095	8.57367	4.41744	11.9465	3.67196	6.74993	2.74349	6.65508	10.745	6.73814	7.77168	8.30491
Omy100051528	3.20234	2.40894	2.01146	4.31629	1.69377	3.18048	6.65852	2.09789	2.87251	2.73415	4.34247	5.21036	8.67204
Omy100051912	21.367	24.735	15.6813	17.9787	22.2163	9.49729	10.7632	4.62829	11.3017	5.37403	25.5227	16.3273	5.9623
Omy100052000	1.95513	1.90204	41.253	23.8286	3.9521	118.342	3.76085	1.97735	3.36792	2.16993	77.1904	10.1353	2.27996
Omy100052657	7.71525	5.7934	5.5295	8.93535	4.98303	3.29372	9.28584	1.24938	4.95889	2.5223	9.75877	9.24572	15.066
Omy100053857	2.81499	1.03482	9.51752	5.06863	1.70432	7.05274	2.96262	1.92397	4.60265	10.1546	26.4254	22.8844	2.75953
Omy100053959	6.85676	29.1687	1.77692	8.59463	8.28633	4.73564	6.33252	8.47155	11.0655	15.0189	9.53645	53.5849	4.58876
Omy100054357	216.095	114.306	70.9959	96.7048	118.488	95.5914	119.43	6.57904	66.0354	47.9966	68.6553	86.048	85.2491
Omy100054528	8.42517	20.6549	9.56526	14.6022	6.91405	11.5552	3.34852	1.8315	2.82847	3.74449	14.1946	4.48719	1.32082
Omy100054546	11.8858	107.864	45.3905	47.2795	16.2187	19.1957	9.4509	3.81678	10.2374	10.8206	63.1777	5.13641	9.75391
Omy100055658	3.06326	2.3432	34.6078	13.3584	4.71752	13.2202	4.23688	1.23854	3.8892	9.27242	27.3237	12.7213	3.54504
Omy100056417	8.62722	3.7777	15.5604	17.9436	8.29195	10.1236	16.8076	2.11183	5.47329	9.24262	11.7725	14.4311	17.279
Omy100057638	18.4801	22.2477	9.68871	19.0065	24.1393	15.7979	15.2847	8.65026	14.3172	10.2576	11.7834	15.7177	9.39924
Omy100058042	6.80156	6.56757	3.47608	10.6407	4.51043	6.09745	9.50151	1.21516	24.3381	2.19391	4.72264	3.87305	7.27452
Omy100058329	3.94566	1.72343	4.7311	6.32822	27.9103	24.5131	4.3634	2.36932	19.8055	1.10597	7.23376	41.9537	3.67837
Omy100059425	6.85029	4.02874	6.82913	14.5229	10.1309	7.64683	3.9671	1.98854	5.7099	3.14828	11.2182	21.7119	1.33019
Omy100059501	14.7419	4.64981	13.8397	20.2565	26.791	10.6969	7.64707	1.08131	3.73113	7.33484	10.8242	12.7218	5.21872
Omy100059513	6.35679	4.94191	5.26673	6.98466	7.27283	5.19876	2.14441	1.3835	3.23426	2.73209	6.33673	4.45722	1.52008
Omy100060053	8.48525	7.40469	13.5796	15.2022	11.1489	4.20991	4.52486	2.03751	8.21562	13.8565	28.3857	7.87825	1.57599
Omy100060176	13.3632	4.70262	6.14522	6.51961	14.3679	5.27728	3.42182	1.8588	4.28656	1.6565	5.53914	2.83028	2.4106
Omy100060263	17.2573	6.95175	13.4923	29.9225	14.0928	29.8514	12.6609	1.88347	12.5049	8.95852	19.5666	17.1296	8.61762
Omy100060520	10.7481	9.34796	17.0193	19.5131	17.3456	16.436	7.41195	4.7544	7.34131	8.35107	22.4364	16.0191	4.16924
Omy100061225	8.67727	6.4799	5.30774	34.484	7.04564	11.0276	10.209	1.09733	3.93202	3.57548	9.63443	5.78105	9.7451
Omy100061735	24.0005	24.4901	7.05764	14.3756	4.01953	3.58774	26.6811	3.1042	4.37667	5.35393	5.30169	14.7963	37.9697
Omy100061736	18.1291	13.9124	697.94	75.7885	14.8199	239.255	16.7328	8.49912	10.6025	22.585	254.447	46.0122	8.14681
Omy100061778	2.3851	19.6673	10.2084	4.70594	3.82774	4.07052	2.32829	2.19067	2.64077	2.23613	6.05921	5.53276	2.07181
Omy100062215	17.531	21.8795	18.3476	36.8399	22.0242	11.681	35.2457	2.0765	7.10744	16.3049	26.1705	13.9616	27.7638
Omy100062247	86.8314	11.9864	70.6375	63.7233	49.0407	53.1391	27.3864	9.56067	30.7524	27.3053	60.5274	57.5161	30.7687
Omy100062794	11.034	11.6164	25.7253	42.4003	14.0324	23.0868	8.27652	1.5355	6.26384	11.9994	23.7105	20.3988	8.02456
Omy100062858	13.342	5.18931	54.4348	36.1367	15.7397	41.0176	18.4691	2.35705	6.42887	13.0164	98.1292	17.6715	16.186
Omy100062931	12.3567	68.737	14.4636	16.7402	20.7736	7.80143	8.15322	2.63921	24.4939	8.16895	14.8721	6.74934	5.07276
Omy100063068	25.9265	3.16087	20.4172	12.206	9.38474	36.8759	14.0279	3.46453	16.093	8.27323	24.7875	43.6268	3.88526
Omy100063092	47.8626	2.95055	12.9427	44.1803	27.9096	7.80456	16.7894	1.50618	14.415	6.34493	11.5817	16.2858	8.46704
Omy100063260	26.6042	12.314	23.248	42.3644	30.5737	19.0058	7.53823	3.64464	19.2174	11.0787	29.3558	16.8863	7.81443
Omy100063527	31.7412	4.49066	15.7405	12.3403	20.8817	9.97571	11.0038	5.90898	17.5976	5.80807	16.4089	10.2115	2.14419
Omy100063545	13.8917	6.94205	7.05319	4.05105	6.66345	11.6717	4.48682	1.56609	6.82547	1.02044	9.73628	12.6184	1.6345
Omy100063649	32.4639	8.57324	21.4441	64.6287	22.6111	25.7081	33.8726	3.25234	22.4604	7.09127	25.5244	40.056	25.3972
Omy100063730	4.77143	8.72664	2.74192	3.8231	3.45702	2.40712	2.2283	1.08278	1.39037	2.23601	3.94808	3.6175	2.11807
Omy100063746	7.27243	9.15799	9.02731	11.7081	7.63305	6.98332	5.79197	2.81167	5.5889	5.87738	12.054	7.16238	3.67676
Omy100063917	5.15412	18.6109	5.89456	6.57296	7.46158	4.51423	5.11228	1.03486	3.50464	5.35486	11.7217	4.95874	3.10457
Omy100064073	7.3645	2.64241	7.54896	11.4736	10.1133	12.528	6.50846	1.02501	4.47471	5.15915	8.28267	6.5158	5.90375
Omy100064157	16.1454	31.1593	27.1844	28.7521	14.2122	32.824	11.5975	3.6084	7.04949	12.2824	42.6648	17.5444	6.6294
Omy100064194	11.6709	37.2352	44.5802	73.3303	13.9497	34.4405	14.3856	2.59883	7.00085	15.6429	55.6915	19.9797	13.2766
Omy100064203	33.491	28.7216	43.1598	49.9425	36.3598	33.257	17.6798	5.69705	18.4064	22.8234	60.7052	36.2749	11.9193
Omy100064358	160.576	60.4239	168.304	190.769	93.667	219.311	59.6371	23.5146	62.1074	79.2137	144.271	67.2531	91.6257
Omy100064459	31.4349	50.8722	36.7485	60.7096	30.876	29.6061	20.7725	6.54461	14.886	34.6865	59.377	25.685	16.1175
Omy100064583	5.88911	23.9011	8.76391	9.16801	5.96895	18.0817	3.78242	1.44405	4.85971	4.47124	10.1155	5.96818	4.01184
Omy100064782	7.89446	13.2892	5.64711	7.61127	41.555	2.91777	4.75046	3.4837	15.0055	3.98833	4.77268	6.24492	2.23141
Omy100064792	3.3694	16.0363	38.3709	30.3769	7.11748	31.0823	3.59207	1.22931	1.91098	8.77217	30.6791	9.82682	3.52668
Omy100064848	12.4443	22.5701	37.9574	45.7522	52.8895	132.799	11.5892	1.885	22.0673	4.4925	18.2082	89.5639	4.74789
Omy100064918	4.1329	24.4591	6.2764	7.90825	6.69096	7.66599	3.28984	1.29217	4.76684	1.23851	4.90532	4.17226	2.29342
Omy100064970	7.66194	20.2516	11.5575	29.6262	9.48445	28.5246	9.59987	2.54749	5.38634	18.6049	26.4286	8.58775	10.0287
Omy100065157	23.1039	10.1763	17.5033	33.2085	12.6572	52.6731	7.38791	3.40089	6.48302	6.73652	21.7584	12.6504	4.02878
Omy100065348	4.2023	2.50558	5.59154	3.77437	35.6206	2.57383	2.97494	1.12541	2.45592	19.1585	68.6109	7.5341	1.11659
Omy100065540	2.40292	6.80059	2.50926	5.80802	9.79355	3.2378	2.4949	1.03744	6.16597	3.52424	4.03824	3.9262	1.54505
Omy100065554	10.0994	2.80864	3.74679	1.79542	1.59213	4.50033	5.89065	3.89559	1.30559	3.11943	5.15365	1.8272	9.63039
Omy100065617	3.63089	3.65671	6.41188	5.82215	50.3545	17.8574	4.92979	1.70807	17.778	2.59676	9.0389	34.1713	4.66294
Omy100065653	8.55534	6.34882	5.77336	22.0512	14.7861	70.0283	6.03094	3.06666	13.7242	4.52905	6.29205	15.8039	1.76793
Omy100065700	36.1109	2.80367	3.77357	42.9835	12.7823	5.0639	10.6462	1.38685	14.2214	2.30026	10.3822	40.5122	4.0467
Omy100065884	418.048	379.571	16486.6	1791.13	340.851	5745.03	337.037	192.922	304.545	697.808	5067.13	831.13	173.222
Omy100065885	4.87948	27.5207	12.7596	5.94872	4.42619	4.88772	5.0246	1.52868	2.79866	10.8567	18.3194	8.87523	5.28566
Omy100065893	20.8809	6.30316	18.1662	15.5108	42.3305	5.78762	17.3891	27.5554	60.688	26.5868	41.5153	70.6858	6.54003
Omy100066096	3.39491	2.03306	2.83883	4.79019	1.64592	6.38817	2.65504	2.71035	1.4599	1.46957	7.02547	4.79406	1.73423
Omy100066134	26.0555	23.6385	34.5757	32.6074	28.0431	26.7405	12.21	6.85552	19.3186	17.742	32.9553	18.8713	10.4352
Omy100066147	5.14172	10.3619	5.27914	9.6473	9.07552	10.1029	2.18062	1.67353	3.02422	2.61689	7.1981	6.53011	2.55062
Omy100066148	11.233	20.494	10.9165	15.5727	6.1332	12.0407	16.1431	2.20525	3.38829	26.7433	21.9485	18.94	22.3777
Omy100066329	5.19676	11.9914	15.3347	12.8396	17.0063	20.3958	3.78276	1.27276	4.51817	13.2753	24.9695	11.9934	2.36385
Omy100066560	10.6577	13.3714	6.28184	11.6006	3.50856	7.09816	4.66511	1.38444	2.79144	2.1184	7.6454	9.80958	3.72101
Omy100066582	13.8497	6.39537	14.3113	25.9426	18.222	24.3052	8.47553	1.10075	6.30329	7.45894	18.4999	8.09466	17.4434
Omy100066797	5.83241	6.64989	6.94717	8.29786	5.71057	3.85781	1.93769	1.12246	2.60276	4.3879	8.83663	3.64112	2.50255
Omy100066830	4.41478	6.60671	9.27348	11.6936	6.80384	7.19698	3.81924	1.45965	3.21857	5.08035	8.25063	5.86582	2.74834
Omy100066946	4.35113	6.9556	3.22373	28.3404	6.3422	6.1434	8.32519	1.48828	3.51267	7.96991	4.94819	5.62639	5.73811
Omy100067054	1.60781	4.21869	2.18583	3.76078	3.04835	1.95651	2.05329	1.2499	2.23389	1.82961	2.9751	2.92818	1.42506
Omy100067079	12.3814	1.32965	10.4498	5.70027	23.3705	2.26132	18.4367	3.04728	5.4468	2.41896	2.61391	6.80947	34.9902
Omy100067094	12.0746	2.88483	5.26947	11.698	7.24324	6.78654	5.95663	1.13354	6.06339	3.61258	7.72581	7.1667	3.82437
Omy100067133	7.6934	1.44821	5.31938	7.83493	7.08951	4.00005	2.77593	1.17164	2.57235	8.3846	5.55402	4.74302	2.00213
Omy100067502	82.4248	1290.95	102.811	30.3075	135.514	53.2488	53.172	1.80431	13.0257	9.18796	44.2487	61.4426	48.9195
Omy100067623	2.15431	2.75513	3.24308	5.4867	3.32702	5.19372	3.79028	1.13869	1.26072	2.52434	2.6231	3.19936	2.09459
Omy100067651	19.1232	209.343	30.9227	17.9419	25.7798	72.7855	15.8344	1.13825	5.24337	5.99578	14.168	20.7478	16.6766
Omy100067801	9.75159	25.2139	15.184	9.39722	4.85888	9.19296	6.57755	2.37376	3.84514	5.64514	13.39	10.6994	7.11848
Omy100067811	2.7258	5.28816	6.1424	5.59903	3.68663	5.26964	1.92945	1.18087	1.89405	2.43416	5.13731	3.46853	1.35481
Omy100067850	13.2168	12.2373	23.6087	18.3437	11.0216	14.8814	4.68568	1.19613	4.38815	10.0254	21.7249	4.28071	5.06616
Omy100067939	7.00665	17.3076	12.5585	22.3971	8.09294	17.7958	9.80584	1.96466	4.04426	5.50304	14.2686	7.51137	7.45874
Omy100068089	7.13103	11.2339	28.8028	16.8335	6.73703	9.81106	3.19508	2.18234	4.54695	13.4323	15.5153	7.30136	5.68435
Omy100068175	8.66002	13.3555	17.4967	13.8208	8.3255	12.938	5.59072	1.10559	3.22233	8.23339	17.2348	13.3103	5.14707
Omy100068241	5.71191	2.56713	6.18826	5.96729	5.19422	5.52213	4.06868	2.01538	1.6983	2.30186	7.71219	4.22266	1.8987
Omy100068344	45.9384	25.9748	35.0352	46.6446	53.7398	50.6809	13.7046	27.3534	50.9402	24.6111	44.2867	39.9382	9.4455
Omy100068406	7.70914	8.93962	17.0578	16.3456	15.9239	10.6682	5.30873	1.82186	4.66994	8.47059	19.0936	13.158	5.08122
Omy100068451	2.4014	6.29173	2.97486	6.99112	15.7075	2.08862	4.23317	2.90682	38.6867	1.10356	3.24525	4.0317	2.33486
Omy100068465	14.0457	12.8285	17.7611	18.291	11.6975	27.1589	5.27597	1.87458	5.14018	8.77411	17.1511	14.2691	5.20592
Omy100068529	13.3423	23.1529	22.7985	33.067	13.958	16.4728	15.3014	3.68419	7.62419	8.96668	27.1223	14.804	17.9639
Omy100068649	22.259	12.7756	18.7539	24.3553	36.7777	14.0817	9.30246	6.31004	14.5932	12.3887	23.8145	17.7308	4.92465
Omy100068741	9.44035	16.0816	9.82366	10.4004	8.39129	10.4809	5.04105	2.83362	8.08349	4.33929	9.78269	4.34673	6.32477
Omy100068772	20.5843	49.3655	148.024	101.16	20.3428	36.8956	18.8946	8.76729	42.6385	109.429	133.226	92.9583	11.4447
Omy100068793	14.6322	5.81121	14.0821	10.0364	15.5275	18.7239	5.34066	1.09043	7.65417	5.91207	17.8074	19.7854	1.0828
Omy100068829	147.385	54.1071	99.1978	172.012	85.2931	116.619	97.884	10.4982	57.4532	81.9995	131.394	89.8319	120.599
Omy100068858	12.25	22.3502	33.9231	18.1272	13.6617	17.4035	7.99196	3.15146	12.7021	20.7401	17.2083	13.0124	5.156
Omy100069125	4.67427	2.27914	2.36967	16.66	10.2778	2.52426	7.34783	1.0697	14.3447	2.44	6.00705	7.47129	9.52049
Omy100069146	8.26166	24.8513	13.623	21.0817	7.15189	21.9696	5.21415	1.15063	4.29137	4.2796	18.2697	10.1855	4.52544
Omy100069197	44.9913	8.27871	67.0194	36.3896	10.9818	44.0743	8.86716	1.36112	7.15214	3.54515	26.2565	17.5783	1.2422
Omy100069212	5.40202	4.45329	4.27119	4.69641	4.49687	3.29984	2.57229	2.36532	5.86899	2.92109	4.13692	4.60322	3.07239
Omy100069224	14.5448	5.06866	18.7049	30.4841	55.4807	63.1083	28.1538	12.5466	69.7577	8.04109	11.9067	26.9524	11.9517
Omy100069256	10.7873	3.46783	10.4361	29.7839	8.20684	12.76	6.59565	1.25575	4.30045	4.6333	13.0874	8.51963	7.33408
Omy100069263	46.6745	6.43169	28.0465	48.2629	16.6299	34.2439	17.7719	5.16997	7.78387	18.6489	30.7031	9.88659	19.9
Omy100069385	9.47104	3.18298	45.1225	22.9633	6.3308	38.2494	2.37367	1.20462	4.61586	5.23534	23.9294	5.27367	3.65463
Omy100069538	6.57228	2.16473	8.2461	8.73317	6.72662	5.44099	5.76331	1.02963	3.74953	5.57292	41.7004	6.10114	8.28619
Omy100069734	19.9034	42.6384	27.4088	36.4253	10.6353	31.5204	7.60429	1.46312	5.03766	9.14348	49.9459	10.6885	4.90319
Omy100069776	17.8263	4.12494	7.96934	14.1872	10.7583	10.44	8.15733	2.04386	7.71664	5.40238	10.0391	8.80238	6.86636
Omy100069805	7.97771	3.34696	9.68344	203.408	3.91558	3.13294	13.0253	6.2789	15.2309	1.69916	13.7536	5.34355	10.8026
Omy100069888	7.50775	10.0355	12.4455	14.3325	10.0309	11.7923	7.9659	2.28121	10.8111	5.66262	12.7406	8.10021	6.32682
Omy100070126	35.835	4.67761	9.33457	14.6442	8.46492	28.9944	15.5636	1.75439	6.58263	2.28605	20.4514	38.3422	5.91605
Omy100070240	5.6585	2.2923	7.03235	8.51709	27.3729	11.7632	2.6188	1.28269	5.37915	6.87234	7.07746	8.2427	8.76058
Omy100070257	47.6191	17.8079	14.0416	24.1257	17.8628	36.2566	12.9323	3.48506	7.92669	5.37901	16.5102	23.8275	5.01486
Omy100070293	7.85049	8.57869	15.6916	12.9059	8.24869	6.07223	5.41827	1.16745	4.14519	4.78498	11.8629	12.6663	3.74197
Omy100070379	21.5248	284.849	28.725	8.95786	27.26	12.8871	14.3948	1.00926	4.88435	3.42013	12.7593	15.6972	12.847
Omy100070461	10.4127	5.20244	1.76496	44.0012	8.91157	1.63142	11.6933	1.83957	6.3854	1.5256	27.2896	6.25489	10.2138
Omy100070474	8.60778	3.48759	9.33995	12.6535	7.99774	32.9807	5.21336	1.82178	3.46232	9.49268	11.1985	11.6705	3.9063
Omy100070481	16.5918	5.49749	39.3658	11.1014	5.24672	13.9588	7.58921	1.41009	9.36733	2.23895	14.2099	12.8539	2.59245
Omy100070497	39.2972	11.6414	45.4007	40.2657	10.7709	25.15	38.6017	1.76422	5.98816	14.4969	37.9145	19.7768	47.0593
Omy100070511	9.08335	4.76266	7.50701	19.6131	8.07263	7.91734	7.11322	1.01287	5.79758	5.15022	6.67544	5.99359	7.994
Omy100070512	12.7558	36.1054	34.5255	55.821	17.7764	66.6151	15.7901	10.9474	11.9244	11.1174	27.1435	16.0519	14.7297
Omy100070563	4.39586	1.31883	18.7607	5.81801	1.53563	4.30929	3.24174	1.59965	2.26237	2.30894	11.1298	5.00976	1.73139
Omy100070622	16.6085	5.04109	38.9619	10.051	11.9814	12.2783	6.12437	2.82883	14.8287	2.60899	10.2575	12.3814	1.87941
Omy100070626	13.7819	7.87987	5.22798	7.74292	11.0759	5.07964	5.57611	1.37556	10.7403	3.58519	8.82741	15.3925	3.308
Omy100070789	4.46495	1.51289	2.63878	3.16291	4.27486	2.93255	3.50197	1.68034	1.66698	1.50922	3.9297	2.66825	1.39731
Omy100070847	16.1949	9.34156	13.6659	25.4139	31.8568	9.78602	16.8014	6.75248	36.4996	6.70492	18.1929	16.0708	15.1464
Omy100070985	20.2065	116.683	29.3839	33.3603	28.9417	19.5266	15.3777	9.05394	12.6238	26.9847	48.6351	19.4948	11.6781
Omy100071041	6.18075	5.02485	5.89477	15.2641	8.36981	13.1102	9.64581	1.9216	5.93371	5.90402	10.8179	5.75258	5.91976
Omy100071191	45.8465	17.6444	35.3734	33.6866	13.2585	13.9478	15.1496	2.46221	10.971	9.02271	20.5582	41.5208	9.56348
Omy100071228	4.80769	11.2898	4.41392	5.7215	11.9498	3.32433	3.03708	3.68592	12.0647	2.87028	3.21593	5.3329	1.09885
Omy100071340	13.1579	12.402	58.2251	33.1706	23.8864	40.6873	7.82689	9.18566	22.447	16.5734	31.6795	38.6543	5.61144
Omy100071378	8.25937	1.41527	3.76336	14.5204	3.36856	5.77291	11.3162	2.40327	3.90753	2.20228	7.58617	4.21084	9.49823
Omy100071417	14.3807	5.00854	16.6705	63.6811	35.1402	35.5359	2.41731	1.52414	21.7986	15.3667	41.8348	13.0582	14.8808
Omy100071525	11.5658	7.97827	27.702	11.9746	20.8606	6.74553	5.73521	1.09899	7.22264	8.17607	11.9225	6.9066	2.90012
Omy100071549	20.8558	11.4955	51.8784	42.9304	25.0404	57.3338	8.54725	2.41993	10.6031	30.1701	46.4244	22.2862	3.76314
Omy100071576	11.7053	10.5956	12.2212	19.2214	10.508	40.2814	5.82441	1.51115	3.87044	11.1972	18.0281	12.0282	3.60341
Omy100071920	4.96361	14.3225	9.19534	10.3135	10.0166	24.9367	5.87681	2.61944	7.92205	5.89342	6.74783	9.97324	4.75435
Omy100072046	29.9436	10.6248	81.2578	91.6472	39.2051	76.2437	31.3006	10.0173	20.0302	67.578	45.5589	53.4044	35.9211
Omy100072047	8.97664	3.09416	20.926	27.2725	13.213	24.1954	9.04214	2.23091	4.01511	22.4779	11.9939	19.9724	10.7451
Omy100072055	7.15152	3.8039	7.75578	7.72759	6.10905	6.16192	4.79482	1.15486	3.03479	3.15772	7.3824	4.4085	4.41704
Omy100072079	12.8055	7.90451	24.4827	34.5879	19.8507	23.2307	9.77705	3.61829	9.49736	10.6187	27.432	17.0821	12.8776
Omy100072203	4.17582	5.89664	8.35812	6.96519	37.7349	4.49851	8.85321	9.16376	16.7829	12.343	11.8189	10.3918	1.79967
Omy100072296	13.727	7.05228	8.63634	14.0582	57.0825	12.9752	18.3103	44.9822	165.631	9.90608	8.57102	10.853	5.47849
Omy100072356	11.2218	2.13736	3.42887	6.75033	6.35965	4.1173	3.97372	7.58189	8.14221	2.65392	5.5746	9.54675	2.52046
Omy100072447	6.68274	2.4041	5.87418	6.45378	2.98118	6.98392	5.45691	1.14504	1.69113	2.73491	8.50649	1.27722	2.5136
Omy100072451	13.647	31.6165	16.5865	35.6229	18.7364	27.4926	11.8674	5.82157	14.266	18.9048	28.7559	12.4054	8.88942
Omy100072491	10.1874	23.8384	12.168	11.5448	9.25241	8.63042	5.04341	3.86233	11.2895	6.76597	10.4917	11.1931	2.67313
Omy100072590	29.9913	2.60314	8.18984	17.242	6.27857	7.40563	3.27037	1.28177	3.27183	16.0499	10.4782	2.68987	4.47892
Omy100072682	11.9009	16.6415	7.71807	23.5731	26.2641	20.2756	5.8704	2.41647	6.63463	3.8218	7.1815	17.2736	4.95704
Omy100072685	6.29802	1.5371	2.41894	5.27534	10.1878	4.59455	2.29594	6.96276	11.6408	4.92972	3.07964	2.29593	1.89361
Omy100072823	8.30959	3.96398	3.56807	8.58562	3.31805	3.52809	3.19464	1.29362	1.22233	4.66204	4.51676	3.48283	3.09388
Omy100072824	43.1021	11.69	17.9268	27.9201	15.9698	19.807	46.2995	2.63601	9.22415	45.9458	36.0033	12.4441	71.6048
Omy100072930	66.6078	33.654	14.4328	79.3826	54.1839	94.9194	13.444	6.42102	25.1315	14.6325	38.6723	18.6084	18.1326
Omy100073143	42.8777	5.06296	7.38418	6.61471	9.91264	8.79426	12.7337	2.63759	7.58336	8.17107	6.57865	2.91014	5.88083
Omy100073260	6.67279	2.45523	17.0838	11.9899	11.4209	6.07897	4.27275	1.30605	5.57061	1.19435	8.71968	5.46292	2.0213
Omy100073544	7.20666	5.80802	7.07261	11.695	16.6968	5.63209	6.45316	2.65147	10.8608	5.37632	9.47061	6.03291	4.43065
Omy100073673	9.9483	1.57529	1.65019	2.90187	12.3181	1.29294	11.8547	1.55389	4.833	1.79895	1.70363	4.33718	17.99
Omy100073825	15.3305	33.9565	14.2608	18.1034	11.9223	14.0692	7.77872	5.42828	8.04431	9.73805	17.6207	12.7312	5.4804
Omy100073919	12.7118	7.82215	10.8674	15.4332	9.40258	10.9835	8.10053	1.16842	6.39505	4.74259	11.1359	8.34326	6.3825
Omy100073931	187.38	173.476	317.232	525.646	272.93	458.286	333.371	134.646	267.528	510.608	526.729	270.676	209.562
Omy100074075	79.4995	66.0284	85.854	94.9275	73.9755	68.1108	54.631	31.6079	76.5788	104.757	104.813	71.7835	51.9079
Omy100074152	4.50415	31.1081	8.8308	13.0186	3.94178	5.1842	3.07499	1.62252	2.56229	7.07746	15.5764	4.62778	3.56082
Omy100074186	8.56873	3.86225	14.5201	13.9262	6.7058	10.9337	5.68959	1.24086	6.94336	4.24757	13.1743	9.84272	1.78556
Omy100074216	4.11156	8.68915	3.88761	4.55302	2.6721	11.3853	3.18157	2.73936	2.71159	4.01283	3.84134	3.60809	1.36928
Omy100074271	7.09667	12.6844	9.94678	9.83683	10.1664	9.69568	6.31914	3.01424	5.17203	4.21646	7.98186	7.68537	2.48721
Omy100074329	16.5421	2.29792	3.74472	20.7562	58.1426	3.99762	3.7539	2.72285	12.3051	4.91625	10.1165	11.692	7.70389
Omy100074434	19.1792	1.9606	8.36088	10.5254	4.39044	2.1258	3.80486	1.57074	3.08196	6.79037	10.3969	2.03486	1.63139
Omy100074456	13.5538	65.6639	17.2278	22.1486	8.08789	20.1532	9.21668	1.02473	7.19687	20.2506	17.5335	9.62639	7.21643
Omy100074636	2.71101	5.5627	2.9008	46.128	130.988	17.3054	10.4773	39.8455	108.948	22.7704	2.44997	13.0694	4.94138
Omy100074808	3.3396	2.20329	2.71339	4.31522	2.60123	4.3547	3.70775	1.00244	9.53904	2.55467	4.70048	2.08185	2.36551
Omy100074877	7.21701	9.62079	13.7472	43.6398	4.8553	5.05439	10.3458	2.41162	2.59647	4.73108	18.2173	5.94216	8.60203
Omy100074926	18.9219	7.26747	15.8083	34.1582	16.8648	23.2768	17.8443	2.75245	16.5855	9.98228	20.1048	17.8644	16.2995
Omy100074971	6.95028	1.87722	7.73109	11.2965	5.33244	18.5144	7.4723	1.08309	3.24124	5.79498	20.8883	40.4032	6.68932
Omy100075178	5.34391	7.16331	3.37455	8.7486	3.66524	4.15201	2.68751	1.09853	3.19612	2.39829	2.66703	2.9078	1.50364
Omy100075196	29.3032	4.77008	15.6379	14.2741	19.7254	8.42063	8.32301	1.50758	14.6327	5.039	11.4463	7.2506	5.09046
Omy100075277	25.0283	5.94728	10.0003	7.68523	13.4131	6.95794	7.98931	1.09428	4.6585	7.26749	10.2607	13.8589	7.81676
Omy100075318	34.1396	21.1171	17.0943	7.76043	10.4687	18.8301	7.3365	1.73539	7.95158	12.7426	17.7279	14.1908	1.39885
Omy100075488	30.5777	3.67488	9.94895	14.2265	17.9542	17.2622	10.9856	1.81917	9.43696	6.26946	10.6446	7.53569	14.6945
Omy100075584	4.99108	5.27727	9.56587	7.8038	5.03605	8.27081	4.59821	1.25706	3.11118	4.66242	7.26188	5.65979	3.55576
Omy100075797	3.25736	10.7371	3.90256	3.9923	3.38794	3.79962	1.9647	1.33742	1.86436	1.47781	4.64082	2.98601	1.6144
Omy100075869	9.40531	13.1464	5.05614	8.57542	38.273	9.99633	2.68995	1.21667	6.39435	3.97773	8.47695	11.7725	1.8825
Omy100075872	2.83912	21.5525	6.71217	10.2094	2.25201	6.0857	2.70661	1.66029	2.07663	3.58108	8.99214	3.58197	2.96562
Omy100076012	594.221	51.1926	106.65	152.354	182.591	97.2528	143.558	41.6608	64.5717	85.1746	209.704	129.186	26.5
Omy100076015	31.9967	5.4667	13.7736	13.8773	21.4435	36.5581	16.6063	10.4067	15.3575	5.20296	17.5174	18.369	12.1223
Omy100076280	15.9168	27.4456	15.3523	5.76249	5.01381	20.0267	27.3155	1.1586	3.32718	7.4567	13.2125	10.6892	24.8156
Omy100076324	6.28953	10.8558	5.03799	11.1425	5.59573	6.19808	5.57609	1.00284	4.29254	4.32259	10.3465	4.32545	3.47582
Omy100076374	44.5212	31.3805	32.5539	31.0211	10.1533	23.9248	56.4489	4.81856	8.83999	66.2292	39.9816	34.6362	61.9338
Omy100076461	18.0899	1.72557	25.2645	12.2748	7.22627	21.2511	15.9444	10.8127	8.67432	10.7484	26.726	12.072	18.0273
Omy100076526	11.1169	49.6817	67.8374	61.1393	27.01	78.6985	13.1072	2.777	8.64814	36.1733	167.711	37.5631	8.843
Omy100076534	22.647	5.16013	18.7796	32.5792	23.5097	30.8109	11.3372	2.47304	12.2105	11.6227	22.004	14.2805	17.1128
Omy100076720	2.55796	6.35338	3.28926	5.20178	4.26397	4.58106	2.80038	1.64122	3.12342	3.73703	3.42149	3.89331	1.91604
Omy100076744	6.46097	8.2132	8.44809	10.4446	12.0244	8.27269	6.07934	2.1085	4.4417	6.13421	58.305	27.0236	5.62228
Omy100076905	6.02272	3.7597	4.68252	5.8629	7.35771	4.59698	3.94436	1.2842	4.98536	4.10275	5.13868	3.98439	1.91828
Omy100077061	4.96189	10.1404	4.26341	5.57998	13.1789	2.42701	2.87203	1.55552	3.13589	9.5608	4.30122	12.9743	2.1755
Omy100077082	23.0372	23.6558	24.2148	12.0545	9.01614	11.543	8.54747	1.56752	8.63651	15.3197	15.1349	12.232	4.4445
Omy100077097	29.0223	29.4354	53.4121	73.515	28.6741	118.32	20.2073	1.54623	10.079	27.3411	103.317	13.7019	24.2081
Omy100077147	10.9566	16.9146	12.9957	16.3289	8.70578	18.727	7.25413	1.34018	4.49179	5.24984	15.3738	11.4828	5.91632
Omy100077238	94.9602	24.0908	159.036	79.9729	28.532	66.4682	65.9075	7.118	28.9855	78.2124	154.935	93.5022	74.0454
Omy100077429	5.74231	6.89761	17.2224	5.83569	42.1747	19.3044	12.6665	2.14031	9.0289	7.53765	29.4428	15.0724	10.6564
Omy100077579	11.5883	1.98536	7.01187	13.0452	14.2325	5.00051	13.9229	2.40276	8.07476	3.72297	4.69525	28.9914	8.79636
Omy100077580	8.31073	3.18888	10.0432	24.478	9.75609	17.9529	1.43991	1.3322	7.18599	4.86139	12.2002	2.88614	1.50951
Omy100077668	8.07152	2.99186	3.33904	5.6894	37.4635	5.35201	3.73131	1.31074	5.87118	1.854	5.01262	17.0846	1.30883
Omy100077693	38.9617	9.91507	16.3642	17.961	13.1823	20.0923	23.6124	2.14004	10.9533	10.6063	17.0865	16.7267	18.6098
Omy100077701	4.333	1.85974	3.06046	16.8663	2.31824	2.08122	3.17076	1.07091	4.29989	2.19737	3.46741	1.90905	2.33286
Omy100077805	44.4512	38.0513	21.678	27.9342	14.3123	16.5685	15.4847	1.9141	8.61299	11.1647	26.7065	18.5147	11.2105
Omy100077988	23.9673	9.73588	33.5021	62.5844	24.6861	52.9338	12.0746	4.0231	12.6727	37.7897	44.0248	8.1259	24.0616
Omy100078001	2.95205	4.97595	2.7045	2.31827	1.49196	4.90241	5.40613	1.0868	1.77658	1.2298	2.27917	1.5356	5.61434
Omy100078123	7.19063	6.7083	2.69274	6.99577	4.80284	3.79248	3.07686	2.51887	2.48589	5.32246	4.41562	3.50155	2.08698
Omy100078147	64.0854	38.4649	92.801	88.9762	74.6861	41.2372	34.3997	14.7606	40.3158	41.1559	77.0643	37.9448	25.8663
Omy100078185	15.8262	30.8202	13.9589	22.6691	25.6437	30.771	10.9329	8.77307	12.4681	15.3196	20.9451	19.5994	7.30745
Omy100078247	1.80481	6.88758	15.21	7.35567	30.668	14.7745	1.23846	1.52773	15.7696	13.1401	12.1994	33.0545	1.19391
Omy100078503	10.6174	3.10435	9.24191	12.135	13.3233	12.9473	6.44965	2.76847	7.67583	5.8248	12.0141	17.1497	7.80028
Omy100078666	13.0809	26.9691	16.3638	12.2242	7.01595	10.9364	8.98767	2.2769	4.16055	6.07473	16.7203	14.0622	7.44391
Omy100078875	17.1151	4.92405	14.6343	20.2245	11.1344	13.3782	12.2308	1.43123	6.96099	5.71644	13.5828	11.8944	12.8637
Omy100078926	9.508	5.31	3.21743	4.39198	10.7725	2.88223	5.74651	1.00558	4.25776	6.19802	13.1744	5.21711	3.33627
Omy100079011	6.31055	24.7539	6.68241	9.26779	4.72588	8.68116	2.79482	1.38877	2.9818	3.72939	10.1115	4.31359	2.83334
Omy100079205	3.41675	6.41224	5.53069	4.11215	3.96159	4.29192	2.29652	1.76572	4.0732	3.07591	5.33482	4.92843	2.30174
Omy100079227	3.40186	2.04102	5.01918	4.10893	12.0715	7.83323	4.02293	2.59398	7.20386	2.27474	17.9678	29.1548	5.20275
Omy100079228	4.96085	2.74895	5.69863	7.48277	15.4757	9.67322	6.5798	2.81337	8.49953	3.59196	24.2483	37.2658	4.56509
Omy100079609	34.2632	10.2025	31.4112	43.7276	13.0225	16.6862	29.7883	2.45782	6.05989	19.707	43.05	30.0788	28.681
Omy100079744	9.35634	5.77701	9.14081	10.9105	13.9094	7.79932	5.10715	3.85692	7.83947	9.55035	6.39843	7.41692	4.61967
Omy100079878	31.1213	3.68661	34.4346	85.8024	10.2602	33.1638	71.5747	1.58247	5.24332	13.9869	29.876	4.38374	124.393
Omy100079890	8.54063	3.35132	9.00782	17.2787	7.4156	12.5365	8.20854	13.4915	6.19109	10.2092	10.7947	17.3823	3.84651
Omy100079952	9.84726	10.2972	22.2465	27.5628	12.556	18.8202	5.92797	1.85137	6.59792	5.69151	22.6253	18.8367	8.32123
Omy100079980	4.99531	2.55055	6.05372	7.43302	4.8382	28.0587	1.55083	1.06606	3.57114	2.83248	2.60612	4.11359	1.97157
Omy100080016	16.8102	26.5221	7.67125	5.09313	3.05784	6.94905	10.3394	1.99054	4.90686	4.13889	8.02133	4.06345	15.2453
Omy100080108	23.7745	68.5313	10.0038	16.0378	8.96133	6.92941	21.8533	1.29574	2.96253	7.38455	21.4831	16.7718	20.4564
Omy100080168	53.4445	4.32043	7.91852	20.1862	11.3568	13.3371	17.5317	1.66347	16.1681	26.5296	17.5087	6.2836	25.7976
Omy100080232	11.1451	5.61652	5.10918	6.52514	7.50911	10.6633	12.5413	1.81518	8.38521	3.02438	5.64067	9.27131	3.30497
Omy100080371	6.3272	19.4173	10.0463	39.7873	29.6213	43.3123	4.27315	2.66648	12.0214	8.28366	7.46346	11.6556	2.81152
Omy100080372	19.2537	8.70337	8.04525	10.9142	101.143	2.31481	8.03127	19.0271	85.3739	4.54389	6.60745	8.44445	3.40755
Omy100080425	127.613	28.4085	40.788	38.1101	19.0525	28.11	210.186	2.20261	8.83681	20.5623	23.5995	13.7004	444.768
Omy100080476	180.835	109.578	152.63	234.306	400.339	215.157	115.32	258.571	446.135	163.246	136.59	143.816	125.844
Omy100080568	14.4442	6.06667	15.7478	26.7689	16.3795	34.6034	7.72168	1.70471	7.58079	6.48623	11.3879	8.51274	6.0325
Omy100080684	11.0756	6.85535	6.50398	19.7575	22.0374	5.3724	5.58254	1.30673	11.5022	6.29562	10.1997	17.752	8.21022
Omy100080811	1.23937	1.52691	3.69467	2.66383	3.35619	2.99013	1.73975	3.22511	3.03409	10.6517	4.03756	2.77621	2.18301
Omy100080845	16.3235	6.14011	22.1379	27.8262	24.5155	10.462	6.36129	1.18542	7.25049	23.8937	22.6144	14.168	11.6816
Omy100080885	6.84836	4.71475	12.7194	11.2786	9.15264	14.4676	4.47443	1.76965	6.57544	6.16098	11.6695	6.44521	4.80431
Omy100080886	1.71958	19.8739	7.68646	10.767	3.5372	8.45044	2.55648	1.08368	2.79978	3.23163	12.3765	2.77514	1.56467
Omy100080917	8.91948	1.45916	3.67114	4.02582	14.9964	5.39735	3.35027	7.39083	7.22836	3.23163	3.999	10.3929	1.20912
Omy100080954	16.1523	8.26419	4.91394	14.041	9.35813	10.0009	2.70723	1.57354	4.95045	2.19936	6.04597	8.74816	2.12319
Omy100081174	14.4511	2.87888	46.5745	25.7081	10.8502	23.4442	29.2257	1.85601	6.40889	16.0544	18.9958	8.08677	26.8653
Omy100081181	57.0932	72.3634	960.45	295.478	54.8929	240.248	126.128	12.1609	28.6603	140.039	538.579	141.248	122.244
Omy100081244	16.8558	6.57934	48.4187	36.1904	11.6308	30.8925	24.2609	2.03295	6.5998	12.0094	75.5663	12.845	25.9129
Omy100081298	17.2802	14.0249	11.1553	11.4615	8.20079	11.8078	8.04338	1.07061	3.70273	7.51384	14.3608	13.2558	6.6301
Omy100081462	9.60803	24.0421	15.6738	14.3061	11.7215	44.5977	8.95257	3.11502	7.27345	7.1163	12.7363	15.431	7.59384
Omy100081565	184.804	68.7646	353.981	367.915	163.535	252.346	92.1407	14.4395	82.7229	117.326	1790.4	67.2638	180.009
Omy100081685	12.3464	8.33366	8.79621	12.9145	11.6371	12.2237	8.27463	1.25952	13.3962	4.41488	9.10324	10.1477	7.93337
Omy100081700	5.13763	4.54571	9.9551	6.5749	5.88478	3.74282	3.42605	1.59314	3.27594	4.08287	7.75768	3.69567	2.81575
Omy100081711	27.151	9.59206	28.4285	40.1429	52.9541	31.2993	18.9012	6.48795	23.1656	23.2934	36.3808	17.2036	25.4018
Omy100081722	7.03988	4.05121	4.94785	9.23159	5.69937	7.05671	5.67586	1.18145	2.40863	9.86584	9.47332	5.52601	6.45543
Omy100081827	14.5818	4.16694	19.8956	37.8974	25.437	73.3576	4.57861	1.87582	13.9063	11.7496	27.245	6.42354	12.5891
Omy100081892	33.5628	112.613	38.9188	39.9906	30.1187	65.095	23.0393	10.0528	28.7578	30.1446	28.3848	30.3579	14.1143
Omy100081953	12.7018	17.1175	15.5721	25.9254	5.64617	88.7613	6.42822	1.30096	4.85557	5.13441	22.1393	18.4686	1.39944
Omy100081985	9.38091	36.6887	10.0543	27.1503	25.1769	9.90754	8.18749	14.6945	13.0388	7.30364	10.7927	44.9386	5.12884
Omy100082006	4.1785	1.55147	7.63356	55.3968	21.1725	97.0848	4.78667	1.92368	1.40619	10.9115	16.1438	2.02601	9.47999
Omy100082051	3.49843	9.97277	6.22634	10.327	10.3504	9.00808	3.89102	4.349	2.76551	5.37795	4.4771	8.12813	3.22272
Omy100082070	10.1448	2.8589	7.42831	11.3698	6.8338	8.56275	5.62582	1.03522	4.31334	3.20784	9.55846	7.16829	4.74112
Omy100082136	19.6511	4.86178	18.9758	26.1987	12.3177	15.4262	5.71676	1.51382	8.32171	20.8	20.6404	5.92676	10.9081
Omy100082267	5.13449	1.13535	17.8164	11.3339	4.07474	9.0286	2.51719	1.73589	2.33017	3.44809	34.5996	3.79714	1.38368
Omy100082327	4.81617	2.07034	6.75319	7.44905	5.85115	7.55292	3.61966	1.40491	3.162	4.12956	7.17328	5.20643	1.97731
Omy100082353	18.073	8.98895	26.39	23.1437	16.3088	20.6667	8.1258	2.72634	10.1783	10.0964	23.1137	13.0953	8.02859
Omy100082447	6.19695	2.09966	7.49872	8.74886	35.0276	28.3457	6.47302	3.06805	25.241	1.61569	11.7472	60.936	4.90098
Omy100082493	8.72348	2.5858	9.07472	31.2942	10.1004	7.86385	14.6272	1.63207	6.58217	4.82257	6.9175	11.3031	14.1653
Omy100082608	6.09281	14.0078	16.8098	15.5267	9.10747	11.4209	4.65767	1.61655	5.17828	8.66338	13.0365	10.2694	5.82392
Omy100082819	29.3953	10.9863	49.792	177.601	40.1452	908.452	41.2745	2.58735	27.5573	14.3207	64.0063	92.0563	35.3869
Omy100082923	24.0972	5.62933	13.5938	24.0574	14.8927	21.3052	10.0021	2.46581	10.5794	10.8132	18.3465	15.5599	9.63308
Omy100082981	22.8057	7.41879	15.6782	28.8103	18.9411	20.2163	21.3922	1.95717	12.2597	11.7898	19.0402	12.7833	30.9207
Omy100083125	6.61203	1.38723	3.34744	4.86994	1.30097	3.77684	4.53025	2.61979	2.26375	1.24995	7.64667	4.51885	3.24283
Omy100083371	2.00815	1.39082	1.56311	2.0012	1.91926	1.80604	3.12898	1.32288	2.94609	2.66349	1.49843	1.77452	2.15602
Omy100083587	6.27694	15.9545	8.27144	14.1635	4.87934	14.9795	5.2192	1.41791	3.06536	4.65381	15.307	17.7129	3.07225
Omy100083600	4.16349	3.89039	3.39731	3.93963	11.341	6.5297	1.72601	4.55595	4.37898	2.96064	2.83288	2.3106	1.15563
Omy100083788	19.6531	31.5307	14.8426	19.3856	5.68051	26.8612	5.85041	1.59089	6.25141	13.931	29.3675	7.29849	8.242
Omy100083915	14.2591	3.96946	13.5724	17.5257	11.3975	16.8603	13.288	2.652	7.75242	7.05693	13.6519	8.34804	14.173
Omy100083933	13.1347	3.99068	13.2163	6.52802	10.3265	8.65697	6.28473	2.37792	7.82229	7.01305	17.8049	26.5895	5.71511
Omy100083958	33.689	10.4011	23.8887	37.1026	20.7415	35.5108	15.9636	2.75747	10.958	14.1151	28.0987	13.6401	17.6612
Omy100083975	6.95584	20.544	18.9556	18.0664	16.8071	9.26711	7.1152	2.25219	5.40958	10.2306	14.8375	12.0797	5.88931
Omy100084045	8.13374	3.57112	6.1859	8.63028	11.6643	9.37631	5.35326	3.65837	8.4599	6.2458	8.40676	8.09482	3.24147
Omy100084104	16.5987	19.5421	50.8203	19.0245	16.453	13.0899	12.14	10.4899	21.3856	15.7211	12.1337	53.982	15.2515
Omy100084141	2.73373	14.5129	7.74731	8.84875	3.50297	6.32908	3.32029	1.74206	2.03153	2.67576	7.02303	3.96487	1.76681
Omy100084145	48.2255	20.4855	28.3485	20.7884	14.632	21.2561	11.6733	2.51095	8.41334	9.73539	24.0642	12.1585	3.12806
Omy100084191	10.251	38.3953	9.99584	9.01441	22.3322	6.67917	6.23809	2.32751	8.60845	6.69671	9.82103	20.895	1.96502
Omy100084431	6.78828	19.1007	11.0069	14.3803	9.77581	12.8918	6.11266	1.736	3.11828	5.75911	15.2972	8.56885	4.34963
Omy100084496	3.28597	1.7032	5.68522	2.60263	3.14288	2.18962	1.68976	1.82026	2.04683	1.58225	2.75387	10.2037	2.7247
Omy100084639	108.678	105.497	49.3082	91.7558	53.4401	93.3868	41.1082	36.9184	36.3186	29.0113	49.6336	77.6262	29.9392
Omy100084673	31.3354	11.8402	5.51244	43.7179	10.4462	7.93077	23.3405	1.80424	5.48874	5.49422	17.1837	7.04172	20.1787
Omy100085204	31.8771	4.28224	1.99508	45.2993	9.94442	8.45937	11.9416	2.53658	5.76296	2.101	6.27913	25.3768	7.89099
Omy100085250	4.71295	5.7008	11.8749	9.76964	5.76303	13.1983	4.13002	7.46518	5.17023	5.78211	8.50049	8.20278	5.13949
Omy100085307	5.22801	5.53135	2.85197	11.846	7.57397	9.79354	2.71893	1.25209	3.2707	1.70167	3.64177	7.62408	1.04292
Omy100085361	9.02282	20.9158	21.7088	14.339	8.26412	11.8983	5.46842	1.32414	2.8942	7.49094	15.2677	6.55343	3.93731
Omy100085424	6.22048	8.47641	7.09183	6.94343	4.5336	9.40189	2.5438	1.41215	2.12949	2.85855	4.38037	3.5778	1.19684
Omy100085433	8.15409	5.2738	11.8842	10.8212	4.69851	13.9513	7.241	1.55893	3.62019	3.46502	9.60193	8.77315	10.3106
Omy100085435	5.05902	9.05875	5.35914	9.95165	8.3468	8.21354	2.78083	1.53344	2.91236	3.03621	6.51778	6.00282	1.86968
Omy100085440	4.95675	11.2023	5.02588	7.57128	2.95441	6.85059	2.46367	1.46907	3.40071	3.13547	6.44528	3.70668	1.15571
Omy100085482	8.52291	27.2274	22.3202	18.5212	7.99336	11.5819	5.98759	2.16876	5.53248	15.2697	25.6137	16.7776	3.37403
Omy100085534	13.182	6.08282	14.293	18.8991	12.7069	14.3676	9.65111	2.60972	8.53082	8.98118	16.4582	12.3464	6.32942
Omy100085539	46.5941	11.5291	26.6908	47.3129	46.2415	39.8012	21.8143	3.82437	21.8441	20.4746	42.0547	30.0073	22.6346
Omy100085640	5.24001	4.34598	8.48298	12.0898	4.78204	8.85916	2.37525	1.93876	2.38949	3.36024	7.69492	4.91726	2.08392
Omy100085720	27.2714	7.4766	67.7764	40.927	26.2208	43.5844	27.9022	23.5777	18.132	18.8693	60.3885	29.9255	27.3499
Omy100085752	17.743	14.1514	17.4189	20.5353	12.8167	36.2539	17.751	8.1974	11.2362	11.9794	21.1596	21.3191	8.47594
Omy100085841	9.97983	12.8505	77.7469	79.5023	20.8713	103.443	12.2203	2.36055	5.78685	13.2582	100.728	51.4272	6.39749
Omy100085898	23.9151	57.0508	25.8254	40.9149	10.7645	12.3548	19.5351	1.26497	5.73008	19.7148	24.7818	13.5531	19.4705
Omy100085988	4.5162	2.25335	7.22081	7.82296	10.0973	4.35768	3.92369	1.17072	7.11123	2.80804	7.47956	3.67699	3.55669
Omy100085995	10.8693	4.67057	9.00546	16.1476	6.6737	6.90358	8.54409	1.08654	4.86815	5.45371	11.8305	7.42529	9.73517
Omy100086029	6.06743	14.2791	9.43195	9.349	8.06633	9.7021	4.03807	1.71963	5.95572	4.46863	10.4464	6.81379	2.61545
Omy100086251	2.13748	3.30498	5.30508	3.47933	3.55537	5.06704	3.25917	6.09996	4.37679	1.93498	3.99445	3.20276	1.66004
Omy100086366	31.656	4.8673	28.8781	15.4822	9.04042	15.1866	24.0456	3.04708	14.5289	10.3883	14.41	5.65291	8.84482
Omy100086392	17.787	4.24063	11.0653	19.6963	13.3254	14.776	2.10047	2.23985	7.71437	11.2647	15.2546	2.17745	4.29134
Omy100086518	36.3667	6.46808	15.9207	38.0114	53.2772	13.7022	6.74818	1.3085	17.5002	21.1281	15.0869	6.17617	10.2233
Omy100086685	9.44404	2.58999	9.05493	14.3788	6.0664	11.5166	6.21586	11.3276	6.75539	9.79954	11.3989	12.6943	4.69776
Omy100086686	8.1369	2.94124	7.81403	15.9035	4.83347	13.1902	6.85266	11.1094	5.84287	10.7799	12.5852	12.2585	3.65332
Omy100086695	45.7745	29.4496	50.4042	33.8778	13.2367	25.4007	13.9889	3.46306	14.5668	47.5831	38.3336	75.2528	6.81496
Omy100086704	17.1045	4.66609	14.3262	27.6685	7.59575	19.6203	8.94129	7.43773	9.87455	7.19996	36.1365	7.46139	6.20439
Omy100086734	36.572	17.825	27.2726	36.2881	129.791	11.9217	30.1828	23.3377	122.466	17.3004	27.2874	28.5527	13.206
Omy100086943	20.0197	9.76381	35.626	42.4686	23.2397	20.6431	8.14592	1.86973	9.64758	24.9644	33.3262	17.0239	11.6807
Omy100087069	25.8944	6.8372	14.4549	43.6328	17.0749	15.1985	12.1096	1.29464	11.2051	10.1255	22.6482	11.8745	15.8634
Omy100087322	13.1545	27.5167	25.1381	29.954	12.4501	11.1022	5.96243	12.9145	7.96776	32.4765	29.1854	10.7963	10.9377
Omy100087387	11.4749	25.2674	11.3576	18.9355	12.4552	11.4887	5.5195	2.36745	7.49092	6.57802	17.6252	9.21105	5.29877
Omy100087411	3.92752	3.22694	3.50855	7.54213	4.71057	5.22461	3.84203	1.06254	2.77052	2.41885	4.20151	3.42518	2.51112
Omy100087431	17.228	6.6495	10.8016	19.0587	21.2917	16.6268	10.0418	4.98576	6.58494	13.706	18.0618	15.8303	5.39484
Omy100087458	39.5852	7.38077	37.4094	27.8014	18.485	42.467	17.5687	5.16988	23.9748	21.5761	51.1506	77.457	3.22445
Omy100087554	4.63599	4.35351	6.1335	5.20763	59.9805	17.0829	5.7899	2.05914	16.7967	3.98615	10.9533	35.4883	4.65329
Omy100087613	3.85638	19.543	7.57351	8.0164	3.2941	7.78468	3.54249	1.21917	2.93767	3.27828	5.31193	5.07078	2.91341
Omy100087668	2.89147	8.36224	2.03894	6.20427	5.20905	2.57198	2.34147	1.61604	11.9274	1.28197	6.13987	21.2843	1.87999
Omy100087730	3.96353	5.23143	39.6175	17.748	6.68095	29.7787	4.94701	1.52991	1.49266	8.5205	48.6124	3.64711	2.92143
Omy100087733	16.1432	8.12548	16.3459	25.7099	22.1261	16.8611	8.42597	2.42202	9.17623	16.6876	21.2075	11.3857	11.3054
Omy100087785	5.13535	4.01478	1.77597	5.46734	3.88306	3.50183	2.74286	1.13243	3.26046	1.60481	3.28207	3.33918	2.21922
Omy100087914	117.842	11.7268	8.75146	25.4401	4.36528	53.0537	14.0511	1.41428	4.32777	8.99842	17.6083	19.7372	1.9854
Omy100087974	18.7711	12.0983	8.421	9.89176	10.766	10.9058	11.6847	2.17946	4.8648	4.56743	12.2794	18.8521	4.5182
Omy100087983	3.0469	33.6498	2.44201	5.28696	3.51099	8.98324	3.32112	3.99435	3.18591	4.00429	4.27048	3.15917	2.27563
Omy100087994	18.8573	5.43227	8.48263	9.42941	9.20035	8.29034	9.57323	1.65355	21.9831	10.1171	10.8287	11.9401	9.30477
Omy100087998	25.6909	4.03698	12.892	45.0767	28.7499	27.8979	39.2513	1.59046	17.1472	11.5101	33.4902	30.0223	22.8903
Omy100088009	5.06475	5.74671	10.5726	12.4304	7.16838	15.458	5.76648	1.26015	4.5234	5.29788	9.28513	13.7713	5.52359
Omy100088114	9.92695	2.54056	5.04026	3.30623	5.41118	3.1241	8.79781	1.35088	3.79175	11.7667	3.29647	4.35183	8.9463
Omy100088158	3.15439	3.14632	1.79308	4.84978	4.39984	2.99926	2.71876	1.77366	3.37892	1.46603	2.24581	1.5942	1.2899
Omy100088342	8.81501	7.55695	15.5293	23.2549	12.0145	20.3989	8.32003	2.5657	5.48038	10.4509	18.9125	12.5472	5.66489
Omy100088365	7.39464	4.30109	4.40258	10.3949	3.95883	3.99575	5.64557	1.38657	2.12434	4.52968	4.31378	7.13468	4.01616
Omy100088369	12.0659	26.3267	21.4991	17.416	10.5417	17.6141	6.99109	1.87642	6.19057	8.81777	18.8959	13.5774	6.80661
Omy100088585	11.9136	4.07491	7.8343	16.2576	14.7903	11.7368	4.35456	1.26491	8.52793	6.39925	11.614	6.22141	3.86732
Omy100088636	18.0991	50.8871	16.9354	13.8916	7.72647	15.0478	19.1118	1.166	4.09554	34.2595	11.9454	12.4847	16.6538
Omy100088665	2.29836	4.33968	10.7493	3.59519	1.33919	7.65978	2.28614	15.3666	8.10104	8.91192	10.3857	3.78339	1.47974
Omy100088708	21.0407	7.79	12.0587	27.0232	6.42472	6.70023	7.74235	1.3247	1.84321	14.2457	86.6279	8.52333	6.78778
Omy100088833	11.5893	4.46846	5.43976	8.65783	8.81689	11.4677	4.94332	8.73835	11.1188	5.29527	7.8373	6.32086	4.84507
Omy100088928	78.1261	26.8855	37.8327	55.6846	42.1166	33.7446	24.1296	3.57762	16.8287	25.3996	58.9228	43.5065	12.5294
Omy100089114	16.8353	17.5446	72.8265	41.879	14.4115	114.502	20.3673	7.34891	6.11912	14.9741	73.1141	37.2129	9.83642
Omy100089290	78.2385	49.8033	57.9035	49.9529	20.8464	14.3844	54.5713	11.6184	35.0982	28.7674	65.5698	77.2625	75.5748
Omy100089327	30.4544	58.0751	47.2001	36.5543	5.21377	62.3829	21.6668	1.25559	3.29114	3.98911	48.3655	8.52054	18.7268
Omy100089384	4.53968	14.5734	7.03626	9.23182	3.77219	7.70813	3.73763	1.65941	2.71303	5.59298	9.47727	6.93601	2.32416
Omy100089547	12.3814	29.029	14.5901	25.8083	44.8026	15.1831	10.5832	12.5611	18.5696	11.0297	15.9441	15.5589	10.54
Omy100089636	25.8295	33.1304	31.4551	36.3238	30.5212	26.2764	10.0358	5.47754	12.3444	13.1805	31.3308	28.4062	8.35398
Omy100089660	8.30344	14.7694	9.69488	16.2057	8.58463	8.36883	5.85062	1.87605	4.36477	9.32431	20.0147	7.27542	4.4334
Omy100089732	6.67014	22.0865	22.8383	14.7706	10.2364	14.5527	5.74875	4.18239	9.06019	10.5397	15.5662	8.68769	4.27701
Omy100089790	7.11009	1.67897	3.9659	6.43062	7.38405	5.46744	3.1795	4.49285	6.75707	3.31411	4.29683	3.50615	3.78442
Omy100089839	5.90675	35.3407	22.9885	11.9719	9.21074	19.3816	3.74248	1.75836	5.68332	11.8044	17.0111	19.4485	2.46563
Omy100089840	18.8157	3.67509	13.4246	18.7815	12.2003	24.6187	6.04876	1.46523	8.70611	9.37662	12.6715	6.86122	7.29635
Omy100089942	12.1667	9.28515	7.40396	8.93456	6.33858	8.55925	18.2549	2.16317	5.11315	11.254	13.8896	6.55958	16.7784
Omy100090279	5.9333	2.17179	5.77767	15.59	6.43815	5.59337	4.57258	1.27654	3.37563	3.90696	8.04265	5.56786	3.11232
Omy100090362	29.8187	14.9212	5.68154	9.08166	9.99402	9.22983	9.42206	9.41786	5.93969	5.42756	16.0108	8.0275	2.78303
Omy100090370	11.0703	15.975	6.81696	13.0771	8.96039	8.72771	5.34179	2.62755	4.69018	5.21873	9.61303	8.67046	3.842
Omy100090381	21.8977	8.21956	14.249	24.7255	30.354	19.3068	9.36781	2.58445	29.0532	10.352	25.9495	15.9225	12.6828
Omy100090450	70.3034	4.72015	35.7357	51.8473	6.21916	71.8989	10.4697	1.20101	1.76514	2.87792	56.5041	10.4259	1.84963
Omy100090479	8.08805	7.01708	8.33677	9.70722	4.43391	2.24549	5.4896	2.29843	6.15585	6.1686	10.9249	11.0932	7.37799
Omy100090535	7.2772	14.2238	30.6381	16.4888	10.9976	15.7878	6.12541	1.98306	4.86701	13.6637	19.734	13.2441	4.55009
Omy100090578	6.39774	11.4658	3.87732	12.3923	4.6647	2.57724	10.6055	1.68858	3.362	5.112	4.76806	4.1055	14.1402
Omy100090653	15.6454	30.3147	33.2881	23.2782	12.2219	23.8022	10.4783	3.63234	7.03595	10.6057	24.4288	20.4669	15.0022
Omy100090705	17.6551	13.813	24.2577	13.9658	4.98112	8.94246	5.82269	1.43065	3.55054	8.44893	11.8369	7.04522	4.12017
Omy100090748	10.2777	39.7763	42.221	53.826	11.0791	24.531	10.3199	2.12643	6.25713	13.0098	45.8339	15.4941	11.8981
Omy100090784	18.9832	4.59426	17.9523	21.0209	10.4251	22.5818	9.58051	2.57053	10.2615	6.1975	36.2376	15.7515	10.6559
Omy100090810	1.88952	1.7654	3.53477	6.11301	3.22427	2.17601	1.87836	1.47762	6.0275	3.54842	14.6761	6.90907	1.11047
Omy100090878	8.79593	1.86571	8.71756	10.3452	5.58534	6.10304	4.33437	1.10748	3.09002	2.14579	5.73797	3.52482	4.07026
Omy100090980	2.59019	2.19506	3.70803	5.69915	11.6971	3.05707	2.12318	2.45305	5.37859	7.69261	9.1495	9.40977	1.57687
Omy100091060	13.1791	37.3552	8.7057	8.70849	4.65042	4.81548	2.87108	1.30346	2.57105	6.31471	6.68142	3.71302	2.37886
Omy100091063	22.2309	9.00193	23.34	30.0035	19.1474	35.4217	20.0325	2.21246	12.4692	10.1817	23.0757	17.3348	23.344
Omy100091074	14.4234	2.8997	10.9134	4.23941	8.79406	2.3289	5.5632	1.86879	5.61711	2.35947	8.48919	26.0568	2.34216
Omy100091133	20.3279	11.2593	6.54714	3.85092	23.3015	3.5702	7.71347	1.50775	7.86268	10.0172	19.7974	10.5902	2.80698
Omy100091161	1.14879	1.82654	2.19462	2.92085	3.90617	1.95175	1.77216	2.06249	2.11716	3.90805	1.48286	2.36232	1.62125
Omy100091309	3.07387	4.11466	23.3684	20.8073	4.59575	13.606	4.49647	1.02298	2.10216	7.79021	26.0526	13.456	3.15013
Omy100091413	5.45972	12.8615	3.06136	6.82725	11.0834	6.11744	2.75245	3.15485	6.16068	2.78433	3.34768	6.86093	1.68718
Omy100091541	9.66072	30.3093	19.1835	15.669	6.12283	14.883	6.5458	2.22418	3.97166	6.38319	12.2238	15.0093	8.33039
Omy100091635	6.23869	32.8501	11.1145	9.79634	5.72295	4.79146	4.18841	1.04537	2.57285	9.81721	7.59784	5.44542	1.95707
Omy100091690	19.2217	10.4586	33.81	30.0369	15.4852	24.2774	9.93496	3.89352	9.60429	14.9283	20.2118	21.2619	13.8124
Omy100091726	3.75927	13.3258	2.39399	4.65429	2.7444	3.66515	1.12475	1.30785	2.01324	2.63385	9.14177	3.41543	1.07768
Omy100091733	4.32313	4.88735	6.97976	17.5011	10.8639	13.4394	6.829	1.30094	7.53979	24.5477	8.40095	18.9679	11.0721
Omy100091954	11.4875	3.20325	8.52366	16.0401	15.6971	13.3152	6.07799	1.13816	7.21255	4.8737	12.0368	11.8672	9.83649
Omy100091979	8.95495	3.6468	22.849	22.6447	13.6388	39.786	3.74862	1.32488	5.50627	3.02696	23.1058	13.4482	1.78929
Omy100091992	4.90865	14.4783	13.3752	7.16926	5.46471	14.3312	4.53725	2.27346	4.68677	8.55099	8.37596	13.7219	6.50659
Omy100091996	26.0182	4.94831	12.5484	21.1722	14.1402	76.2353	7.64434	2.94891	17.3279	5.13767	41.6844	13.6907	1.48468
Omy100092057	3.69261	4.84422	2.34141	2.08781	13.2577	1.21025	3.04715	2.7389	7.50218	1.71436	2.87951	2.75651	1.29264
Omy100092107	9.1888	5.78464	61.2463	33.9007	8.17327	28.2168	6.55064	1.56534	3.66585	13.8215	36.5041	18.16	3.24119
Omy100092119	2.88345	8.96273	13.8237	21.2897	2.58075	9.75907	2.99027	1.13264	1.71229	4.56068	21.8461	24.0859	3.59084
Omy100092204	36.7638	5.41337	17.6161	26.0851	9.26721	10.235	22.7305	1.5326	7.52521	9.26438	21.5795	6.51442	16.628
Omy100092288	19.6786	5.45829	12.2921	15.4888	14.2112	15.717	9.2281	1.76123	8.89734	6.40339	14.5303	9.26653	9.72643
Omy100092312	5.68012	5.9633	4.346	5.18648	3.55184	4.25434	3.60734	2.58498	7.08224	1.85133	2.88276	7.63668	1.49944
Omy100092338	10.8457	1.6287	5.13179	8.68149	8.68984	23.5457	3.76757	1.15215	4.40505	3.27322	7.27489	7.77767	2.50409
Omy100092365	4.59991	2.49511	5.54347	7.66115	3.81762	14.957	3.66342	5.57046	4.01108	2.66945	4.18952	4.00077	2.12797
Omy100092398	14.6849	26.6858	26.5536	14.4922	14.2094	16.8452	5.43715	6.04723	9.61953	12.3492	23.5886	15.1737	2.40921
Omy100092536	3.60325	6.60666	10.3892	17.8993	11.3259	23.4801	3.62945	3.36937	7.97507	4.3272	13.3438	19.1959	1.62729
Omy100092620	4.44978	10.7846	5.88203	8.27462	5.67076	9.53356	2.87791	3.52265	5.3517	7.44007	7.46397	7.93307	4.04416
Omy100093052	4.95099	2.01995	14.8506	6.88642	2.95917	9.55703	5.27577	4.16646	9.71011	15.4929	51.65	38.7219	3.41939
Omy100093188	18.0627	4.97509	11.6806	37.5332	15.4196	20.047	13.0855	2.76396	10.0308	10.5829	16.5497	10.9429	12.1678
Omy100093221	1.82517	8.08825	1.71791	1.73018	3.12201	1.80467	1.83356	1.08566	1.23069	1.41367	1.43578	2.88013	2.76196
Omy100093288	12.148	12.2155	14.4355	20.7421	13.2685	26.6922	7.10116	2.27756	8.0852	9.77975	14.9012	15.202	7.19887
Omy100093314	6.28252	4.93233	17.7972	12.5434	20.5167	13.6858	4.74732	2.16424	15.4311	4.71166	13.2156	35.3408	3.99171
Omy100093317	4.45554	19.5161	12.7888	9.91616	8.13989	13.2668	2.22397	1.0972	3.38269	5.74322	11.9265	10.8006	1.50688
Omy100093336	9.02309	1.42845	8.59916	23.6946	4.91634	56.6505	5.35192	1.11589	1.75425	2.43563	61.5989	4.2141	3.13171
Omy100093373	2.88687	13.1435	6.90696	20.8276	18.657	34.9419	2.65012	2.51511	9.8563	5.80109	4.04801	7.83635	1.73918
Omy100093412	3.60435	19.2547	15.6276	18.3926	6.3219	16.8627	5.30899	1.64216	4.29221	10.2795	13.4944	11.3883	3.85444
Omy100093692	10.2053	9.00678	9.47294	12.9383	6.27849	9.94824	3.99502	1.12662	4.06668	2.50027	11.1092	6.93778	1.6509
Omy100093762	7.43296	1.30353	4.73737	4.80046	10.4158	3.34218	3.11338	1.25725	3.47206	2.97595	4.16061	6.42782	2.37989
Omy100093805	122.789	38.0218	121.474	166.617	198.026	92.0541	157.487	52.4953	145.806	48.0154	115.518	181.319	203.528
Omy100093982	13.7145	59.5085	59.7609	77.9178	16.2768	30.3556	14.8294	2.50875	8.76451	17.1862	63.1599	21.1939	19.2745
Omy100094115	11.8235	8.13411	3.147	33.983	2.14029	4.19887	24.0931	1.17003	1.39532	2.03123	1.36019	5.46514	19.3376
Omy100094141	7.33547	21.0718	5.04181	12.6319	3.40018	2.52854	5.1721	1.17342	8.13131	1.23233	7.37759	18.301	5.69492
Omy100094172	1.13706	2.53304	4.47517	3.92313	4.62161	3.27687	1.32791	3.86294	2.95872	7.59612	4.53615	2.56299	2.62463
Omy100094321	15.9054	3.67117	7.50761	10.4364	11.317	7.89681	7.5412	1.41602	6.67191	4.80678	7.72126	42.4482	6.6089
Omy100094380	6.53031	1.20148	3.87637	5.34078	4.23951	3.83971	3.28266	1.36362	1.84224	1.20028	4.75738	9.81002	2.81929
Omy100094403	4.67382	4.18178	10.8308	10.7005	7.37471	7.96216	2.95116	2.31809	4.52983	6.76776	9.64932	7.99728	2.61565
Omy100094455	75.0816	46.0137	14.6975	16.6288	12.8735	53.6545	17.5398	2.8302	8.85829	5.17696	14.9076	9.26603	3.68228
Omy100094462	25.8025	13.94	23.3517	51.7347	25.0962	25.4052	12.0497	3.85104	20.6687	11.3897	25.1616	17.7803	12.0666
Omy100094464	5.1076	3.5547	3.73157	8.28343	4.35513	2.17857	3.20641	1.36815	2.98914	3.02016	6.02668	4.3335	1.56804
Omy100094511	3.5756	4.06079	5.38364	5.90166	3.0005	3.59285	2.91263	2.99608	4.53896	1.82426	8.27694	6.57916	2.07484
Omy100094555	7.57666	16.6381	56.6696	94.0146	22.787	267.407	11.4709	2.0188	10.5588	7.58265	20.8086	42.3272	8.20864
Omy100094561	11.2345	3.11731	7.19925	16.3367	6.58678	8.58415	15.5596	1.00165	4.19248	6.71254	9.72311	6.51113	17.7035
Omy100094622	38.8132	5.42538	6.82729	31.5744	9.12503	15.5006	27.4603	1.925	5.38338	8.61732	13.4888	11.4918	60.987
Omy100094655	37.2113	11.4139	32.6249	49.4986	42.7542	96.7322	13.0773	5.07567	30.5699	14.5572	30.642	52.3635	14.9185
Omy100094830	2.28172	9.92243	3.36433	7.06265	20.8095	1.31711	5.02468	4.12389	78.1974	2.48933	4.38852	4.78537	5.132
Omy100094844	19.7806	9.04876	28.7927	28.7277	16.7922	22.0212	8.85373	1.80447	6.71546	8.44991	24.5149	10.576	6.84912
Omy100094865	2.70208	8.13599	5.91001	4.2937	1.70463	2.6513	2.69452	2.77505	2.67528	4.63374	3.94368	2.40592	3.63288
Omy100094953	14.564	1.62189	2.55837	10.7028	2.77243	8.43531	5.13834	1.25988	4.85961	2.10648	6.31702	11.9233	2.81636
Omy100095079	11.5374	23.906	18.4764	19.3326	13.4246	22.6007	8.24611	2.41341	5.25525	9.25654	22.0586	14.4058	7.27296
Omy100095151	4.03574	23.6635	16.126	10.243	7.4893	13.8407	3.67689	1.74611	4.73211	7.99422	17.159	13.114	3.14817
Omy100095215	20.1959	6.72223	10.7992	19.1691	9.43439	17.0907	7.64103	1.08999	5.44033	4.79512	10.875	6.67408	14.1317
Omy100095230	9.89975	33.2295	24.0601	17.9069	7.63862	15.821	8.53175	2.53489	4.43248	6.20992	15.9898	17.3841	9.18576
Omy100095241	16.9891	8.94039	41.6963	58.563	19.1113	50.4267	25.5282	14.9492	15.2939	46.0221	65.2764	31.9132	15.1276
Omy100095252	7.79785	11.3669	12.7275	24.8427	13.9882	18.3953	11.2383	1.97643	5.37977	6.52005	27.7667	16.9873	10.6486
Omy100095298	3.78279	2.79499	4.84771	3.56653	2.90442	6.08627	2.21252	2.16693	3.0779	2.59344	4.81075	2.91328	1.58378
Omy100095299	8.5942	3.0838	7.23449	7.74662	7.31083	5.67063	3.89863	2.79416	2.91922	3.58972	6.96941	5.18445	2.52646
Omy100095535	4.64691	5.34158	6.73235	8.0553	6.76701	5.68103	4.26334	2.36127	2.36051	3.89391	8.86645	4.54983	3.68803
Omy100095618	19.9009	39.5035	23.7415	32.7944	60.6153	13.1849	20.2369	37.6751	29.4357	22.2218	26.7999	23.1193	20.5067
Omy100095637	42.5215	585.535	54.1193	19.3151	64.1916	30.1212	29.0901	1.89708	9.33976	5.81098	25.445	33.7335	26.7698
Omy100095686	306.345	90.1003	747.57	4345.13	2929.51	10188.8	241.711	28.8014	290.031	111.568	211.869	640.976	298.155
Omy100095716	43.4453	31.2554	39.5911	140.788	14.7077	8.13623	55.7479	3.10649	1.53399	56.9663	30.6355	17.8103	88.2077
Omy100095866	9.20611	9.97089	4.68786	8.04353	8.88332	7.84737	8.57016	2.0575	4.50723	3.29193	6.61875	7.35047	7.09534
Omy100095909	5.3104	17.5982	54.728	40.438	4.77771	77.7055	5.01737	1.87872	6.08737	4.74604	64.7846	29.6877	3.04124
Omy100096014	26.8895	24.0441	48.9892	56.3666	123.343	19.4476	29.7056	44.2181	198.581	40.9004	40.3206	46.5221	15.2013
Omy100096272	2.53015	1.44586	3.72737	3.40571	12.7003	1.99026	4.9737	2.96785	12.2426	3.59783	4.89716	4.13473	2.52972
Omy100096377	18.9199	65.4675	33.8854	71.1359	8.70747	16.1636	15.0199	1.18263	2.39619	51.245	58.3683	22.2991	12.2621
Omy100096385	7.2449	5.23144	6.81151	8.73704	22.1048	5.01546	11.392	19.2796	11.6519	11.3494	13.6681	10.443	6.30486
Omy100096645	15.7566	6.37494	12.8564	13.6528	12.0251	17.7898	9.05345	2.72298	7.63513	7.15497	11.8147	12.8072	6.82982
Omy100096712	4.60887	10.8377	13.936	10.4787	18.3943	29.5978	6.33986	2.86179	14.1605	7.92984	25.9974	51.9771	6.20458
Omy100096723	7.49996	2.22622	5.33715	41.3757	5.29251	3.40225	2.09923	6.35132	30.0356	1.52736	2.2138	1.18922	1.11219
Omy100096791	22.9702	8.53361	14.1597	24.4888	15.9468	19.0854	13.4581	2.88302	8.80711	11.4666	21.5082	16.2303	7.45513
Omy100096888	19.8807	5.2944	10.4185	17.1673	12.4789	12.4928	9.81606	1.31462	6.53533	8.80139	13.671	12.5402	11.3997
Omy100096910	2.8861	2.18818	2.46486	3.42896	6.08746	2.18083	1.86023	1.28697	1.62946	1.48252	1.97798	2.75686	1.88575
Omy100097142	2.90005	1.22025	2.13224	4.8226	3.74848	1.25249	3.30329	10.7418	34.8614	11.3348	2.34703	1.37153	1.13702
Omy100097165	14.8462	3.07953	12.2326	13.0972	8.44444	12.3667	12.1984	1.08245	8.57246	5.70597	11.2064	7.14096	7.92146
Omy100097325	4.94853	2.46669	11.0321	24.8159	69.9912	21.9815	2.63164	4.41648	19.4326	19.4276	21.6739	3.07279	10.3307
Omy100097338	3.30974	2.69944	4.79302	6.67308	5.88443	4.65508	3.30048	1.31548	2.25716	2.15191	5.35684	3.64394	2.6503
Omy100097411	20.5538	7.38684	16.0436	21.1311	69.929	2.71717	14.1776	18.0178	51.3797	5.79234	11.3546	8.88664	4.33491
Omy100097425	3.02515	2.60658	26.2953	14.8743	5.46775	15.9252	3.37022	1.06878	3.44705	5.88126	25.636	10.4439	2.63289
Omy100097546	18.9326	11.3787	11.8461	33.4279	27.1699	8.96743	10.79	2.07965	9.5362	8.70102	18.6857	8.49436	18.1231
Omy100097555	7.56746	9.09467	3.05366	9.76555	4.04347	5.34997	4.56432	2.15782	3.60613	2.55331	3.7537	4.69189	1.61167
Omy100097600	18.6855	7.85789	12.1569	36.5674	34.7537	15.6388	17.1211	2.67028	17.9802	13.1327	28.7619	11.0611	14.1811
Omy100097601	7.51098	3.0442	4.89593	14.4004	12.7776	7.1924	10.376	1.56584	7.07329	5.14512	9.64409	6.57678	7.80329
Omy100097707	7.90913	64.823	28.8663	93.017	26.2322	21.0755	2.16467	1.2155	4.41126	16.5594	28.8088	8.08522	3.61231
Omy100097819	10.6492	23.0039	14.8621	20.8109	11.0161	13.1267	4.0186	1.33813	7.48604	4.33576	12.0305	7.19268	5.04401
Omy100097824	21.6438	5.4594	13.1713	25.1902	23.0987	18.758	7.08012	1.86357	15.7863	10.2434	17.7285	9.27254	12.446
Omy100097930	4.22775	42.4453	17.6185	11.1762	4.1583	12.5365	2.34004	1.36307	2.06063	1.99806	16.3646	8.8472	3.54077
Omy100097999	5.74884	6.05905	7.45119	6.55395	2.07909	3.76004	3.67134	2.40991	2.63798	4.18845	4.96421	2.43774	3.44974
Omy100098031	4.25902	7.01229	25.3998	16.8043	10.3941	19.4263	4.09401	1.98574	6.06748	10.2529	18.488	14.1249	2.7954
Omy100098087	20.9985	5.11586	14.0889	15.1341	13.2771	12.8069	10.7104	2.09898	8.28334	5.92576	16.3254	25.4989	8.41425
Omy100098124	5.96385	15.3467	3.72172	6.84514	4.13726	6.87821	4.19392	4.2617	3.47518	2.6794	4.34759	5.70443	2.68877
Omy100098326	47.3655	81.2524	40.1709	40.9336	22.4397	33.1993	31.8569	4.27786	15.7391	19.1782	40.2949	40.3284	26.869
Omy100098340	6.9785	9.25685	8.08252	10.3115	10.6758	6.48907	4.81532	1.73641	4.61191	3.06302	10.3897	8.45956	2.88365
Omy100098354	8.06025	3.24971	4.50939	6.58807	5.2381	17.0431	3.56538	5.44131	3.9488	13.3315	6.24386	3.30479	3.25879
Omy100098382	15.5335	9.87086	6.66262	4.23596	15.2126	6.0671	4.06527	1.03223	4.0426	1.25396	6.81051	13.7728	1.01639
Omy100098441	6.81818	17.4367	7.96064	5.73852	3.81136	3.95228	2.77187	1.16483	2.0524	2.50856	6.38127	6.12826	2.28156
Omy100098597	12.0681	17.0396	32.9714	14.3041	11.2261	6.05498	6.69813	1.12175	2.48888	6.88633	6.82551	2.704	7.56208
Omy100098771	120.032	55.4047	89.2717	77.5617	58.1921	52.678	25.4861	6.83393	32.2964	28.1149	66.3687	81.474	33.2241
Omy100098780	8.48913	2.20037	7.56069	15.4197	8.16689	8.24944	4.49875	1.18661	3.70671	4.085	7.69	4.36833	6.1627
Omy100098788	14.8838	9.64233	50.8566	33.8025	7.21626	70.5484	9.71117	1.20053	3.55244	3.99641	33.245	23.9545	9.82847
Omy100098893	3.08989	5.4874	8.2904	5.52837	5.08316	7.00191	2.10919	1.28446	2.17375	2.2885	6.0969	3.72345	1.96679
Omy100099169	37.9558	45.5841	20.5067	14.016	4.83028	20.7306	10.1346	4.69683	13.573	3.45029	23.9086	27.6403	1.86698
Omy100099175	18.8873	106.688	34.9189	70.4599	72.5448	25.7831	14.0547	43.0575	39.7536	30.619	33.2873	119.692	17.9515
Omy100099185	1.81646	14.7776	7.81106	6.79382	3.10796	12.077	2.85744	1.54868	2.0559	4.56443	5.99802	6.34286	2.08161
Omy100099227	12.1438	28.9497	21.1693	27.2234	13.9842	15.7036	6.2392	3.03394	7.11246	6.47289	24.0479	13.3404	3.77872
Omy100099257	18.7626	8.06365	18.6185	16.3857	5.6056	14.0866	9.97651	1.10974	3.44844	11.7924	18.0914	7.40478	6.39713
Omy100099304	9.87873	3.09525	9.69777	20.8633	13.7443	36.2191	3.69816	1.11953	7.1648	7.52396	11.954	3.14297	8.60162
Omy100099551	27.3683	8.06449	27.221	41.2637	24.1917	27.7675	20.5123	2.97286	14.8645	16.6868	21.9479	16.3747	28.7632
Omy100099759	21.0548	7.80971	12.5299	20.5763	18.8854	13.5625	10.3247	2.56353	11.4796	11.7583	17.5942	14.6768	7.04196
Omy100099768	12.8899	17.9777	29.4406	30.4627	17.9354	28.916	20.7191	15.9383	20.8102	38.7958	33.4115	12.609	17.6157
Omy100099976	4.64837	11.0269	9.62656	10.3365	8.55718	11.1073	3.6494	8.66026	16.1124	5.34698	14.4302	3.30884	1.83217
Omy100100204	2.54988	2.43193	2.20636	4.08472	4.7617	2.50757	1.69934	2.23189	1.4427	2.0909	3.33555	3.45269	1.33676
Omy100100330	7.74853	3.24041	10.374	12.4096	7.25046	12.9261	4.39259	1.00945	5.09426	6.19499	9.53348	7.09223	5.19884
Omy100100461	6.25052	3.8053	4.12316	7.7866	4.05154	4.85209	3.64964	1.05372	3.05862	2.02198	4.11011	5.04131	2.01063
Omy100100540	13.0353	4.06444	9.75711	15.4293	11.7951	11.3778	5.57881	1.29632	6.76734	6.91494	15.4268	7.9332	6.84655
Omy100100594	26.8947	25.163	2.88826	5.7981	5.68954	3.41042	42.4636	2.80985	3.93281	3.66177	5.60791	7.43786	50.9834
Omy100100617	82.3471	27.3337	77.0399	109.033	76.9459	105.368	60.9877	7.7432	43.5691	41.3515	79.9254	64.9504	59.3541
Omy100100836	5.89864	3.07829	6.39281	11.2264	11.6404	3.31064	3.53794	2.21368	7.60101	2.67666	8.87749	4.48087	3.03518
Omy100100856	318.422	6.96327	15.0355	39.9015	25.7221	18.323	108.454	3.5955	22.0027	58.7886	17.1715	7.40341	136.563
Omy100100937	27.1938	25.2097	30.1233	34.0589	30.1851	32.5723	13.2842	4.28239	19.4299	12.4301	25.8775	24.641	11.4143
Omy100100996	3.96845	20.5245	6.80216	7.7608	10.2563	4.39804	4.4295	3.27857	10.4495	3.8357	8.59757	7.22987	2.27418
Omy100101070	2.63252	2.71602	4.40338	13.2018	13.3077	15.6349	2.91453	6.09896	10.1139	2.51318	11.9819	9.48257	1.49252
Omy100101146	5.27806	6.33803	13.5576	12.009	7.69837	8.14217	5.6797	2.87686	6.46931	9.51605	12.3716	12.1456	10.4693
Omy100101378	4.80481	1.88	2.34386	11.6879	7.65463	2.0213	1.54675	2.38437	3.69266	1.49183	4.20338	3.03996	1.92233
Omy100101418	50.5728	31.8913	134.937	63.6042	48.9034	86.6841	14.9115	10.1508	40.0534	32.5996	117.511	17.5447	28.4079
Omy100101447	6.52065	1.82206	5.28717	9.13927	8.15689	12.8001	1.96907	1.32545	2.58739	3.70036	4.91289	2.63684	4.27667
Omy100101583	7.7938	41.3464	33.2238	22.3308	12.2262	45.2069	6.63009	1.49777	3.8037	23.5106	33.2099	21.9882	4.49788
Omy100101599	44.0072	7.3765	21.3906	64.2982	162.837	81.4371	12.1769	1.0321	11.7337	6.99321	23.5196	12.667	12.9056
Omy100101782	6.14294	6.61554	5.23841	4.74616	4.06824	6.00481	3.9994	3.37137	4.17333	4.34294	5.47857	4.4884	3.36343
Omy100101794	11.2281	11.1174	6.91365	9.14844	11.2672	16.9496	7.00477	4.5096	10.653	2.63758	9.52666	16.9295	6.13779
Omy100102088	14.5495	4.90744	13.8287	16.2205	18.6641	13.6228	4.58148	1.36838	8.49875	6.91609	17.771	10.9286	4.10995
Omy100102123	9.1678	23.7502	44.3651	35.0714	17.3296	60.0032	7.59851	1.43128	5.55076	21.0276	105.57	20.612	6.63623
Omy100102147	25.7586	6.47469	22.6916	25.5411	44.2038	18.3411	11.2089	2.38982	14.2575	22.4965	30.2439	20.1498	8.72006
Omy100102198	30.708	3.68221	14.4795	24.5524	18.6851	13.6981	15.2407	42.1785	24.7695	18.8645	9.21396	21.639	17.7138
Omy100102259	8.87659	21.2231	8.95164	8.15828	3.68726	5.3359	2.99724	1.03753	1.73077	2.70357	9.45876	4.09425	3.9326
Omy100102351	16.9772	67.4365	22.7834	25.6517	62.2735	11.3609	18.2123	45.0471	21.5248	16.5188	18.5501	15.3526	19.1571
Omy100102684	14.8435	3.72554	12.787	15.3642	11.311	5.85143	20.9921	19.591	17.1861	12.9978	9.84936	4.14027	17.7718
Omy100102865	3.37211	2.69633	3.90736	7.38626	3.76399	4.02704	5.24146	1.0429	3.05357	2.69157	3.30622	1.69826	3.62836
Omy100103283	5.76633	8.28287	14.5222	11.0732	6.90887	15.7343	3.2655	1.00846	4.71097	4.55437	12.6937	7.34725	3.41369
Omy100103291	8.29136	2.08149	7.69983	9.13184	6.68824	8.39419	8.45764	5.6906	8.26054	3.77947	5.71147	4.19083	5.24979
Omy100103381	14.4504	10.28	15.3421	14.9286	16.1308	11.7341	18.5471	2.79347	8.48071	8.84914	14.9493	20.6712	26.4256
Omy100103382	6.79362	8.68217	7.88337	13.5894	6.77225	7.53892	4.72914	1.39188	6.00241	4.36006	8.9784	6.71878	3.83378
Omy100103545	15.7764	15.9417	9.60364	40.3804	24.3011	18.5339	15.2055	3.4991	17.2469	6.32953	12.4778	17.9072	22.6262
Omy100103573	2.41642	1.3395	3.26461	3.21687	4.48238	1.60293	2.09277	1.56372	3.1318	4.33532	5.25546	4.62251	2.28547
Omy100103584	4.89646	13.2989	8.04267	9.65312	5.97447	5.28778	2.42649	1.15033	3.39433	3.80284	6.79163	5.36505	3.5675
Omy100103607	7.49631	18.7483	8.73611	14.6567	8.55937	13.3414	5.04829	1.93738	10.145	4.76124	10.8438	7.90544	3.38341
Omy100103636	4.59967	7.17175	28.5704	24.1645	13.2326	38.645	4.60253	1.87029	8.15102	6.24802	29.1721	15.2286	2.35343
Omy100103683	11.6193	4.53129	14.6993	20.0143	13.0807	12.9863	3.1957	1.03375	3.27888	7.57313	16.6376	5.71907	7.56761
Omy100103715	4.97075	1.57762	8.04744	13.0252	7.23499	18.0643	5.36846	2.1653	3.07848	4.01475	8.82912	18.4173	4.02349
Omy100103743	25.4622	20.8087	20.4866	20.9954	15.2083	21.4526	9.07438	1.42515	4.67558	6.10861	15.2164	13.6877	5.41402
Omy100103854	17.0231	20.52	17.4779	19.974	17.1376	23.3089	11.0563	4.41653	11.8862	10.661	20.669	12.8923	6.04349
Omy100103856	10.9334	9.18987	15.2258	19.869	10.6806	12.1424	9.91875	2.05422	7.16866	7.63494	20.8717	13.6296	8.35447
Omy100103907	24.1833	10.4219	13.9375	19.5255	15.4925	21.9811	14.2168	2.92691	12.4804	10.1635	17.9741	17.5668	9.02259
Omy100104045	11.1254	4.92817	11.2758	9.50592	7.37561	9.55053	5.74651	1.46438	5.5871	4.61106	10.2831	7.98355	5.48546
Omy100104062	37.6246	426.756	30.2418	15.2956	42.7751	23.6645	15.8821	1.01353	6.061	4.7509	15.1999	20.1338	15.5673
Omy100104182	5.47729	9.88172	4.95629	11.0567	9.65759	6.89694	3.80748	2.80411	6.11929	3.56506	8.07739	9.36216	1.17044
Omy100104187	4.48018	2.3502	62.0243	47.586	15.763	2.04426	7.96537	1.66154	1.68545	24.8646	101.172	5.06009	3.04732
Omy100104293	8.47476	3.33058	9.96244	20.7976	7.68809	13.0287	12.4587	2.42459	5.16441	5.91897	20.4102	6.16808	3.92182
Omy100104370	15.3526	6.38985	11.5271	24.5044	5.3086	7.38014	16.4281	3.54552	3.82267	7.10741	14.5515	9.05102	24.0013
Omy100104494	3.63502	9.22157	20.5184	39.4976	74.7673	137.621	5.17824	15.4641	6.91261	11.5842	19.5168	28.6035	1.67919
Omy100104502	12.4323	8.99893	9.04212	12.1606	6.60363	10.8435	3.93524	1.27702	2.51159	3.33853	8.19116	6.15236	1.92632
Omy100104513	9.74293	3.05833	33.1856	6.03279	4.54303	8.20701	2.90195	1.2886	7.57361	1.11936	5.64514	5.86926	1.31273
Omy100104702	9.80755	7.86424	18.1936	14.2564	6.0144	10.7662	5.39839	1.51382	2.37499	8.43931	12.5503	8.11596	3.37376
Omy100104847	43.7548	5.46482	13.4819	26.3454	2.96895	14.0123	13.5495	2.15225	19.2434	6.76982	15.9371	121.208	1.88516
Omy100104923	7.03836	20.6762	10.38	9.01187	4.76371	5.46051	2.29073	1.74752	2.42796	3.85602	8.35156	4.84017	2.11405
Omy100105003	22.0664	18.9167	11.3644	6.22266	23.4556	7.86781	4.46536	2.91194	7.95253	3.95805	11.8597	21.7391	2.20571
Omy100105104	5.74205	1.79769	2.11694	11.4195	6.56273	2.22138	3.24546	1.78443	10.2533	5.63481	4.28105	2.83538	3.51543
Omy100105115	9.09597	30.3122	15.3548	15.2491	7.43873	10.3275	7.96583	2.33568	4.55354	7.35971	22.0064	8.99141	7.47381
Omy100105149	31.7708	28.2466	26.5156	22.5409	4.57185	18.1411	54.4672	1.91122	16.6714	9.37336	18.0731	11.2802	51.1811
Omy100105213	3.53929	4.46953	3.48253	20.5673	22.7931	2.93349	3.80303	2.98556	24.2752	2.83487	6.20336	8.45679	4.60716
Omy100105285	3.23847	1.49467	4.45906	4.85202	4.13463	5.28541	1.71585	1.77744	3.63637	1.76554	3.64108	2.45012	1.4113
Omy100105511	2.16974	4.35884	3.63097	4.57451	2.347	5.26922	2.84543	3.80765	7.25918	4.54902	4.06599	1.83938	1.78011
Omy100105549	12.0694	3.30208	5.97829	13.9999	17.2627	8.56613	4.17298	1.16689	6.14235	7.5132	7.49363	4.0081	8.59245
Omy100105566	45.0248	53.943	5.77858	5.54164	5.83658	3.59184	7.66867	1.37409	6.39618	2.45259	4.69558	13.3281	2.32291
Omy100105895	6.42715	8.40969	5.10861	10.4892	6.28202	15.1885	3.81855	2.18159	3.71881	2.31335	5.80319	6.42563	2.00746
Omy100106081	22.9417	10.0625	32.7421	72.8011	19.2168	31.5184	10.4526	1.8747	10.6782	16.0811	37.3361	18.1768	13.3838
Omy100106110	2.06701	8.44786	8.19375	5.13485	3.84554	5.41641	1.88192	1.74156	3.50456	3.83708	5.05659	3.04571	1.97555
Omy100106151	12.5061	6.55306	14.5269	18.3314	8.88731	22.6924	5.1479	1.76323	4.64217	5.29125	15.7203	11.2367	5.90969
Omy100106217	4.16365	1.10787	4.33848	10.0315	12.5808	5.33434	3.05455	3.61274	6.14562	2.12598	4.53552	6.84833	8.11243
Omy100106285	9.60779	7.1923	13.5296	18.0854	13.3662	11.7359	7.94432	4.66268	20.6174	6.76467	43.6106	38.1724	3.79843
Omy100106336	43.3792	3.79412	3.71925	20.1404	17.4362	4.00044	63.7014	1.81035	7.1012	7.89335	16.6963	9.8347	89.2084
Omy100106364	8.26413	1.83035	4.63091	5.95385	6.01623	4.9025	3.94529	5.4407	5.93634	2.28972	3.74944	4.17672	1.52553
Omy100106425	19.1578	5.9988	22.6741	37.1453	5.87178	2.90179	29.1804	1.85534	8.90434	16.4202	8.26158	45.8997	25.792
Omy100106466	11.4513	2.09712	3.27889	8.5009	9.00082	2.39475	4.47486	3.25133	5.64068	4.00355	4.6699	3.03561	3.36901
Omy100106970	6.06125	5.39178	6.25215	8.80314	3.27065	4.93805	3.75112	1.24534	3.50549	3.16703	6.07239	5.52034	1.5603
Omy100107097	24.9605	1.765	6.00732	22.7422	13.7587	5.50469	10.1648	1.44971	9.74058	4.64681	6.14242	7.5765	5.02726
Omy100107435	92.9303	74.5977	68.4601	57.8801	42.5	31.2881	22.7041	7.51521	25.9455	18.6075	54.0157	33.7051	11.9095
Omy100107474	11.0516	38.642	9.85057	11.3383	6.67164	11.0735	4.86099	1.70458	3.57609	9.37731	15.2792	6.7555	3.07457
Omy100107579	10.9161	2.91871	9.48995	15.8344	8.31659	12.1942	7.56942	1.08517	5.5566	4.63735	9.09326	8.42624	8.53448
Omy100107654	8.75566	11.8184	24.993	20.6109	9.48773	19.469	5.869	1.08605	3.59084	10.5664	21.5296	11.4477	5.0075
Omy100107710	7.83784	5.20943	12.0787	39.7247	27.1394	19.3113	7.31679	1.02573	4.34487	4.68192	10.7406	24.5673	9.70678
Omy100107743	12.9348	14.7275	13.8037	12.9161	8.69436	8.99257	6.35882	1.15916	3.11109	6.6211	12.6941	6.23478	4.119
Omy100107813	3.05417	1.13007	13.6694	2.48647	28.4922	3.44612	1.83497	2.08622	6.97236	6.08717	20.9996	8.52428	1.51204
Omy100107864	3.51044	1.29062	5.1257	10.7911	11.7067	5.00912	3.90844	2.72626	4.96828	1.84622	4.9905	6.75867	5.48053
Omy100107957	5.74868	10.9347	4.66462	6.69028	3.14628	4.42471	2.68078	2.03974	2.09615	3.20513	6.79796	4.12267	1.65549
Omy100107958	5.65227	3.64357	5.48133	9.42959	9.34573	4.12219	2.87985	2.17474	5.94547	2.67516	7.77894	3.70619	3.00624
Omy100108049	20.6521	4.23598	11.0732	12.2404	10.2342	11.2054	11.6161	3.15584	8.48416	7.94143	12.4409	26.8095	10.041
Omy100108183	17.2365	17.0025	12.6337	19.5588	10.5801	20.763	11.697	1.36017	5.62591	5.31495	15.4491	23.7369	10.1491
Omy100108214	1.80746	2.73315	1.20912	3.5644	1.39867	1.4723	4.8741	1.84879	1.90674	1.30397	3.59962	3.2537	3.63114
Omy100108229	2.58548	1.00126	2.36741	3.45969	3.76865	2.53654	2.20959	1.05996	2.71373	1.93867	2.493	2.56164	1.63322
Omy100108344	12.7695	5.09544	12.8976	8.00368	17.6445	5.76625	10.4585	2.13243	4.20569	5.5576	9.33291	4.1281	9.31626
Omy100108369	5.10247	4.46286	2.90188	3.35337	14.4427	4.4078	4.03743	2.27076	3.26501	2.90344	4.28975	3.4005	1.22947
Omy100108377	9.29325	21.3337	16.9256	35.0418	53.3205	6.45356	9.95035	1.96557	22.5413	10.7248	18.7994	15.2205	8.3781
Omy100108431	17.1165	11.8853	11.5471	19.8399	10.3675	12.6498	8.21969	1.8014	9.00566	8.63708	11.8806	9.94662	7.92717
Omy100108493	385.497	22.5302	47.7851	71.7638	47.5729	53.4139	103.614	8.02614	33.5469	30.7413	64.7149	68.7395	39.4494
Omy100108538	3.03772	2.18642	6.31973	7.48323	5.95557	7.03086	3.57078	2.64267	4.82427	4.41929	13.2463	10.1801	4.49
Omy100108600	8.25624	14.3224	18.8812	31.7771	11.1005	212.844	9.70792	2.19755	5.88996	3.71404	152.041	21.9383	2.49378
Omy100108670	4.18011	1.9067	4.93859	7.45053	5.75087	7.91648	1.71566	1.13399	4.85542	2.68937	4.58382	4.81852	1.40105
Omy100108721	9.04439	4.18396	8.35446	13.1179	10.3602	8.11865	7.25716	1.29893	3.67439	3.21372	9.39269	5.97638	10.1642
Omy100108724	30.4822	22.5777	26.7736	21.794	12.8666	17.1319	6.70602	3.64079	6.62113	13.4494	30.4678	14.8365	4.26278
Omy100108728	5.65787	4.1266	10.5829	6.19852	42.5939	6.25298	3.99557	1.44187	7.37078	28.5975	74.6539	13.1582	1.65378
Omy100108760	6.10397	59.3159	5.14888	9.03595	7.04354	10.6596	3.31928	1.03815	4.65775	3.76272	11.584	4.36341	2.25089
Omy100108761	3.59155	13.6667	2.74359	2.28083	2.2759	3.80217	1.46663	1.18412	2.14884	1.15755	2.42082	2.36851	1.94801
Omy100108834	5.37264	11.2321	7.32781	13.4124	7.33359	12.6187	2.74668	1.26329	2.72281	4.24496	9.71787	4.22267	1.53596
Omy100108848	38.7939	6.53088	21.4137	45.4604	19.3643	19.3115	27.8713	5.57266	7.36085	220.689	70.2173	11.1949	27.7729
Omy100108881	3.97289	4.30588	2.47374	4.24783	3.14116	1.72245	3.73574	3.28535	2.95361	4.35211	2.86773	2.31015	3.85424
Omy100109210	12.8481	4.31571	14.9898	31.8302	28.4417	24.3356	18.5037	6.47361	14.2608	13.7645	31.5366	7.48078	16.5596
Omy100109386	36.7168	72.0145	30.2234	43.6873	40.2033	20.3081	27.4925	27.3507	46.3771	27.542	42.4887	16.3207	32.4821
Omy100109398	6.61308	3.68233	23.1825	24.3841	9.60821	32.3154	4.16275	1.29595	4.59736	16.172	17.6065	5.60619	5.11953
Omy100109437	14.963	29.8406	9.15989	57.9908	7.77054	7.52703	14.058	1.21954	3.50539	5.90504	20.2273	8.68912	11.8629
Omy100109518	16.9546	4.00434	9.90065	18.3376	7.32146	16.953	6.68742	1.93469	7.23846	8.79634	14.0864	4.83133	8.54258
Omy100109533	3.24106	3.21087	4.16029	7.66808	8.23988	16.3764	2.28109	1.48254	3.58656	4.56132	9.37819	7.8984	1.1435
Omy100109558	22.7368	12.7257	18.2559	21.4562	30.0109	39.3183	10.8533	14.7776	27.1261	28.3305	34.9879	11.9765	10.5815
Omy100109592	5.28985	2.98922	4.21323	9.2244	7.35011	2.83583	2.41624	2.09483	2.53391	3.16255	7.50449	4.61615	3.08304
Omy100109734	16.7643	29.3865	16.0508	17.0609	16.2504	13.1487	9.72156	4.30735	7.37198	8.33683	14.3913	22.2366	4.84084
Omy100109819	10.3146	18.6924	16.0277	24.2825	22.8447	16.7302	4.31046	5.16119	15.9478	6.20611	14.8394	8.63915	2.17189
Omy100109834	6.54168	1.44973	5.65696	6.4842	4.00012	7.44146	3.67757	1.28759	1.8533	1.48679	6.3039	4.07794	1.95153
Omy100110021	30.2521	38.6861	60.1717	62.7546	206.974	50.6099	14.7883	5.0096	36.7846	21.1669	45.3006	87.2511	18.0401
Omy100110161	46.3232	51.9348	52.9322	84.1611	216.202	58.1168	36.3713	24.2457	224.924	76.9717	73.4215	44.9984	29.1337
Omy100110247	3.89241	3.863	3.6928	6.11644	4.05539	14.02	3.17674	1.18098	1.44137	2.56509	3.34553	4.04339	2.04884
Omy100110420	26.1126	24.5564	30.6422	34.3166	21.1775	52.3039	10.6134	2.99388	10.1643	17.4744	32.1161	23.2554	9.77513
Omy100110606	6.2803	5.79111	67.3629	227.046	2.62509	16.2669	8.18729	2.34231	1.72491	92.7788	151.551	10.3781	8.19269
Omy100110624	4.27262	18.299	4.26966	4.34596	3.49824	4.08005	2.42139	1.24927	2.62763	2.19395	3.86352	5.44856	3.08523
Omy100110961	7.92458	35.7582	11.3656	13.981	10.7087	12.1966	6.39964	3.10734	6.09328	7.18492	16.356	8.75362	4.3603
Omy100110993	4.00271	20.1398	8.26534	7.93617	6.19889	5.63047	3.20271	1.81027	3.96256	5.47657	10.8118	3.78969	2.79364
Omy100111141	10.4492	3.45914	6.9972	11.6979	6.85135	10.6657	6.86588	1.02887	4.40206	5.64249	7.89217	6.03554	6.52165
Omy100111164	18.6672	1.89667	5.25122	9.21978	8.8544	8.70656	6.88728	1.0447	10.6237	4.42883	6.94923	4.46948	4.27067
Omy100111193	3.59753	4.23392	3.06595	6.69182	6.53344	4.48783	2.70722	2.31699	2.08344	3.1828	6.75909	3.95271	2.04675
Omy100111463	41.7601	10.5887	114.838	48.048	22.7739	45.3044	10.8956	2.18317	8.31329	9.5508	33.7452	11.6831	5.66364
Omy100111465	2.65057	4.05134	3.52526	22.0044	4.20599	10.8386	2.87686	6.94908	4.42884	2.2884	26.1037	5.1153	1.06042
Omy100111680	5.07399	7.86974	4.68077	8.97666	4.01916	3.44741	3.00748	1.15657	3.65968	2.39502	5.40658	5.43674	2.20115
Omy100111703	8.06775	13.4371	7.45969	11.3035	29.0724	2.8674	2.46834	6.69499	28.5985	3.53567	6.05712	7.747	2.57815
Omy100111992	10.4587	3.80482	9.16954	10.1541	11.6558	10.2473	6.1902	1.33807	3.88658	4.96251	9.56767	7.34063	5.43718
Omy100112050	17.7284	11.2869	65.2065	43.2225	11.4047	17.12	33.2899	2.28417	14.2525	41.0206	60.6852	46.8901	32.8903
Omy100112179	32.8084	14.8446	72.723	49.4742	26.6512	35.6014	27.1493	3.77268	17.5118	15.0051	32.0014	32.5907	18.1427
Omy100112211	10.4254	3.09348	4.65959	29.8659	6.7659	3.4884	18.2301	1.29594	5.75566	3.37832	9.28228	5.4683	20.5105
Omy100112242	11.3916	5.9943	7.06701	12.7386	7.13549	10.4589	4.70447	1.60886	5.87108	3.72982	7.25658	7.08248	4.01989
Omy100112247	5.60004	7.32795	7.54268	10.6527	5.45183	7.46152	4.43485	5.31115	3.03386	8.7948	12.6102	5.91812	3.50273
Omy100112297	7.8975	4.77059	3.28123	6.85391	13.7343	1.33151	10.0132	6.36055	9.02729	11.1926	4.10579	13.3849	10.6477
Omy100112368	14.0177	8.48219	18.7021	26.9091	8.29196	10.0944	5.40581	3.76946	6.18877	11.6308	20.3922	8.89647	4.27215
Omy100112419	22.8211	2.56195	6.3477	24.0528	18.2391	63.4857	7.92966	1.0893	7.81332	3.58743	8.21055	13.2816	4.92928
Omy100112422	13.089	6.54572	33.4816	23.9202	28.2657	45.6057	8.94461	1.47073	8.92549	7.93047	32.9551	30.8599	8.41507
Omy100112438	40.5387	9.2586	19.2244	45.4691	19.4807	28.4496	22.4173	22.0464	19.4511	21.7459	24.1904	17.0634	21.1076
Omy100112439	27.6437	426.107	35.5007	11.8766	46.5387	21.4478	21.19	1.37262	6.02661	4.7702	16.0221	23.6983	20.3695
Omy100112486	35.3792	18.0064	35.6145	137.898	25.3534	37.322	12.9947	4.10524	17.4134	21.761	51.9895	46.691	11.4378
Omy100112638	4.65719	1.47367	3.2162	4.30511	2.08163	5.15997	7.01327	1.02201	4.8804	2.7692	9.96817	9.39977	7.0675
Omy100112689	9.68951	5.67059	8.0807	39.6514	13.713	7.54944	5.16139	16.4788	79.6861	9.56272	14.7726	3.7506	3.43818
Omy100112720	13.3255	40.5982	63.4597	107.944	10.6633	55.7596	5.66243	1.41696	11.2985	5.7737	9.4847	109.974	4.21273
Omy100112875	6.63541	6.02896	11.6405	17.3862	5.00205	12.2199	8.20629	1.75506	4.46254	11.7844	15.4274	6.9561	6.1637
Omy100113167	13.3191	4.79075	10.6343	26.0608	5.48034	49.2471	4.50145	1.9124	2.64314	4.55519	21.6054	17.4078	1.88767
Omy100113172	4.91113	2.10527	1.98002	5.8926	3.953	4.75227	2.84479	1.91583	2.1608	1.69066	2.96374	2.48565	1.6259
Omy100113209	18.3735	4.28993	25.7303	35.0089	77.2757	79.6739	11.3874	15.0216	93.5279	13.5231	13.3215	23.299	19.3272
Omy100113230	3.83125	10.5219	3.11263	2.71645	2.78092	2.01666	1.64964	1.22084	1.31885	1.08018	3.04759	2.21274	1.07703
Omy100113268	8.96457	6.3309	17.3236	4.74035	10.5723	4.9308	3.24723	1.08359	6.37043	4.23675	22.0114	29.6663	1.30331
Omy100113275	16.3139	10.3129	14.3589	30.2786	17.4914	31.1134	12.8189	3.85247	14.4243	8.36781	18.6399	9.65367	15.4317
Omy100113308	7.81146	14.9226	13.3521	10.4407	6.39967	12.589	3.89268	5.54009	6.89309	6.56005	11.6469	7.32528	3.47769
Omy100113336	4.50594	3.74183	17.4909	13.9247	7.35603	7.46185	5.37338	1.43883	3.0301	9.21175	20.6794	10.1661	8.60954
Omy100113432	35.805	6.85307	25.3167	44.8609	14.9124	30.407	54.2879	1.25028	7.33106	13.7628	40.2156	15.1213	82.884
Omy100113572	12.9381	4.75668	13.3886	23.1236	33.4053	8.05707	4.97459	1.30531	8.49141	14.0425	19.5444	4.09887	15.9001
Omy100113654	2.70017	19.1846	6.2753	10.5028	8.75494	3.09903	4.43807	8.64736	6.48546	3.29665	5.299	27.6538	3.98457
Omy100113658	4.78073	13.7026	6.50376	34.442	25.105	28.2312	2.74681	1.44148	6.10204	5.23216	5.4259	7.98855	2.38283
Omy100114015	6.14636	6.77913	6.86578	16.3959	7.75405	3.40538	4.92898	1.30278	2.96723	2.67995	4.75695	4.84076	4.1331
Omy100114078	17.5957	18.4457	551.677	98.1472	14.8191	181.847	11.4702	7.36196	7.82957	26.5387	293.352	30.9017	8.28053
Omy100114127	7.68622	7.13874	8.60022	10.9765	4.99275	9.71084	4.63467	2.21582	3.30158	6.19983	9.76414	6.76755	3.90902
Omy100114128	3.9431	8.60999	23.5134	24.3326	10.0764	26.7245	4.13918	1.16894	3.33207	10.8032	27.5358	9.74137	3.35232
Omy100114183	16.6266	46.3078	57.7206	95.9822	16.0232	40.2889	19.6292	3.72048	10.851	18.5069	74.6181	25.5444	16.7477
Omy100114323	17.737	10.098	23.368	24.4993	18.9703	12.3035	8.72336	2.03311	10.5586	20.8307	21.0774	11.2429	12.6513
Omy100114338	17.4829	13.7813	17.0758	21.6008	28.8008	15.543	16.1313	7.5867	14.6516	15.5307	22.0476	25.5126	8.22199
Omy100114456	7.64109	26.0427	9.69509	14.0523	8.16517	11.6208	6.54677	2.39959	7.39585	5.72477	11.7544	10.3671	4.58208
Omy100114626	12.8915	3.3585	15.3481	20.571	10.5287	30.9667	9.65637	2.37377	8.72702	7.91241	16.609	12.4397	7.9599
Omy100114693	7.90039	1.4151	8.42366	1.38248	9.70073	1.70907	4.31585	3.06293	8.17573	6.02091	2.4364	5.82571	3.35438
Omy100114740	25.0325	9.66471	17.9291	45.3468	56.5638	88.9109	9.98533	1.9772	10.5622	7.94392	14.9484	6.16733	8.27872
Omy100114788	12.3418	8.05592	31.0293	20.2345	10.2029	19.3784	5.48702	2.36882	10.2241	6.30995	20.7631	20.9942	2.76274
Omy100115007	2.79116	3.06182	2.06815	2.78567	1.55974	1.57577	1.6572	3.61949	4.6893	2.42744	1.43517	1.21543	1.00885
Omy100115009	5.50623	11.0508	12.0792	8.57262	31.9444	6.36254	5.72864	1.70215	10.2948	5.97707	27.3374	32.5151	6.89324
Omy100115165	8.81151	14.9774	9.39061	9.70236	7.49504	9.73933	5.33733	1.51955	3.10804	3.85198	7.06699	10.1404	2.83086
Omy100115236	9.25019	1.55582	8.65982	6.65898	12.8075	3.8359	3.40612	2.1716	15.4715	21.763	13.0666	8.96657	1.23987
Omy100115339	13.7152	6.75653	17.6945	19.5485	18.0538	24.5249	7.61038	4.08926	7.86004	6.45262	18.646	11.6882	7.45745
Omy100115406	13.465	28.121	16.8598	9.77239	4.73111	11.258	14.3776	1.14175	3.92771	19.0389	10.7959	3.83246	11.9416
Omy100115415	7.3566	27.5173	9.87466	11.8839	13.9215	17.888	14.7009	2.90371	7.88124	5.8985	10.8348	11.3845	11.0043
Omy100115491	8.61895	11.947	19.8135	38.0638	15.1146	26.5986	14.2125	8.83997	13.3409	47.4102	41.218	12.657	11.2077
Omy100116041	18.3058	63.3097	71.7261	106.417	18.6905	41.5986	22.7345	3.63137	10.4505	20.6516	82.7509	25.5488	22.4701
Omy100116068	16.5158	6.22895	26.8558	50.4681	34.8446	58.0444	24.5825	5.65562	16.8976	52.8359	35.4562	11.9059	48.9695
Omy100116079	29.6645	4.7914	11.4717	18.8927	22.714	16.435	15.7421	1.36547	10.4387	7.04692	17.6239	16.0081	10.5188
Omy100116167	10.7714	13.6764	13.8921	8.73845	3.26842	7.08202	5.85554	1.89508	12.4756	6.22273	10.6314	12.9881	4.69747
Omy100116310	9.11362	14.6818	12.3607	10.1657	6.20237	5.72071	5.70566	1.10265	4.13226	4.59208	11.8121	9.52406	5.31267
Omy100116356	2.60786	10.282	15.147	7.96183	1.43074	11.1938	2.08296	1.05492	11.649	5.71063	9.78173	6.54453	2.00212
Omy100116517	3.69077	34.7979	8.76737	7.8344	6.44747	5.66569	3.19785	1.9332	3.96106	2.5062	8.7234	2.93323	2.67887
Omy100116599	17.5875	13.3686	24.9353	40.35	19.0539	47.8035	10.602	2.90545	8.60496	13.1632	27.6746	19.5474	9.04734
Omy100116629	6.60722	1.47796	4.99335	11.4752	4.95687	6.05192	6.3522	1.70348	3.05448	2.86206	6.14847	3.4634	5.52387
Omy100116690	7.67616	11.6913	10.3997	8.34864	4.68517	6.84822	5.62685	1.05955	2.39262	2.77602	8.59402	9.09247	4.83592
Omy100116803	19.3965	4.46866	13.0401	32.694	28.6069	47.7506	4.46549	1.9834	9.48295	7.73446	13.2742	8.84526	9.15038
Omy100116865	20.1587	2.01874	3.04687	15.7394	26.5939	3.2927	6.1813	3.71201	10.2225	4.44204	3.00129	8.89785	2.56577
Omy100116887	2.58758	2.15303	4.27653	2.94584	15.5039	5.10995	3.42815	6.64208	7.82734	9.66066	5.91131	14.6392	1.75884
Omy100117078	21.5988	12.0849	10.7663	15.3524	9.93212	17.0089	7.7654	2.53421	6.58041	7.69328	11.3328	14.7047	5.57178
Omy100117215	12.4118	3.26281	9.00537	18.6047	17.8508	13.0283	11.3117	1.53221	7.54713	5.09827	11.4339	12.271	11.491
Omy100117289	2.48419	1.3213	2.54485	1.78134	2.03628	1.57834	1.4185	1.29445	2.32783	1.09452	1.87906	2.93126	2.03169
Omy100117318	9.28655	3.8074	10.7356	23.4727	9.63075	14.4801	8.81526	1.72653	5.40522	6.32332	20.8267	8.5732	4.73597
Omy100117445	5.05119	6.59586	6.11344	12.7369	4.15632	12.3774	4.5978	1.73121	3.05766	2.87908	6.87897	4.5108	2.57775
Omy100117461	3.1526	5.92657	3.27977	3.73703	2.57579	2.24788	2.78442	1.29716	3.10922	2.47463	5.46418	3.1175	2.28796
Omy100117463	14.4022	3.28002	9.23565	14.668	44.7488	4.1086	15.4009	3.63913	40.1501	7.1893	10.7721	8.64032	7.28407
Omy100117476	46.0184	14.4438	13.0599	26.2404	14.72	40.2532	18.0839	7.10257	12.2651	6.29591	42.2234	44.8383	7.55816
Omy100117815	14.4375	5.27447	10.6069	15.6884	7.09948	9.12795	7.4304	1.07423	2.84137	8.55636	9.06179	5.96082	4.49225
Omy100117888	35.7475	3.23881	10.7116	25.8684	19.175	8.42844	15.927	3.47481	8.61391	8.88015	18.6672	13.3912	6.64421
Omy100117931	5.22755	13.8646	4.99608	7.03842	4.48138	7.58865	4.08493	1.97792	2.85569	1.71381	4.81827	5.13272	2.91421
Omy100118049	11.6839	9.42734	15.0312	21.073	20.315	22.1028	6.50092	2.23315	8.10218	29.5513	18.3649	8.05547	5.70733
Omy100118085	4.2648	5.5736	3.51801	4.93248	3.94763	6.88856	5.70734	1.80437	6.4806	1.58602	3.66421	6.83598	6.47446
Omy100118257	14.6165	24.9191	11.3839	50.1937	15.414	10.5184	4.2404	1.22812	6.33125	7.44019	27.3089	17.8768	7.94437
Omy100118266	22.5597	22.0135	28.3373	40.5926	13.5994	32.8174	34.8083	3.42731	8.81005	11.7436	29.9158	13.7369	33.2266
Omy100118271	8.98338	4.36799	10.5048	13.8148	10.0474	16.7448	5.34655	1.07075	3.88689	4.18749	10.1155	7.16165	6.46352
Omy100118282	19.1596	5.49129	11.0406	16.539	6.48823	15.0107	6.59026	1.34744	7.61561	4.9651	10.9213	7.15595	3.87264
Omy100118458	17.1058	52.6701	28.8182	55.6165	11.9786	43.1518	13.5501	1.67646	8.00306	16.2689	38.7714	22.7175	11.3799
Omy100118468	4.65018	1.1876	4.16917	2.59062	1.61171	6.92382	3.46832	1.61589	2.18525	2.47821	4.00368	5.30135	2.99352
Omy100118473	5.99582	10.0759	3.73371	6.67881	9.48596	8.04831	4.8877	2.22188	1.76592	2.56105	3.97247	3.3894	2.94001
Omy100118588	6.31148	42.4448	73.2235	7.13955	20.956	80.1607	34.0444	30.2011	101.681	108.822	250.786	39.6399	1.18058
Omy100118645	4.29844	37.0539	16.005	11.2575	5.59238	19.7046	1.72358	1.07223	3.42186	5.56562	19.4229	6.98227	2.53295
Omy100118912	11.2723	2.59769	5.79681	21.4304	7.13303	7.83261	11.8368	1.10925	5.22866	2.28283	7.43134	6.20613	17.3018
Omy100119013	12.3683	3.91101	12.3925	16.26	20.6959	8.75533	12.9587	1.34823	8.66323	11.0898	63.0292	10.5093	8.78793
Omy100119018	14.3479	7.809	12.4498	17.9723	17.7041	19.0362	12.0434	1.46785	14.151	5.4002	12.0439	13.9099	11.3258
Omy100119126	1.84175	1.0226	4.61403	5.40176	2.56245	2.81153	2.09802	1.55293	5.83751	1.6405	5.39596	3.12167	1.70902
Omy100119420	7.70918	7.00551	13.7487	14.5816	7.25023	20.6328	6.13777	2.34028	6.55899	5.18282	17.268	25.5547	6.52215
Omy100119497	2.48386	1.57814	4.45444	4.15379	4.64813	1.56456	2.95572	3.62747	6.5141	1.80069	4.06104	2.03813	2.52264
Omy100119516	19.6822	13.6961	10.6392	20.4354	14.6935	28.1795	9.00338	1.07868	8.93044	2.90501	14.2066	11.486	7.45433
Omy100119533	8.06361	3.08643	3.55032	8.16805	4.36408	3.13696	3.33983	1.36658	1.65342	3.03805	3.86077	5.598	2.67957
Omy100119685	26.1349	4.69441	6.96139	34.4721	11.5695	9.88767	5.20806	1.2933	7.66464	6.29651	15.3197	5.0786	7.92058
Omy100119687	9.58669	5.08	38.2332	12.659	8.04256	14.7461	7.52128	1.3522	13.6565	3.61264	8.9695	8.03143	3.33758
Omy100119707	5.93594	1.22782	3.53771	6.03015	6.2494	4.54811	2.36451	1.72236	2.96385	1.66074	4.17296	3.4039	2.48897
Omy100119747	37.317	17.7674	35.4879	34.4809	24.7809	26.5187	11.5175	2.2583	22.8178	17.6222	27.4971	37.896	11.2736
Omy100119887	74.5214	849.356	46.7317	16.0249	65.4087	32.0769	27.9826	1.72843	7.62699	4.12385	16.1663	34.9983	26.5817
Omy100119892	11.773	4.5445	9.84367	14.3294	9.97471	12.2451	7.63455	1.52481	5.48374	8.46396	11.1919	9.48243	8.06523
Omy100119948	22.2331	21.2153	16.9584	21.8234	10.3298	15.8799	11.7787	2.83953	5.40627	7.54567	27.2302	12.9664	6.65751
Omy100120009	99.6509	31.5382	121.979	103.752	35.8371	68.6542	66.2956	6.79269	27.5159	73.8909	134.63	68.509	49.8567
Omy100120029	25.8329	15.9785	34.4994	31.2067	24.2875	34.5551	17.4534	2.43741	18.805	9.5262	24.3677	18.673	16.8046
Omy100120078	9.67283	1.57788	6.86186	6.23627	33.7667	4.9226	6.14996	1.97566	17.8104	4.03579	7.17718	7.79885	9.5904
Omy100120165	16.8766	16.8834	8.52136	11.8515	5.46151	10.4037	5.38669	2.78304	3.10388	3.2153	13.373	13.6978	3.72771
Omy100120280	13.4853	12.82	11.3839	14.3152	6.71739	11.208	6.86697	2.00678	3.92423	4.59505	14.8846	9.80646	3.26396
Omy100120414	14.7342	5.15903	12.868	18.9674	77.8074	50.0302	12.5871	5.27621	37.8224	2.94347	18.7347	98.8592	6.49087
Omy100120606	16.6634	7.22886	14.6657	21.8969	30.0152	37.4103	10.9191	2.92845	17.2647	72.178	12.9071	16.3228	7.9173
Omy100120694	9.88191	11.8764	13.8241	20.5481	12.5472	14.3336	5.16002	1.53762	6.68975	5.68829	12.4104	12.236	3.58104
Omy100120744	48.949	16.2795	36.8918	71.7802	44.4397	50.6348	29.6222	2.24471	12.5657	14.1812	35.0946	35.4416	18.2946
Omy100120835	3.68378	1.95435	4.02512	7.1003	9.304	2.22891	8.28216	1.38048	18.0222	1.93108	4.33142	5.98869	9.21805
Omy100120870	6.33764	10.4699	6.85589	8.98426	5.51144	10.6524	6.55396	2.11349	4.72131	5.12151	8.22115	5.75772	4.38257
Omy100121403	31.8838	37.365	49.045	67.4617	35.864	70.7387	19.0666	5.40656	15.8737	22.6874	49.6267	36.2002	18.1687
Omy100121555	5.12772	4.15296	4.8943	6.43459	4.81541	9.30446	3.11043	1.35155	1.7156	1.83875	4.8457	5.27611	3.88623
Omy100121559	8.76048	28.2322	8.90548	11.4167	8.85594	16.5839	4.81009	3.41995	5.69986	5.63948	11.4526	6.92176	3.31752
Omy100121598	35.5161	38.4662	20.5688	23.6598	22.4113	18.9053	27.0403	4.83157	15.2394	14.7349	15.7405	20.9477	25.7207
Omy100121667	36.1372	20.0991	51.9777	116.397	11.2211	10.7166	23.7658	1.85399	7.07333	21.4984	80.7853	24.9121	27.3996
Omy100121950	42.9041	11.4285	39.7442	64.3889	32.4155	41.7075	18.5001	4.17639	22.1138	30.5149	41.1704	25.37	31.6897
Omy100122003	6.27367	25.3612	13.1063	17.7214	9.4062	13.3151	2.63864	1.31546	2.60443	5.35036	18.95	12.0434	1.77062
Omy100122056	5.74049	21.7431	6.83637	8.71673	2.78198	4.21772	3.62014	1.4261	2.41425	3.71485	6.68829	4.03811	1.90137
Omy100122117	18.3665	9.53708	11.3173	21.7538	12.6472	17.0366	5.77098	1.77938	11.6697	6.07777	20.8217	9.95548	4.52705
Omy100122126	34.7111	3.54486	5.16691	17.6298	19.5023	3.03524	16.8844	5.38445	28.5894	1.47266	5.88815	86.0491	2.79001
Omy100122165	27.3681	9.01	20.8495	39.9418	21.1452	23.358	19.095	1.94585	12.4838	9.50324	22.0251	13.7339	22.0117
Omy100122185	7.82799	3.86847	33.719	20.1709	10.1886	33.3926	11.4799	1.4307	4.48958	7.45913	39.8068	95.6092	7.42355
Omy100122659	15.4588	22.361	10.0025	13.1452	16.3724	13.0222	12.995	3.76466	5.96832	5.03615	11.6978	8.5919	16.6775
Omy100122889	7.05073	12.6587	125.914	35.1657	15.2145	64.3408	15.3495	2.69254	6.15766	17.3122	145.006	13.607	11.9005
Omy100123061	63.6038	31.7283	26.2742	20.0576	26.0863	22.9614	21.3447	5.52781	22.4822	22.1018	24.3224	13.3415	10.7592
Omy100123307	19.4124	14.6675	14.1348	20.1451	17.5896	18.2361	7.64441	4.23283	8.29323	6.67372	13.0624	25.2976	5.25087
Omy100123512	10.0324	9.8491	7.43245	9.74288	32.6603	4.22839	10.8597	19.8481	11.1794	7.05294	6.95287	10.0147	10.1905
Omy100123578	23.3719	4.25594	11.7827	31.1591	16.7866	14.1165	38.9405	5.8811	10.7943	8.84125	15.0831	14.463	39.579
Omy100123710	9.93586	13.2605	25.8966	20.5822	12.5451	15.5308	4.076	1.71999	3.20607	13.2103	19.7553	15.0752	2.06964
Omy100123973	19.8982	293.806	20.8465	8.9268	34.45	14.4186	11.8364	1.12478	4.06352	2.41093	10.5793	12.5738	10.9903
Omy100123992	4.66768	2.14337	7.63922	7.97055	10.3606	3.79601	3.10595	1.0712	4.27529	7.63239	8.34006	9.61615	1.38977
Omy100124335	6.46195	2.11692	26.4154	9.58348	4.98317	13.5873	7.14263	10.5187	5.89314	6.70036	17.27	10.8528	6.38588
Omy100124464	74.0318	11.6244	43.4031	26.8311	19.7221	44.338	6.6669	1.94093	17.1109	32.4534	47.5277	5.97827	5.4804
Omy100124517	6.03987	9.97669	9.65239	5.69106	2.5742	3.44126	4.04785	2.06548	6.59525	2.10963	7.0809	10.5417	3.78976
Omy100124684	33.433	7.73268	14.0727	23.0389	20.594	18.2047	15.0049	3.03879	11.5408	10.5263	18.3798	22.8244	10.9124
Omy100124765	34.3737	12.811	18.2667	26.6667	10.8364	12.4672	17.8962	8.71935	9.18734	13.145	18.6005	16.8901	17.3252
Omy100124850	7.32627	20.2282	2.87945	10.6878	13.6807	5.40096	6.19179	2.85292	20.9788	1.99059	4.14861	4.08362	3.24409
Omy100124891	14.6164	10.0472	13.257	53.9356	21.0156	9.39229	9.54727	3.00316	7.40805	30.8524	101.514	3.82121	12.5042
Omy100124935	3.7198	1.1812	3.89422	2.47707	3.73188	2.64832	1.61207	3.68771	7.15879	6.3779	4.7276	1.70387	1.48148
Omy100124940	9.22333	2.9167	5.88107	8.64557	12.3194	6.54919	4.56868	1.73584	4.06714	3.66719	9.20632	7.61533	3.25013
Omy100124989	4.64607	4.90438	6.10313	10.4237	2.62559	1.14169	3.73517	1.81171	3.28429	10.9966	7.00395	2.15573	3.21671
Omy100125075	7.82734	3.48175	7.02938	7.88834	3.51231	5.68244	3.46745	1.50119	2.87054	3.97623	7.82582	4.08598	2.47967
Omy100125266	7.12006	3.28324	7.52195	10.2614	6.18892	11.0961	5.61374	1.21452	3.98217	3.31736	8.45635	6.47434	5.43888
Omy100125382	6.95029	6.13503	2.44358	7.13413	30.3708	8.01941	9.27853	3.62523	11.0902	4.3838	4.7849	6.47976	9.46711
Omy100125403	11.1201	1.50685	4.75905	6.60874	6.63564	3.54216	6.76088	1.71463	4.04682	4.54297	6.59316	12.0123	2.81019
Omy100125404	11.2674	11.8207	21.6692	45.671	18.1466	48.7375	9.69187	8.61422	9.32199	7.63734	22.1235	12.2223	9.00852
Omy100125541	7.1431	21.81	6.83082	10.295	6.50101	5.33772	6.14604	1.49895	4.17461	4.15688	9.58693	6.52128	4.83784
Omy100125909	43.9421	11.5859	21.0458	35.1644	22.9305	32.9037	25.35	2.95315	15.4944	14.4759	30.1901	25.0398	21.2335
Omy100126198	6.00397	18.7956	4.23745	11.8728	7.82575	29.5114	9.68912	1.75267	2.19744	4.44372	7.44235	7.0685	7.35816
Omy100126303	5.96193	3.62366	5.98071	8.12983	7.26809	6.56894	3.55899	1.25793	3.84835	2.95053	7.23796	5.90362	3.43424
Omy100126660	55.8983	35.3071	79.3866	125.703	94.0025	137.591	98.5031	30.0543	53.122	106.014	168.906	84.0058	55.9046
Omy100126728	3.39637	3.75177	20.0461	5.3538	3.22222	39.5639	1.83164	1.00392	5.06104	3.94758	14.1032	15.8024	1.03267
Omy100126771	11.656	97.5275	22.6832	24.4533	15.6489	24.4095	11.7411	3.55956	5.42576	13.8267	29.2586	12.0697	10.7689
Omy100126819	14.8417	24.9027	44.2983	44.5575	13.949	33.2814	16.3912	2.63587	8.95837	37.8202	51.7871	23.5334	20.9313
Omy100126846	12.5416	9.34534	19.7823	24.2379	14.7437	15.154	13.7021	5.54963	9.49802	16.1062	22.616	22.2947	12.233
Omy100127162	7.68881	8.58595	4.93663	2.7221	9.60954	3.65556	2.78502	1.08057	3.46227	1.06913	6.09485	9.14214	1.08728
Omy100127194	22.9542	35.3162	26.2475	34.3486	17.181	22.5125	14.0811	2.77457	7.19758	17.4112	20.1504	22.0146	14.5085
Omy100127519	8.8399	15.5518	10.5867	17.6935	10.9533	12.6932	6.82443	2.85951	5.855	5.2235	15.3829	11.1216	4.45485
Omy100127717	64.7861	853.325	52.4121	29.2617	83.5426	40.5102	38.8513	2.23326	11.707	7.90569	32.2706	35.02	25.3866
Omy100127988	34.3071	3.27752	7.80919	33.4625	19.7059	7.38304	16.5431	1.35367	9.31134	5.28141	9.01924	12.4036	6.63075
Omy100128085	11.2309	5.1503	16.0132	15.2075	11.1293	12.7406	8.79968	2.25488	5.68166	8.65117	14.0233	16.6686	4.28946
Omy100128226	4.94385	5.86039	9.62296	8.14385	3.47796	5.60552	4.03451	2.36517	4.12173	2.58563	8.02676	5.98409	4.28085
Omy100128268	7.62597	8.9687	9.58676	14.4852	4.80686	10.462	4.37774	1.38572	2.66069	3.04094	10.9964	6.73646	3.44601
Omy100128377	10.891	4.79889	6.89582	15.4129	7.3107	9.05163	7.93014	1.69788	4.90598	5.95193	8.69916	5.81722	7.67676
Omy100128410	13.713	65.5725	215.467	82.0809	17.0869	31.6757	25.3145	19.6268	75.2193	108.809	279.667	123.779	16.4198
Omy100128584	10.2515	23.0215	8.68391	8.56313	9.39985	6.54722	10.2408	9.47921	7.33497	8.79258	9.72789	9.55518	7.46539
Omy100128690	10.0343	10.7964	4.69584	23.2295	12.91	10.135	8.71461	2.56749	7.84021	2.28506	7.11397	10.458	12.6399
Omy100128735	3.75006	4.48605	4.39848	5.51617	5.94772	4.63553	2.29045	1.07564	3.35274	5.8749	5.10826	4.10119	2.39837
Omy100128781	10.9727	3.66097	5.88854	8.17375	13.1013	6.88729	5.03058	1.30369	6.40232	5.71922	7.43162	5.30452	2.52738
Omy100128793	8.96904	2.41462	6.16652	15.2152	9.21254	11.893	7.32969	1.29754	4.62172	3.75748	8.86083	6.86937	7.29835
Omy100128812	15.1956	35.3417	21.5517	25.0336	14.6181	19.4496	6.2252	3.22718	10.7787	8.67621	22.8682	19.3082	4.0074
Omy100129075	12.8775	6.21481	12.5687	17.3603	9.01873	12.2769	7.31018	2.78715	4.0989	4.27335	14.1838	14.0513	3.38416
Omy100129092	4.46202	8.25762	3.5935	4.9967	3.54625	3.35428	3.04401	2.14403	6.30026	1.26817	2.51964	4.23161	1.53369
Omy100129240	6.03185	1.14072	2.65603	11.2488	4.06126	3.49576	3.33142	1.60577	2.83469	1.28527	4.02622	3.87433	1.93106
Omy100129330	5.24774	11.1564	8.03791	7.27185	5.4001	6.5796	3.79177	1.13414	3.44273	4.35712	7.39837	4.01872	2.89821
Omy100129338	19.7733	10.2183	7.22237	38.0969	22.9912	3.30352	24.3531	2.73954	3.61205	9.73517	12.6773	12.2593	38.8513
Omy100129415	9.73622	2.74625	4.33677	5.73814	3.13934	7.72913	3.74005	1.39158	2.68935	1.49844	11.6289	11.3369	1.43901
Omy100129458	6.16988	2.91808	8.6121	9.79	11.8276	8.50647	4.31445	1.44914	4.47074	3.50542	7.59487	4.36223	4.08411
Omy100129696	11.792	2.20994	4.91385	5.68138	5.86303	1.09296	17.8473	4.4294	4.15556	1.97424	1.32463	2.10617	14.854
Omy100129741	11.5753	4.42689	16.0569	27.6314	20.8697	27.1723	5.15152	2.01853	14.5425	9.06128	19.6998	16.0948	10.7955
Omy100129776	24.8688	6.6555	18.2957	29.0641	30.3004	29.0173	19.5432	1.26072	12.869	10.146	31.1516	24.7739	10.7295
Omy100129819	7.41747	5.51429	4.8426	10.3058	7.36341	11.3756	4.48054	1.03642	1.93559	2.56062	6.68123	6.7028	3.02876
Omy100129907	13.8104	6.87447	23.2384	19.0426	15.0732	14.021	6.60322	4.53596	9.44171	10.7447	19.3234	19.5873	5.27307
Omy100130081	61.1725	10.6189	13.5268	62.0905	29.7328	21.8747	8.43769	3.5124	12.1171	23.7375	46.4211	10.2125	17.5057
Omy100130183	25.4365	9.46077	17.7188	40.377	26.9192	27.5066	6.62439	2.1204	9.84126	15.9208	21.4188	6.22355	21.5205
Omy100130313	4.94956	2.65932	5.19637	7.83114	4.7042	10.1933	2.34378	1.03753	2.48787	4.31257	7.11868	6.86122	1.43697
Omy100130355	4.53243	13.7854	27.6521	11.0432	5.98995	18.6544	3.97655	1.67458	4.21529	12.6525	12.5357	8.12555	3.19295
Omy100130525	15.1291	6.99209	18.072	28.5669	12.9748	17.6226	9.88291	2.04077	9.67075	9.64231	20.5865	12.774	10.1074
Omy100130537	4.7912	17.2978	12.7126	11.879	6.54178	12.847	4.62813	1.51251	2.89667	5.53852	9.50764	7.50507	4.31247
Omy100130575	6.99884	3.40572	2.02292	3.55345	4.56228	3.52044	1.69816	1.18828	2.74974	4.73291	2.86044	2.80534	1.36305
Omy100130747	5.72821	3.25131	3.38277	6.6363	5.0013	9.17011	2.454	1.05636	3.43054	1.88412	4.32347	3.15047	2.9053
Omy100130810	36.9462	19.1327	32.1697	40.013	32.5746	28.5776	24.5139	9.75776	23.4336	21.694	37.9884	52.6278	21.1267
Omy100131002	42.797	15.5033	15.3548	31.6311	34.9452	12.1394	25.0342	1.77748	5.33478	35.3123	17.1041	9.09944	16.5684
Omy100131077	29.1753	7.88845	19.6541	40.347	21.9226	28.5853	16.986	4.05038	14.3189	12.0684	32.4232	11.7358	22.8624
Omy100131141	7.6779	8.54546	8.8642	9.36524	11.2648	9.25908	8.80151	6.60498	6.4962	11.1623	9.96317	15.0163	12.2089
Omy100131322	8.28543	4.39081	68.5272	23.9199	10.2072	23.4782	4.77969	1.97408	5.06481	17.6811	32.4007	18.6088	10.71
Omy100131382	7.03815	2.92677	13.6432	11.3817	11.6572	10.0676	3.26044	1.66217	3.2498	4.98504	8.02565	3.49374	2.30487
Omy100131505	18.2976	10.9788	24.7048	19.1513	9.71652	18.2995	5.01597	3.3199	9.04075	7.45926	16.0396	14.1488	7.36796
Omy100131776	4.26902	8.00521	8.75957	10.3179	6.72925	12.0129	3.28745	1.58072	3.2426	2.22148	9.4829	9.14962	2.23885
Omy100131820	8.22712	14.8662	11.9967	9.60502	3.93409	7.07485	9.34336	3.1225	5.9768	13.7877	9.2659	3.91223	10.384
Omy100131821	30.1896	7.61219	11.4785	20.9246	10.5343	17.6535	6.55009	1.31434	10.1743	7.84039	8.99978	9.37446	3.56617
Omy100131936	37.0334	73.0882	48.97	73.3898	40.1181	36.3233	23.5614	10.2297	21.39	40.985	72.2585	24.5301	21.325
Omy100132026	52.3925	52.7057	59.5474	50.6972	73.0649	32.3775	33.2205	16.3649	27.4149	44.3903	46.9982	43.3415	33.3619
Omy100132049	11.5916	3.15091	7.47425	9.15527	19.2889	8.40884	4.67814	1.55548	9.17176	3.42714	7.43455	8.35485	2.8121
Omy100132164	9.01484	9.11027	12.4764	19.0152	8.15303	30.4805	7.48282	1.32174	5.67921	6.81506	15.8187	9.38963	6.06863
Omy100132169	9.81934	10.7033	8.12691	25.9107	74.8679	71.7843	7.62234	1.74276	14.1752	6.63451	23.0621	11.125	18.4248
Omy100132290	3.51892	98.0016	155.739	61.6083	2.11268	18.2744	4.59943	6.28901	7.18919	212.953	171.252	23.0193	6.1932
Omy100132421	3.31688	1.30643	3.82486	4.06821	3.8996	6.19186	3.15616	1.11917	3.29783	2.41036	3.46427	5.51453	2.52791
Omy100132446	3.28564	2.65677	1.62264	10.6034	5.50054	3.68734	2.23743	1.32473	2.23564	2.02122	2.34561	5.18956	3.0627
Omy100132604	18.5092	5.42566	13.0854	19.0352	15.0665	18.3008	12.7965	3.73929	10.5373	7.47131	16.6784	14.9856	9.76062
Omy100132620	7.50311	3.02928	21.7573	5.68608	5.10276	5.35791	2.42796	1.07491	6.01419	1.40099	5.74294	5.17426	1.53387
Omy100132739	7.39345	2.77626	23.7039	8.93857	8.94485	8.91688	4.75241	1.45867	7.32548	4.40178	10.248	9.5531	4.51339
Omy100132811	44.7172	23.3837	53.6915	61.9477	29.9545	61.9661	28.9244	6.62481	18.3644	18.7969	42.5361	31.0967	33.9699
Omy100132862	26.901	24.3441	46.2378	80.6556	35.4287	84.86	30.3414	5.56164	21.9721	15.2835	94.997	80.7276	17.105
Omy100133101	9.10217	2.24899	10.0702	16.6891	11.269	8.76604	7.62438	1.32608	4.40052	5.43642	8.59245	8.12931	7.62159
Omy100133224	1.98621	7.63571	4.90576	4.91778	3.25391	14.6756	2.7084	1.30484	2.17093	2.21744	3.84025	3.79681	3.02223
Omy100133390	21.6952	5.82424	17.8798	11.1948	8.03878	6.90948	10.3131	2.76619	6.83715	4.74005	16.1295	17.1908	5.5224
Omy100133442	8.96402	1.25436	1.90434	11.2631	11.4139	1.01386	4.12783	2.90418	4.72048	3.23314	2.98079	3.07057	2.09168
Omy100133537	2.35226	1.28858	3.58373	3.46274	2.72845	4.26664	1.51337	1.09894	2.2577	1.16246	3.46802	3.86607	1.97193
Omy100133799	5.75256	1.39916	6.46298	7.00566	5.45059	4.84951	3.7705	2.4344	3.59131	11.2717	6.71696	4.13494	5.39991
Omy100133805	4.00765	1.17087	4.19814	6.45252	11.3119	6.60064	2.34073	2.24526	6.05356	2.84411	4.32859	4.16438	1.58011
Omy100133806	37.9773	1.61865	2.22505	5.6843	9.81856	38.1845	7.22172	1.35768	12.0076	1.80584	3.2822	19.3912	2.54936
Omy100133946	15.7911	12.9658	18.143	19.3865	20.7667	12.4051	5.46363	1.95988	9.18232	11.5544	21.1587	12.6321	7.18122
Omy100134033	83.4694	83.2247	43.626	81.5884	47.1797	91.09	38.1008	32.6826	33.0948	24.2325	42.9841	73.7382	25.8246
Omy100134296	32.0475	26.5191	29.1116	32.2172	19.3019	18.1017	10.5977	2.4408	13.0052	12.8616	38.4975	14.9588	6.1557
Omy100134475	4.68852	10.0181	6.74277	8.53599	96.8368	8.62567	11.5246	59.8873	81.5056	49.3672	6.02539	13.6255	2.11297
Omy100134728	3.76455	5.52059	41.1082	19.5754	6.6813	37.2412	2.80027	1.00329	3.3687	7.04695	38.7837	16.7776	3.04068
Omy100135009	9.34592	5.10815	16.0056	13.8205	5.27134	9.27559	6.3397	1.00301	2.31816	5.46141	10.9269	9.0895	3.31459
Omy100135050	11.0748	12.0838	20.2758	22.7702	36.0218	19.0751	14.3634	24.6214	20.873	35.8138	25.4482	23.3639	8.3613
Omy100135100	2.91851	15.5747	4.08592	5.33584	3.46681	1.97646	1.17753	1.26162	1.57637	2.22825	3.10663	3.85974	1.33205
Omy100135129	11.2736	5.24279	9.8655	17.2603	7.26261	8.6397	5.28969	1.17831	5.53555	2.81952	10.5385	5.75732	1.78936
Omy100135227	7.05055	4.95168	6.67267	9.01516	12.0067	10.2368	3.44051	6.3655	5.42858	5.05783	12.2627	4.65194	2.91845
Omy100135234	20.3645	33.9137	42.1556	53.0142	24.0054	45.3567	14.7205	5.52296	19.2523	21.7239	56.4321	31.0226	13.7891
Omy100135367	5.48524	2.0795	4.49571	9.03223	10.793	2.67324	6.27776	1.01573	5.80476	4.732	44.8179	6.40358	5.68268
Omy100135583	22.5674	5.35791	8.50597	25.2113	15.491	16.3486	9.54067	5.16193	12.6044	11.2021	11.287	12.7008	8.8033
Omy100135585	14.9269	5.4917	31.453	44.4205	13.2459	77.6124	6.32499	2.50087	12.0795	6.16053	65.745	30.2118	5.43912
Omy100135669	18.6652	13.2387	58.2893	58.0377	36.8314	55.2631	25.4637	7.81082	22.9007	46.2766	61.3481	63.812	17.4107
Omy100135682	5.71028	8.35136	6.78902	9.48327	5.52088	9.46633	3.54322	1.51821	2.69913	2.39823	6.65653	8.63308	2.66973
Omy100135720	27.5276	7.01198	11.5837	35.0117	8.92728	6.42127	42.1897	1.63647	4.61036	26.145	37.5707	9.99169	51.3202
Omy100135824	22.4828	5.72154	20.5942	19.0308	20.3359	14.6625	5.67047	1.18723	5.88327	6.60967	19.5634	9.3771	2.09403
Omy100135938	18.7166	5.66297	16.2343	22.0331	13.1385	28.5773	7.33481	1.86522	10.1021	9.65135	19.6902	8.24601	12.1264
Omy100135987	1.79484	3.04369	17.379	35.0556	24.8494	10.6529	1.62216	1.75222	14.6408	11.2477	15.496	3.44657	2.76134
Omy100136116	21.0591	9.41048	62.436	35.9873	21.4806	69.8588	11.0601	3.16063	7.92811	27.8822	54.0335	40.7185	6.11403
Omy100136239	10.9135	13.1104	21.8126	30.8814	22.9093	16.4405	8.87716	1.91876	6.1876	13.0167	36.3166	16.2137	6.8588
Omy100136242	8.7128	2.09179	10.0952	10.4735	9.72722	13.7071	3.22477	1.37156	4.44147	5.19336	10.9931	4.5375	3.10598
Omy100136317	68.9897	61.6161	90.4572	148.528	71.1521	167.724	55.5718	12.3303	43.4805	36.9405	108.65	90.915	36.1639
Omy100136486	5.15055	12.9509	5.85476	5.58958	2.81179	10.2538	11.5819	59.7075	89.9585	23.6608	7.2186	3.19029	1.26923
Omy100136504	13.9856	4.40405	14.3582	30.0073	12.7182	24.0512	5.4765	1.70946	5.19794	7.70104	20.4015	4.43832	9.58325
Omy100136755	12.8215	52	21.4184	23.8202	10.1948	21.3495	7.40002	1.78324	4.41728	8.79948	22.255	13.633	5.34481
Omy100136915	3.82429	1.71193	17.8263	10.5586	8.85854	18.2231	4.88803	1.02542	2.22055	4.22143	28.0296	9.62935	2.5303
Omy100136995	2.56987	3.84253	5.8202	5.98512	2.48152	9.3077	2.74255	1.37527	3.38917	2.40496	7.43123	10.9113	3.41497
Omy100137265	77.4681	23.6772	46.6089	272.406	168.218	48.3587	31.986	20.9291	72.9724	31.2736	52.3189	82.6822	32.1243
Omy100137409	35.1274	8.07032	14.5467	18.5829	15.9585	7.92852	14.4189	5.76548	11.8732	14.6024	15.7838	15.3533	11.8641
Omy100137534	23.8741	6.18691	41.3696	22.2679	7.1771	16.7867	16.7227	1.90065	7.50535	22.9885	43.5791	24.912	21.5655
Omy100137611	4.71487	1.0088	2.77063	1.70023	11.0429	1.3239	5.2948	1.4626	2.0532	5.17915	2.59947	3.50169	5.45013
Omy100137656	2.85251	2.50357	2.67742	4.55763	2.99729	7.08249	2.6722	2.05525	1.78248	1.71842	4.88291	3.8923	1.57872
Omy100137664	12.7553	6.44665	20.1444	26.057	14.0419	16.9597	25.3201	3.61625	9.81739	13.9356	15.963	21.265	16.1872
Omy100137718	3.60515	7.80061	3.70055	7.35004	5.24031	4.85401	2.27628	1.19291	3.01019	1.82457	7.66549	4.34453	2.07971
Omy100137798	6.03524	7.04677	7.69768	11.6152	9.00396	9.60504	2.55503	1.21843	4.02469	3.79126	8.82752	8.71292	1.81523
Omy100137809	21.5632	29.012	12.6697	15.7055	20.8416	9.19395	11.7352	10.1899	12.3393	15.1736	13.0842	11.1868	11.1672
Omy100137825	11.899	5.22451	12.644	16.2566	11.3853	12.8178	12.3646	1.24855	7.373	6.14452	12.3997	8.70697	9.59532
Omy100137888	29.8962	1.64077	3.8702	11.9169	3.45472	3.65363	15.4053	1.10688	3.06503	2.43313	4.72543	4.80016	17.2005
Omy100137959	13.095	4.22172	54.561	35.1051	17.2654	60.6926	11.6838	2.90156	14.6523	34.9474	52.7099	25.4352	11.8892
Omy100138025	19.6088	6.92431	8.91788	50.7358	10.1119	15.9354	10.5099	1.33129	6.77728	9.87441	13.8804	10.324	13.1469
Omy100138131	25.2212	8.57086	17.1469	21.6007	15.8464	16.3777	12.2973	2.58074	7.32222	9.72117	18.9023	12.7914	11.4688
Omy100138484	27.4005	22.0997	61.8522	57.8949	27.9422	61.4098	30.9161	4.74763	25.9697	24.0031	44.1983	48.2435	26.2303
Omy100138520	28.65	16.9145	12.2017	18.9047	28.6668	12.5867	26.9001	6.65175	13.9362	11.6874	12.8838	12.8877	28.4789
Omy100138628	4.80551	4.76345	17.9391	17.4271	7.99105	9.79077	6.867	1.01692	2.49085	10.734	21.8871	9.25981	6.79167
Omy100138712	14.2841	2.14244	11.4619	29.8326	10.5908	6.07692	5.65253	1.44401	4.7253	8.7337	28.2497	9.70138	10.4217
Omy100138726	23.8594	37.9002	27.1054	34.4575	23.993	34.5191	15.7554	8.54507	14.8498	16.6461	29.079	25.1929	12.841
Omy100138731	39.5606	14.837	13.0347	47.3143	4.20736	28.7026	14.0804	2.00131	4.80726	5.36491	25.5549	13.4637	6.65138
Omy100138761	6.78919	24.0495	23.8461	17.7497	11.4873	16.9917	7.33901	4.20556	9.91482	12.0517	19.6251	12.2703	4.39641
Omy100138767	9.10479	15.8678	27.7434	14.8818	8.87279	7.01929	19.1496	2.27133	5.01923	8.91978	89.1745	15.4597	17.4757
Omy100138929	24.7923	26.0427	24.6281	28.5735	27.2273	19.8537	11.461	3.84709	12.4424	12.3551	26.6298	15.5966	8.62249
Omy100138932	28.4937	18.4715	20.9869	27.3972	10.488	28.3661	32.9057	1.4004	7.58626	5.79464	16.647	16.4579	61.0982
Omy100138942	37.0055	7.91324	13.9736	21.5505	15.2519	24.5622	17.6042	7.31395	18.7993	11.26	17.1614	15.541	12.0204
Omy100138966	4.02661	2.2119	5.27257	7.77577	3.7893	8.66119	2.11929	1.02882	5.98783	6.76968	5.13695	1.90855	4.35763
Omy100139045	9.17262	2.67502	3.7454	4.38551	6.86282	4.75913	7.41465	1.25472	5.21662	2.5546	2.73991	3.0534	1.83891
Omy100139191	15.0332	3.59091	16.2281	18.6468	1.1005	2.32059	12.1791	1.87985	6.14787	9.91059	7.67468	38.9128	32.5914
Omy100139206	9.9223	2.94352	10.4542	11.9192	5.82946	11.8472	7.23964	1.29553	3.06341	4.45052	10.0608	8.41012	5.5956
Omy100139252	14.8872	5.8538	8.29778	20.4415	75.8637	32.1389	6.93286	1.14055	9.36103	8.91672	8.66479	17.6219	5.82932
Omy100139325	27.5538	2.94568	14.3273	17.26	18.5759	15.6267	18.4722	1.68149	8.84114	5.34254	10.8317	22.6224	21.1236
Omy100139427	8.67788	1.90978	2.40569	3.96324	8.22946	1.96776	12.4563	1.39906	5.91259	2.04275	2.3556	5.05299	18.3466
Omy100139491	10.119	4.00361	16.4496	29.6319	15.4233	37.5167	9.33687	1.81547	7.09269	11.7371	37.1077	19.1003	6.46381
Omy100139870	11.0269	9.98746	7.13714	10.0212	5.22895	5.62922	5.30027	3.94128	11.5053	3.24193	5.11539	10.8337	2.42085
Omy100139952	27.8035	40.4929	34.0061	82.3545	270.482	15.7543	44.1486	39.4728	422.526	25.8376	35.456	78.3135	27.0618
Omy100139980	13.9178	7.27533	10.3481	18.2693	8.16384	9.52365	6.7445	1.77425	5.69616	6.48259	13.2979	8.35594	4.2976
Omy100140009	27.033	11.4062	26.8853	53.8264	29.4963	181.678	18.056	4.37977	13.9306	16.6317	19.7299	29.9465	8.56995
Omy100140015	30.3863	2.13773	8.3954	11.4936	11.2507	5.941	3.94586	1.86927	7.06536	5.63224	8.81455	6.96149	3.96292
Omy100140060	6.5439	4.04175	9.84312	11.2374	9.49607	11.5671	2.38168	5.18405	11.1011	3.71628	9.25266	3.30592	6.07852
Omy100140082	7.3133	5.11074	11.0312	13.302	6.42745	12.7566	4.73447	1.24489	3.9985	4.17135	9.59301	7.97581	4.06777
Omy100140125	9.91461	11.8723	9.6469	10.1036	13.788	6.77713	4.43017	1.10176	5.26792	9.69201	10.6031	11.7658	3.78886
Omy100140277	3.60256	13.5514	6.38389	7.64229	7.18765	10.2595	6.02196	3.63601	7.04715	4.89142	6.90284	6.34412	6.70602
Omy100140292	6.14602	9.49468	4.59978	3.24042	2.34483	2.55219	2.76733	1.06425	1.54431	3.67399	3.35246	1.88357	1.08364
Omy100140315	6.87335	2.38333	9.62626	8.42207	8.28777	6.00923	9.59505	45.1012	22.6254	12.5024	6.38801	8.22384	1.9859
Omy100140316	13.2501	9.93317	17.8337	21.4279	21.0147	11.7947	16.813	40.0679	28.8259	15.7305	12.8772	14.9828	6.60451
Omy100140335	28.7291	27.4197	67.2417	42.4358	22.1475	37.1328	33.8443	6.11489	73.5178	18.0227	29.7363	15.4607	15.326
Omy100140391	32.1893	12.2142	29.3141	47.0302	24.4845	87.6745	15.852	4.31522	9.24348	38.8584	39.7389	34.1687	8.56143
Omy100140755	6.11508	2.09693	5.45844	8.93531	30.4695	17.6658	3.97433	1.22151	12.7559	1.39681	6.74719	27.0671	1.62955
Omy100140813	31.9984	13.5893	93.7883	134.355	36.6751	168.779	16.2379	5.7067	32.031	19.1839	150.023	75.0554	14.008
Omy100140962	16.0113	34.0478	15.123	17.1299	18.2311	11.2167	11.7516	1.77967	8.08781	7.87734	15.5882	12.981	13.5461
Omy100141018	2.50705	2.45048	2.92222	3.30232	3.4924	3.5429	2.28657	1.87116	2.21739	3.05096	3.60158	3.71733	4.00271
Omy100141079	6.89807	16.4927	20.656	3.88883	7.45145	3.14276	3.98258	4.09265	10.6282	1.30535	12.8164	12.9034	6.60583
Omy100141089	41.7543	24.3741	29.9226	53.4101	39.7058	40.718	32.3477	6.10958	19.9121	23.1549	41.5809	32.4126	25.1187
Omy100141144	10.0992	4.17727	30.778	8.7201	10.3761	10.4943	3.80156	1.67084	12.1788	1.97654	8.80425	9.15866	2.44054
Omy100141425	3.89049	12.824	9.49607	8.83965	4.85499	6.16573	2.46435	2.37642	4.69242	4.84939	9.99153	4.44834	1.92495
Omy100141512	13.8259	27.5239	14.4228	19.3099	8.10536	9.66355	9.01596	1.822	6.80634	21.093	21.0585	16.952	15.079
Omy100141557	37.3493	1052.85	211.714	266.265	118.851	539.492	24.3439	32.5025	120.537	45.5494	235.548	110.249	23.7888
Omy100141608	8.12869	17.8843	14.5795	25.9124	17.4318	17.7204	8.96137	1.6931	6.98597	14.7792	20.2292	8.62467	7.24224
Omy100141612	24.46	31.4306	18.8226	31.0587	39.6859	28.6253	15.578	9.0407	45.6086	15.6155	29.0034	20.8964	8.2555
Omy100141784	10.252	14.2007	28.1769	18.5164	8.58146	24.8042	6.6929	1.18556	4.33098	11.1676	46.3071	13.8407	5.11301
Omy100141832	4.5996	23.6817	10.4497	7.77138	3.74719	4.56721	5.19378	1.24151	2.43825	8.19373	16.8565	6.30294	3.69187
Omy100141943	10.1066	6.78585	11.6546	12.2114	6.64473	11.5185	12.38	1.68379	9.31192	3.94259	13.4051	40.6272	14.71
Omy100141949	11.6328	6.31326	9.50775	81.4169	13.1396	11.4407	8.10794	25.0299	96.4468	12.901	15.4857	4.84282	4.61874
Omy100141957	16.2614	5.70861	12.3342	20.4759	13.9669	15.3112	15.2959	3.84868	10.4903	10.0916	14.9487	9.38007	13.4977
Omy100142056	15.4083	42.1547	21.4486	18.5558	9.54732	9.72534	15.5079	1.60856	5.25461	27.3362	24.8162	11.34	9.91014
Omy100142114	6.53066	1.42918	5.672	11.3455	22.2924	20.1651	7.91774	4.96106	24.3658	3.37446	5.06656	8.29814	3.16385
Omy100142221	46.2009	15.7888	50.3235	68.7667	30.6335	81.4579	35.5187	4.03098	14.2634	25.1255	53.8214	48.022	31.7106
Omy100142386	13.7367	9.2277	3.01079	1.58934	38.5979	2.59497	13.2181	23.5123	36.3883	2.02376	2.07432	8.30196	11.6817
Omy100142426	2.06033	27.2712	8.74323	6.38583	3.64321	4.62874	3.67496	1.53738	3.3105	4.44747	6.61786	6.06181	3.29465
Omy100142769	12.7567	2.90777	36.5009	21.5534	19.5311	13.841	5.83756	3.06069	18.2881	3.81159	16.9495	8.5575	6.84014
Omy100144077	15.1166	22.6634	23.3726	14.0229	10.0076	11.0652	7.26118	2.43616	4.58904	12.7473	18.6383	12.3952	4.13745
Omy100144868	25.7077	5.75812	6.62764	8.35554	14.7122	7.30949	7.73403	2.44052	7.72872	5.78271	8.71793	17.572	7.66811
Omy100144910	12.1437	4.40813	4.59422	6.66755	5.52209	2.93942	3.42651	1.12838	3.04991	7.05308	3.20919	1.59904	2.24678
Omy100145650	5.34402	3.91406	5.44022	7.76485	4.1229	3.40577	2.52878	1.32733	1.94291	2.42211	5.99453	3.52509	1.50806
Omy100146007	6.60579	1.65523	4.55229	6.59847	4.27746	4.93553	3.89268	1.88158	3.1684	2.55419	4.81763	5.47349	2.83771
Omy100146022	15.3307	7.31434	19.4649	23.2544	17.2621	18.3839	13.4633	1.85274	6.87692	10.7382	27.4242	8.74397	21.1358
Omy100146104	6.1842	2.32542	1.87578	3.36978	3.84443	2.15926	2.71021	1.01518	1.90591	1.28062	2.31032	4.06423	1.58388
Omy100146163	1.76104	2.03527	11.7328	4.76184	1.8515	13.4282	2.65158	1.17013	5.11655	1.04839	12.2257	25.4786	1.97084
Omy100146352	40.608	13.8043	27.0869	37.3057	18.8333	24.7335	20.7705	3.32906	16.796	33.4204	24.217	16.0527	17.4939
Omy100146845	4.91872	5.9793	18.1529	9.99707	11.0619	9.76067	7.27765	1.57277	4.04172	1.82987	33.7703	14.6836	3.69015
Omy100146956	3.48943	6.45246	3.56318	4.27668	142.473	4.34013	9.80974	16.4729	84.5196	7.04783	3.58317	19.1054	7.81121
Omy100147392	3.91565	1.0902	5.13598	5.84291	4.91711	3.25179	3.77031	1.98684	3.97187	3.34019	5.7614	3.75023	3.35964
Omy100148833	10.7366	9.75055	5.61405	8.00922	8.59719	8.23155	5.10316	2.19631	5.31375	4.03335	9.50764	11.6658	3.26525
Omy100149470	31.8605	7.14944	15.8557	23.3441	27.9893	22.243	15.2701	3.48117	13.36	16.1752	18.9151	34.1069	10.2667
Omy100150644	1.36459	12.2553	3.35695	6.21073	1.52014	1.48811	1.38263	1.04878	2.20364	1.57034	5.53233	1.48998	1.24563
Omy100151421	5.25394	36.1901	22.3978	23.0112	12.727	21.0678	9.23187	4.81816	25.9253	29.2403	27.7183	134.437	1.86339
Omy100151443	2.47485	6.90426	3.92771	2.97997	1.30218	2.1189	3.35776	1.37085	4.77115	27.4571	50.909	2.31856	1.45737
Omy100151889	21.8778	3.28465	3.85246	3.67888	26.3494	1.15202	7.80657	1.90683	6.08356	1.86191	2.04974	4.66428	2.36785
Omy100152659	7.7782	6.3262	8.19577	12.3608	6.47893	8.5664	3.29311	1.0483	3.8924	3.24046	9.21473	5.78314	3.12905
Omy100152945	10.6446	23.4985	14.8346	14.1696	8.0975	13.5265	5.60032	2.15202	6.84949	6.19055	13.8329	5.87485	7.99352
Omy100152986	26.4695	36.1799	57.7987	44.6766	29.3436	47.8845	16.5988	8.26078	19.0305	36.7382	84.2521	26.6395	14.8196
Omy100153154	6.64543	3.27028	10.0821	31.9491	79.7786	2.61572	5.37092	3.2454	47.5717	20.0503	4.58558	8.56723	1.06225
Omy100153256	21.5237	17.2234	2.35837	7.43475	6.40066	1.29362	5.22319	2.7465	8.25025	2.04551	4.7508	5.06729	2.00839
Omy100154539	3.64856	3.18126	5.13832	3.55229	1.96213	5.69682	1.79857	3.13589	1.84238	1.73487	4.51957	2.40211	2.11686
Omy100155172	10.0648	12.6504	4.3391	6.33324	10.3453	4.18186	6.58079	6.14603	7.55307	3.35505	4.86389	7.15749	4.81347
Omy100155634	2.69518	4.47779	6.22893	4.71576	3.9609	3.36276	1.35011	1.20994	2.13544	1.46083	4.66672	6.11994	1.34342
Omy100156236	9.20882	3.66193	7.35365	9.8005	5.60908	9.78385	8.15808	1.18559	4.61935	2.6768	7.53477	6.70337	6.26276
Omy100156330	5.072	1.4365	2.35405	6.91297	4.30732	4.26813	3.05869	1.15219	2.93037	1.55287	2.77561	2.9671	2.5338
Omy100156521	36.6067	6.4394	5.9569	11.4526	9.26711	11.7098	13.4573	1.73021	4.48164	3.13013	9.62475	7.43931	3.59311
Omy100156656	42.2655	12.4673	32.9427	60.5395	49.7748	50.3731	30.68	7.78654	31.7591	23.854	33.9732	25.4076	35.331
Omy100156984	7.28718	2.90399	44.0535	16.018	6.10777	19.3514	10.9618	1.15585	4.34274	9.83691	31.2993	41.3234	7.40637
Omy100157068	8.30245	32.1612	15.4467	12.6955	6.71392	10.1954	5.1549	1.16189	3.68567	6.55814	13.1505	6.57631	3.33141
Omy100157117	18.2044	5.29619	9.297	13.9293	7.43295	13.6781	12.8279	1.80447	5.09586	6.27428	10.5123	6.31425	11.7983
Omy100157118	3.94899	10.4156	6.62241	6.46148	7.06595	5.38171	3.4284	1.08774	3.60077	1.81541	5.78494	4.30122	2.4268
Omy100157406	8.14278	2.38177	12.2405	9.43995	8.25406	12.0541	6.85811	1.28484	6.65669	4.82118	12.7417	6.85414	5.35263
Omy100158814	6.95225	2.61773	11.464	14.6207	8.78	14.2127	5.14361	1.77737	2.88474	3.2816	13.0478	6.29416	4.31501
Omy100159331	10.6854	26.8985	17.1425	23.9488	73.4445	3.85735	5.37992	2.36434	70.4171	7.56335	6.90821	14.2314	1.6681
Omy100159973	56.5058	12.19	26.4421	60.8629	92.1106	42.128	20.3027	7.76702	24.3506	26.923	31.1691	25.8052	17.9663
Omy100159974	26.5082	6.2443	11.9249	17.6211	25.8656	9.57568	7.87672	2.09434	10.6974	11.1352	9.34409	10.5387	7.8427
Omy100160813	6.34672	15.024	14.8598	7.06436	7.10181	6.17178	4.79185	2.22577	4.48938	4.27254	7.09626	8.68854	5.16419
Omy100160891	31.7591	22.4155	44.4992	33.8109	23.9482	42.4062	14.9686	7.11075	16.0035	17.525	24.8325	31.4754	11.6382
Omy100161199	53.7054	55.5988	75.0553	141.781	30.6255	47.4561	37.2972	5.18972	15.3647	25.6533	97.6935	66.1603	39.403
Omy100161230	18.0229	40.6492	8.83865	19.4885	17.3527	13.8465	14.3058	1.49447	8.24274	6.8992	13.6062	6.89849	14.2349
Omy100161439	10.5113	11.6792	17.3404	16.5312	34.4206	16.2742	12.0135	3.79799	9.41212	35.5474	45.1813	29.4884	5.82986
Omy100161619	9.19656	6.04417	11.9078	11.2544	16.8422	8.3287	7.66725	1.65267	10.3261	15.0792	15.2363	71.9305	3.29018
Omy100161715	25.5184	31.3229	32.4715	43.7062	15.9269	43.7533	17.1928	3.16557	14.1984	35.3198	49.8667	17.04	8.14492
Omy100161718	7.51503	2.24418	8.72399	11.8799	6.31671	12.5467	4.98037	1.0138	2.92608	3.63395	11.6725	8.89515	4.55128
Omy100161852	5.37359	3.17714	3.5288	4.84823	5.01052	3.26356	3.42329	2.5573	4.75863	3.71061	3.25171	3.019	1.66727
Omy100163706	11.3774	8.12882	21.9857	26.7865	11.3467	21.6292	8.48091	1.46443	5.14827	8.35914	28.2059	14.0594	7.2306
Omy100164026	55.1492	14.7408	39.4305	72.706	54.7602	57.8683	42.6692	9.41124	33.0212	23.6379	43.3866	32.5672	46.4372
Omy100164217	34.8481	13.2086	21.2646	32.7126	35.7196	41.4868	14.3887	3.51841	16.5632	13.878	34.2321	21.4353	20.1208
Omy100164224	5.49136	1.9957	5.23207	8.48234	6.84108	6.57861	5.29514	1.05115	3.21497	2.23108	5.65455	5.52924	4.74432
Omy100164350	20.5616	2.5131	16.572	10.6894	36.749	3.19158	26.6074	2.78695	7.8788	2.67265	4.11357	8.27729	34.3654
Omy100164696	22.2742	4.77097	11.7271	14.5626	4.4592	13.4578	22.3074	1.26477	5.10474	4.79164	21.1865	16.4157	27.2238
Omy100165970	4.22836	10.4688	6.36059	6.99471	2.95881	4.35823	3.15634	1.03079	1.78473	2.07007	6.20563	4.19319	2.12943
Omy100167398	23.5017	3.36775	14.0896	9.76396	10.4231	9.3469	10.0509	2.23286	4.57121	2.56369	9.78498	23.7589	7.87404
Omy100167939	5.17317	4.13702	16.8172	7.76353	6.31054	9.91843	4.26987	1.68344	3.98393	4.34892	6.46769	5.54178	3.35679
Omy100168084	2.19757	2.51447	3.94275	3.82898	6.41831	5.3942	2.23904	1.64646	4.75279	2.26405	4.36075	12.0192	1.97902
Omy100168422	39.7591	48.5323	84.8242	79.63	188.738	69.1271	16.3293	10.9241	39.6499	31.6269	60.5675	93.5132	21.4223
Omy100168427	11.3254	2.07647	5.95917	3.47681	3.03556	2.31686	3.69059	1.04432	1.16214	2.89553	3.61705	2.23832	1.91816
Omy100168436	6.66605	9.15985	27.6832	15.2871	10.3952	13.1702	3.21875	2.85232	5.14728	7.3836	19.1367	16.8978	2.28916
Omy100171243	10.3833	3.47001	10.3803	15.3512	9.35941	10.3496	8.30704	1.22109	4.04263	5.80667	9.1658	9.10326	6.31946
Omy100171727	1.88698	3.63273	8.78468	7.39037	12.1226	4.07366	3.06126	2.21656	9.41404	11.8434	10.6049	22.8461	1.52162
Omy100172113	20.7394	3.91108	17.1241	16.6223	7.56847	19.3966	66.2439	1.99981	6.30047	6.17013	17.9881	7.82411	47.9163
Omy100173075	4.92274	2.88072	5.71233	8.28955	2.38022	4.67593	6.69555	1.02029	1.64305	6.85105	8.94798	4.34104	5.23825
Omy100174045	15.9721	3.94507	13.0032	22.9777	17.5403	14.3902	12.7906	1.32269	9.58718	6.66779	15.1229	12.7346	14.8379
Omy100174068	23.5669	96.7942	32.0439	45.9256	24.3522	34.7513	12.0377	4.72426	11.4886	9.75872	38.0586	21.6997	5.69736
Omy100174238	12.3082	4.86513	29.8772	35.0431	13.0153	36.7235	9.01339	1.68642	6.12004	14.9964	39.6996	19.553	7.16208
Omy100174256	6.34464	2.63603	6.92333	11.533	4.36731	7.6292	6.8041	1.40018	4.99248	3.05696	8.78011	3.77755	8.86743
Omy100174405	30.7726	10.726	26.5538	42.4049	14.3697	66.966	34.8014	2.56347	9.40387	15.0307	44.1974	35.0941	35.6925
Omy100174413	5.25355	20.0802	7.17254	9.11609	4.83866	7.3331	2.81584	1.57454	1.96061	3.74178	9.47606	3.88055	2.4001
Omy100174424	10.8236	20.0425	30.572	14.5842	223.26	18.1442	21.5869	7.51953	32.986	23.3457	87.4065	235.547	12.9713
Omy100174486	78.2729	20.4173	131.935	68.3381	21.4536	46.6048	71.1314	5.59718	23.5519	71.2322	142.907	90.3447	72.5779
Omy100175209	237.749	1214.19	87.7674	1654.05	634.447	1223.55	633.011	50.2776	139.901	49.1887	321.174	5296.08	396.763
Omy100175996	12.7258	20.1249	34.8881	18.5187	7.95633	12.6192	5.33918	1.68681	3.634	7.76813	12.6389	12.4486	4.03527
Omy100176529	28.5342	19.8806	29.2146	46.548	27.981	36.4717	18.4777	5.69002	18.702	16.7762	35.4994	25.5007	13.6171
Omy100176547	14.4107	13.7398	6.56719	7.44341	15.8004	1.94167	6.01269	2.44313	5.17185	30.3887	9.14313	4.32547	2.71898
Omy100176653	4.29499	1.94608	3.9639	4.61615	2.77564	3.84694	2.80949	1.23131	2.053	2.62389	3.79829	2.92743	1.47957
Omy100177696	10.1363	2.95654	8.74121	17.8263	15.6719	15.6286	14.1659	1.93011	11.7171	6.49951	14.5602	11.7206	7.35045
Omy100179582	5.24075	3.51124	5.65895	6.85539	4.34005	4.78716	2.69732	1.20184	3.10844	2.93889	7.01076	4.60413	2.23701
Omy100180022	51.8425	18.9751	46.1336	67.6096	67.4802	54.162	40.7411	6.00462	30.6851	22.0608	48.6635	46.5124	36.9796
Omy100180098	28.7306	24.0248	38.5103	50.7827	29.8723	30.7924	15.0565	5.06318	16.1671	17.5847	53.6537	24.6098	11.3067
Omy100180106	7.16429	8.74655	18.9041	16.0137	9.3242	9.64487	4.39299	1.06235	2.49202	6.58297	17.2347	9.00904	1.01595
Omy100180539	1.82943	4.91962	13.1907	9.72312	5.64576	23.5044	2.94127	1.50068	2.40376	4.9031	26.1079	6.38742	1.87818
Omy100182099	56.5796	3.31746	111.585	21.0445	35.3379	91.2502	44.5802	5.48374	35.8468	4.05874	26.751	75.3353	45.4872
Omy100182490	5.65625	1.72251	3.75728	4.43254	71.422	5.25448	2.09906	1.06637	3.89933	5.16882	6.91619	4.81504	1.25998
Omy100182587	16.0251	31.923	27.3942	12.6135	12.2476	15.3463	8.74957	1.54878	10.617	15.0208	18.8043	15.4443	5.49676
Omy100182686	8.22295	2.46957	6.06891	10.4015	8.52369	6.43662	3.75568	3.5322	7.5013	4.48112	5.35584	3.26048	4.12616
Omy100183632	3.76442	5.72426	4.53263	4.46954	2.78041	2.23846	3.99621	2.74655	3.62902	1.94587	12.8137	26.6886	1.18983
Omy100184505	13.3469	4.49172	10.5949	15.1256	17.6054	12.5164	3.46837	1.35746	4.85397	7.84345	11.2629	4.59584	3.85856
Omy100184759	8.95727	4.11601	4.9325	6.01589	42.2344	4.81174	10.1647	7.78902	36.5809	36.5356	8.47068	31.1605	6.93507
Omy100186235	4.13823	51.8441	24.6598	23.8688	24.55	26.9718	18.3852	5.75883	37.5256	36.704	63.1793	92.3873	2.82827
Omy100186399	9.87464	3.27896	9.29657	11.6974	8.07099	7.83048	5.7738	1.01256	2.94858	3.05277	7.97811	7.54652	7.54627
Omy100186571	57.8261	21.2471	36.7237	79.7945	71.9959	52.7939	38.6466	7.48445	44.8065	28.2233	63.8366	47.9542	20.1259
Omy100186590	6.36654	3.39004	5.61704	5.9989	8.10388	8.36858	4.40688	1.14449	9.79094	6.12017	9.4983	20.2811	2.73905
Omy100186646	10.0578	2.78213	8.76791	19.4682	7.77778	12.5586	6.22771	1.24217	5.043	10.5002	16.9499	11.8296	6.43262
Omy100187757	6.37492	8.9065	4.22583	15.4866	6.28481	7.58545	4.23065	1.30666	3.03591	3.27821	9.96797	4.91882	5.21504
Omy100187874	14.7543	36.9663	4.71874	10.997	12.9771	10.6229	7.82311	1.05006	14.316	5.30369	10.9366	6.13736	8.39463
Omy100189333	9.48053	12.91	11.4025	6.19266	4.28373	8.8616	4.83333	1.02213	4.49741	7.75187	12.8653	3.45447	5.85389
Omy100190350	7.32043	4.0952	8.7088	10.7001	11.1369	8.65025	5.57078	22.6617	9.97556	5.23853	12.6211	7.36072	2.69358
Omy100190586	77.3428	6.50984	10.2607	43.4732	8.58386	14.8373	170.702	1.22831	6.46459	8.48529	20.0952	5.29393	256.657
Omy100191710	6.77208	8.48888	7.92645	6.88448	6.75425	14.5405	4.00566	1.42469	3.69503	2.17444	3.9061	4.96852	4.54701
Omy100192032	12.8366	5.02211	33.9241	23.0438	9.40548	20.5982	9.47583	1.50768	9.27362	12.4849	31.1863	19.6826	9.06063
Omy100192277	23.8141	20.4576	17.6155	16.9596	44.6927	10.8858	8.26193	2.4314	6.50667	8.61996	16.4192	16.8623	4.66361
Omy100192393	59.4901	20.5268	89.4271	265.312	62.9612	930.357	65.2493	4.52687	32.2712	20.6905	96.2011	144.819	56.785
Omy100192443	56.0615	600.409	41.9677	16.4328	62.55	21.3712	30.9977	1.78095	8.33212	5.60299	24.2286	25.8814	19.8885
Omy100192957	1.40046	7.7131	7.37204	3.98639	4.08066	8.24606	3.74021	4.78575	11.2917	5.19844	29.5834	16.1082	1.44817
Omy100194034	5.3613	2.51918	8.83075	13.0592	7.92208	13.3992	4.6968	1.05801	3.22998	7.28828	9.37245	5.29007	5.97463
Omy100194275	12.1082	5.62599	5.36822	11.4384	7.68732	10.7102	10.2902	4.16961	7.98028	4.3794	7.89576	14.9021	6.34098
Omy100194276	6.87992	2.45159	3.40358	7.23631	3.89701	5.90629	4.08735	1.66554	4.73519	2.22492	4.16405	9.4479	4.85848
Omy100194870	27.6929	11.1282	38.9908	100.674	163.922	222.465	17.1967	4.348	29.2912	33.6878	34.7835	26.8897	20.4176
Omy100194871	31.352	9.36576	23.7679	106.843	50.5638	48.4191	14.9553	4.60814	36.6103	19.4364	26.4806	21.6944	19.8698
Omy100195617	5.04431	4.64669	5.59115	7.87867	2.96568	7.18333	7.29887	2.2272	4.13743	8.05543	13.3061	5.5071	4.0049
Omy100196423	25.1549	3.02761	1.53751	2.91232	26.9361	1.69762	32.3269	1.58353	2.18124	2.54574	4.84742	4.54264	25.8537
Omy100197000	7.30736	9.67869	23.0279	18.9666	4.82947	11.8974	7.54706	1.27409	5.57283	5.83305	21.7412	3.66098	6.61209
Omy100197461	4.541	21.5354	26.7038	24.5555	6.10151	17.966	9.08207	2.30891	2.84177	5.04994	40.7224	10.3924	2.81509
Omy100198782	23.8945	22.4691	28.822	33.0713	24.07	27.1268	14.8818	8.43279	12.0556	15.5405	33.1982	19.8942	12.3606
Omy100199263	9.18108	5.52559	11.3335	11.5962	16.9863	11.125	5.58253	2.06585	14.7804	4.59639	6.97906	8.14605	4.82344
Omy100199602	6.43391	1.65969	1.02291	1.77076	1.69679	1.21331	2.88259	1.48934	1.04551	1.19831	2.11219	6.15918	1.50103
Omy100199641	12.5076	3.12401	8.55626	9.44545	13.9872	9.01042	4.15703	1.12837	3.72243	7.28639	8.00128	4.41889	3.22836
Omy100199689	1.82258	7.48778	2.50218	3.95865	3.32781	5.21811	2.14797	1.03871	2.07789	1.96798	4.99665	2.75376	1.34968
Omy100200921	4.12436	4.59349	10.8762	8.21469	5.0389	6.91703	4.12887	1.35393	2.6674	3.44579	8.81254	8.61738	4.17864
Omy100202341	38.0057	8.15855	22.9644	83.4484	15.9853	30.1077	20.9529	32.7433	10.6139	9.41037	24.435	11.9212	21.5849
Omy100202622	36.8703	36.1637	34.5244	52.6397	38.0554	30.3975	29.344	9.64104	17.7629	44.0383	43.0615	46.4397	32.6365
Omy100202623	4.41336	4.04237	4.10986	6.13433	5.62947	4.43604	4.37776	1.27052	2.54021	6.14921	6.95349	5.78304	4.74028
Omy100202661	12.7804	3.18558	11.3725	15.1418	14.2109	17.8093	5.01592	1.42373	7.22679	4.95887	10.5989	4.71012	13.3082
Omy100202754	14.8422	5.7493	8.25149	17.8673	10.4379	13.0499	10.3943	1.79524	6.57819	6.2151	10.3092	9.38093	12.4747
Omy100203063	57.0474	215.013	319.771	289.259	124.549	420.114	85.1741	13.394	44.4544	162.525	708.176	166.994	40.3247
Omy100204498	6.43793	4.94092	8.83769	13.7223	15.7523	16.8725	6.3362	1.22123	6.31453	5.54477	12.9993	17.0551	3.13963
Omy100206293	5.25813	6.26343	25.704	36.6044	17.3329	78.4841	10.5646	2.16621	9.53196	11.8915	28.539	46.7552	7.91193
Omy100206373	6.95096	3.80004	9.35883	13.2665	17.4243	8.55967	6.50233	2.15609	10.2308	4.64947	10.3763	9.73981	4.48324
Omy100206393	17.183	5.80766	16.0089	23.297	15.6896	13.8301	12.5264	1.96238	10.0031	9.37447	18.0927	15.2993	15.1028
Omy100206551	4.66359	5.09488	4.49523	3.81785	6.86169	3.87442	2.96296	1.06742	2.89494	2.98962	3.97079	4.84582	1.22923
Omy100206842	4.20778	1.99919	1.73024	5.11687	22.1213	4.64485	5.26016	1.49424	7.17703	1.64519	3.17314	10.6515	3.03895
Omy100206928	24.2135	4.91244	13.253	44.4019	15.8326	16.2387	26.8474	1.33307	6.96322	13.0555	14.086	13.0508	46.7396
Omy100210088	8.17495	11.2001	6.2438	8.30396	8.58891	3.15027	3.09868	3.40882	20.7481	2.85999	6.13896	4.4584	1.11034
Omy100210373	34.1716	13.3664	21.789	27.5234	19.7636	31.3399	11.0558	1.70976	6.69731	7.71962	18.7642	14.6543	5.40215
Omy100212718	420.225	338.237	672.996	846.262	642.472	498.266	418.533	268.061	380.997	815.617	911.735	465.895	390.132
Omy100213848	73.7259	20.8716	93.3384	111.838	89.3678	81.7296	40.0291	11.4058	38.3745	39.5017	84.5161	44.3413	34.2718
Omy100213875	15.6875	7.15372	10.9259	17.4272	11.3318	12.7214	10.4038	1.09161	5.92369	5.72938	16.307	6.47905	9.42535
Omy100213901	4.62506	8.27202	24.0047	35.9125	5.27494	21.2738	4.40683	1.65751	2.44956	5.12702	45.8023	5.79784	1.09461
Omy100213910	11.2493	2.66215	10.9867	11.3196	9.99733	15.1875	7.18526	1.35266	7.57868	4.9629	8.15428	8.673	6.86793
Omy100213992	1.28707	5.2281	1.63207	3.5153	1.74497	2.99585	1.30984	1.02216	1.09777	1.33207	4.66062	2.13193	1.1849
Omy100214009	29.189	9.79641	26.182	43.5153	25.9441	27.9673	21.3696	9.75639	27.9647	12.3213	21.7697	14.3557	18.7393
Omy100214046	33.0562	11.378	32.0108	56.7925	37.9014	50.0187	10.6328	3.95425	18.2669	22.0822	32.6609	8.31281	25.4207
Omy100214047	12.9734	4.16014	9.98101	20.8239	12.9542	20.0239	3.92588	1.67023	6.15006	11.3607	10.9692	2.70019	9.14772
Omy100214293	7.74962	4.82026	5.76959	14.9134	115.294	8.78819	5.50787	1.16211	3.27917	8.04939	8.23619	16.4773	4.12581
Omy100216220	9.27572	13.3132	9.13576	10.1952	10.2499	9.94924	11.7265	3.56408	3.81577	21.9004	20.7526	9.27552	8.20654
Omy100216413	10.988	28.2853	14.5522	22.3324	14.5242	12.6516	5.32697	1.05376	6.0028	10.941	16.7514	9.58861	4.3639
Omy100217684	3.88743	1.5213	2.91359	3.83645	3.33683	3.0067	3.72824	1.49459	2.72174	1.87814	2.52002	2.13578	2.38665
Omy100217752	5.2042	11.1027	4.73287	6.41452	4.54836	5.68327	2.44336	1.35171	1.9753	2.01359	4.27062	3.56425	1.23521
Omy100217754	3.89425	10.2618	4.40431	9.01163	12.1143	2.58411	5.62192	2.52348	11.0184	2.69714	3.34164	4.03576	5.65604
Omy100218375	11.6132	1.10808	4.57366	10.9757	17.3253	2.95631	3.71968	3.05881	7.96608	6.52263	6.12732	4.48221	1.14309
Omy100218453	2.91394	1.23501	3.28243	6.94583	11.3224	2.46333	4.75269	2.01284	14.8236	1.72875	2.60375	4.96252	2.94504
Omy100218497	11.3064	3.06478	6.0042	12.4388	22.271	14.2798	9.98103	4.90392	12.3148	4.81378	11.2291	27.6977	6.62436
Omy100219662	8.04699	4.08076	12.6575	10.3437	7.89054	11.779	8.32987	1.34983	5.45987	4.21514	7.57513	6.6998	5.42145
Omy100220568	4.2659	33.6341	7.62034	10.5908	5.78884	9.25549	5.43633	2.64218	3.73741	7.68173	18.7692	4.50993	5.01605
Omy100220664	5.29599	1.15722	11.836	1.42509	40.5757	2.96774	5.62169	3.39632	23.0932	12.9322	9.39936	61.9807	1.0824
Omy100221004	212.523	59.3254	329.662	158.66	45.7129	122.038	185.979	13.5166	64.5323	173.71	274.157	177.185	159.575
Omy100222735	19.9343	21.2522	24.798	21.6744	18.0935	12.7458	15.1313	10.8324	27.4987	35.5768	20.737	16.6726	4.32561
Omy100222855	48.6901	15.7062	65.6371	50.8693	50.5163	31.8125	48.0331	2.55378	15.2988	50.7148	49.6592	59.5219	46.2353
Omy100223067	27.0756	15.8512	27.4279	22.3134	14.3463	15.7747	24.1993	4.25536	8.55466	39.206	33.0857	17.5987	19.1591
Omy100223244	5.6665	8.35585	9.43562	6.97098	8.7786	5.17522	6.00065	1.05685	3.63455	3.86913	5.17824	5.19292	5.33506
Omy100225233	18.6731	7.58405	13.7823	25.8104	18.8938	14.0756	13.8864	6.81723	14.9364	12.4876	11.1662	12.3315	12.4041
Omy100226317	8.79224	3.92493	66.7334	9.60987	2.60241	16.9035	19.47	2.79734	1.53919	17.4245	163.735	7.29462	10.5954
Omy100226557	17.8155	20.4676	26.4275	38.9008	4.7444	25.789	10.647	1.44672	4.76501	11.1031	23.0987	15.5206	7.25528
Omy100226705	4.07211	4.98807	2.46703	3.30762	18.5786	1.51808	7.83081	1.18949	4.3225	1.57789	2.01423	3.30898	7.3863
Omy100227711	295.894	183.302	2322.79	905.404	419.626	3166.11	471.028	97.7193	170.625	4906.27	3189.6	599.527	131.015
Omy100228897	2.75441	4.04934	3.45486	5.78652	4.33644	4.12814	3.5265	1.74865	2.97903	1.476	4.76457	2.58744	3.73957
Omy100229026	13.9907	9.57793	9.6708	17.9428	21.2466	23.5123	9.85672	3.83542	13.8044	6.46041	11.3119	15.9539	6.68631
Omy100230120	2.99822	9.66434	6.17718	7.61903	8.02284	5.69901	3.18452	7.88308	17.8014	4.00347	5.28128	5.47546	1.64003
Omy100230474	96.2287	24.7664	61.1265	112.817	57.496	60.805	56.0484	19.3255	37.7229	48.7559	68.6488	43.7326	63.8683
Omy200000084	4.17268	3.42739	14.0385	6.57207	13.1137	19.4945	5.48348	2.47399	12.5183	4.00343	20.9805	32.0041	2.29535
Omy200000167	35.0108	3.73537	10.5544	13.2196	13.2051	11.3745	11.0758	6.57036	10.7472	6.36375	7.35774	15.8485	2.174
Omy200000289	11.6265	6.7643	6.68211	9.33179	3.40343	3.89425	4.26142	1.02276	2.78623	2.41933	6.63765	17.5994	2.76836
Omy200001037	28.2144	52.2226	16.9058	22.931	12.1938	22.4234	22.3255	2.61072	6.03616	6.11558	19.3368	13.963	24.7973
Omy200002842	7.19539	12.3183	9.62426	13.2634	4.91878	12.787	6.60716	1.44633	4.20746	6.28519	7.82573	6.79146	5.69428
Omy200003135	12.9308	86.5963	8.77121	10.6126	81.1376	4.74689	17.8437	110.873	114.576	20.1094	8.22272	12.8146	6.77368
Omy200003878	37.1214	16.3767	58.2752	74.492	6.64581	17.1064	34.4434	2.59968	5.2393	37.198	78.745	21.9137	44.4932
Omy200003879	211.311	115.434	361.684	555.054	32.9325	119.333	303.434	14.3797	36.1539	353.082	592.116	182.962	342.366
Omy200005255	7.06167	11.3605	30.2072	28.9126	12.169	51.7053	6.26305	1.27299	3.14052	18.5119	70.1615	18.1117	2.60864
Omy200006159	13.6325	3.63989	11.2542	14.9511	13.0064	13.7472	6.57813	2.73653	4.42759	5.8992	12.7475	11.4391	4.78562
Omy200006511	10.6645	2.80141	3.59633	9.83626	11.985	5.23954	5.2781	1.15728	11.2611	4.41055	5.18519	5.34147	2.19321
Omy200006557	10.1139	23.7084	16.8918	18.7685	11.8798	20.4767	6.87325	2.83704	5.78715	6.94688	10.9269	13.0654	8.90922
Omy200006654	6.61031	6.54228	6.80822	17.8175	111.505	20.8497	10.6944	1.71935	20.7442	5.67772	8.41658	107.834	2.50528
Omy200006950	5.21767	11.6788	11.1664	11.3534	5.59196	10.7382	3.02282	2.03287	2.62394	3.07845	10.1454	3.1097	2.24242
Omy200008038	17.1964	19.9787	6.35126	12.9455	2.94948	3.98018	29.9346	3.0196	3.68765	4.45106	4.0841	15.5237	33.2654
Omy200008131	8.44913	5.6487	7.40531	8.04841	6.99397	10.3136	4.3744	1.61869	3.44093	3.6493	11.1328	8.31852	3.94489
Omy200009010	18.483	19.8423	17.0408	29.7428	27.1844	17.9333	11.4895	6.6007	15.7654	11.7734	22.539	17.9703	6.80938
Omy200009121	22.3313	49.7002	51.025	22.5432	23.1077	61.4642	11.0491	6.46851	14.5844	10.3857	35.228	21.5913	9.96226
Omy200009627	19.1078	45.7177	33.6665	34.4169	48.3353	42.2571	17.2462	8.1946	24.8288	14.6789	31.7455	39.1997	23.3417
Omy200010602	4.91015	3.7795	5.53236	80.7639	1.86013	1.77509	6.974	5.55402	66.4319	3.61906	23.8405	225.111	1.45177
Omy200010757	4.35719	24.1165	9.32989	10.3529	5.00737	6.79613	5.20308	1.822	6.66835	4.81582	9.27048	5.77718	2.76311
Omy200010758	10.8306	79.1948	20.1302	19.9483	8.41219	14.2839	3.63785	1.73271	6.56093	3.45935	18.9646	12.5838	2.23212
Omy200011090	12.2872	10.9269	11.2409	20.0448	15.1327	9.55663	8.26911	2.11137	5.66427	4.91122	14.4772	11.2131	8.06358
Omy200011298	53.2145	7.02985	16.777	20.4952	68.7143	17.5009	18.2865	12.8549	39.5147	19.1025	7.85403	40.581	11.2249
Omy200011520	48.1147	18.404	24.0869	25.0035	23.9249	32.5031	13.5966	1.7779	17.7486	14.5764	24.4917	6.62207	22.5742
Omy200011619	28.1689	23.7904	43.0541	43.5999	23.8681	57.1135	29.5147	3.61438	18.0247	19.6264	37.99	96.2662	18.7473
Omy200011650	8.27001	3.30122	3.06526	6.99715	4.38974	11.2296	5.17102	1.76761	4.98585	1.84241	15.2789	13.4815	1.59729
Omy200011651	10.7802	3.32941	4.59579	7.74646	4.46242	10.8146	4.56014	1.79494	4.02998	2.44894	11.5615	9.62867	2.00426
Omy200013526	6.06953	4.07527	5.61553	11.8638	5.9474	6.44313	6.30893	1.41523	3.18796	3.45406	7.5547	14.8383	7.06624
Omy200015281	11.9557	7.11983	39.4372	28.5835	23.3694	31.6161	9.4976	4.67489	14.0783	24.2409	31.7481	30.6076	11.0675
Omy200017260	12.6444	13.4445	20.0052	10.3995	6.00207	11.5635	9.03451	1.05472	4.3737	6.87096	15.1846	15.1105	8.22492
Omy200018649	124.433	18.6554	45.0402	131.946	143.786	124.229	62.2337	67.6074	151.059	68.9529	65.6088	126.268	64.1429
Omy200018677	3.7792	8.71124	8.65992	10.9327	6.52669	4.66993	3.97251	2.96141	4.09383	4.82399	12.6022	6.06668	3.19786
Omy200018693	8.71558	3.52205	3.30869	6.62918	14.2041	3.1957	4.00298	1.16105	3.72221	3.53514	3.2787	6.44808	3.90139
Omy200018697	9.85073	91.9429	27.6573	31.6019	12.3588	18.0273	11.8865	3.12189	4.78827	17.3445	42.6444	10.7904	7.87251
Omy200019918	6.96219	15.3011	9.35925	8.24583	12.9024	9.30482	4.51293	2.90192	8.12554	4.89982	7.97037	13.1624	3.13205
Omy200020105	10.7162	18.3375	6.46754	8.02277	5.03172	5.36308	4.0124	1.42677	2.3906	4.75178	9.20405	4.3284	1.93053
Omy200020774	5.25913	5.88947	6.14822	5.38026	10.3753	6.48199	2.76093	1.37602	5.47065	2.47603	5.10528	7.92187	3.7037
Omy200020776	2.6643	5.66236	6.12307	7.99333	10.9664	8.90561	4.69518	1.97103	5.20867	3.11243	7.51191	10.6501	6.08151
Omy200021335	1.51251	1.59294	1.97157	1.72241	2.17798	2.12064	4.12059	1.34618	4.79776	2.43644	1.56116	1.47899	1.05975
Omy200021515	4.21589	5.55791	8.01288	7.24016	5.8515	5.92048	4.26596	15.4292	4.90308	4.0991	6.69858	6.63194	1.39639
Omy200022324	14.9162	13.3538	19.8482	17.8971	12.0386	11.9401	6.89476	2.15673	6.85105	5.2112	15.8653	15.7942	7.72891
Omy200022381	11.4169	7.87718	21.0214	14.2353	3.13739	5.8433	3.34051	1.08008	4.37308	5.38025	7.3954	3.25925	1.11557
Omy200022863	2.16833	22.301	58.7493	12.2098	3.85137	18.9769	5.39076	8.55699	50.5383	29.9486	111.939	81.5175	3.17125
Omy200023285	3.90506	7.88708	23.234	7.24082	4.3185	21.6478	4.99282	33.6018	14.0468	16.8176	24.3122	7.41423	3.15096
Omy200023409	16.5984	9.94287	14.6822	15.9662	8.92545	12.2114	6.55981	2.66139	4.47596	10.4651	15.2698	16.0083	2.79702
Omy200023791	12.9191	1.8353	7.3425	7.19807	6.95982	4.57111	4.54701	1.69516	4.92497	4.35573	6.49225	15.7763	4.82512
Omy200023934	56.5123	28.2073	35.2161	34.2188	40.277	39.0682	32.9536	23.922	28.3779	18.0743	40.0572	39.285	21.1899
Omy200024020	2.97585	3.23176	5.27908	4.93718	4.36077	2.7607	2.38289	1.93611	3.16494	3.21948	3.91579	6.71087	1.5017
Omy200024499	37.095	139.544	29.2913	147.191	67.4275	735.997	44.2055	82.7939	19.6474	4.18525	8.92421	68.667	28.524
Omy200025001	12.0619	27.072	11.627	21.0354	23.1778	22.7889	7.5425	7.43288	9.50084	10.6307	15.9685	15.2907	6.36699
Omy200025037	3.24504	9.46345	20.598	11.5436	27.3631	17.5787	3.31464	1.74488	7.78094	21.5966	10.6105	22.7115	5.81981
Omy200025055	10.1027	4.67598	10.8611	10.8684	68.8856	46.2448	9.42007	4.99193	38.6345	2.65816	17.5548	100.485	7.74224
Omy200025605	20.4136	7.71287	20.1482	16.2287	14.885	18.7227	11.6467	9.51881	8.74359	8.77617	15.5344	13.5332	7.37921
Omy200025952	3.85574	5.93338	7.63064	9.31238	4.28266	10.2403	2.83664	1.30858	3.2142	2.81023	5.33762	7.73622	2.20527
Omy200026401	6.94534	19.7621	15.8711	26.6993	9.50551	34.9155	6.93023	1.72518	4.45323	6.00199	16.5624	22.0531	5.11491
Omy200026689	18.3888	17.9448	86.1777	67.4486	24.7265	49.4869	10.2313	9.6645	19.656	41.4596	78.2342	23.3933	14.7501
Omy200026977	4.77355	2.59019	8.48247	7.58598	6.09787	5.1294	2.71836	1.80486	2.77469	4.43586	6.92253	7.01372	1.92426
Omy200026999	61.8467	19.4555	55.5061	89.499	53.4644	117.35	56.403	8.14004	50.2363	33.3061	74.9686	78.6621	38.3913
Omy200027016	20.3963	55.2722	69.7812	30.4677	47.3752	20.0275	17.4205	8.08169	30.0241	30.2981	30.6235	19.9664	10.0459
Omy200027169	3.75947	7.25383	18.0344	685.336	3.86114	2.11192	4.14759	10.2017	37.5814	4.26631	28.6034	4.3455	1.05315
Omy200027586	3.96417	4.12799	9.12977	11.8113	5.77698	12.1365	2.86977	1.44118	3.19911	3.3728	6.55681	4.68869	3.3386
Omy200027797	8.82915	12.5441	4.55104	4.45588	7.30246	1.32001	3.38878	2.25103	2.31991	2.21079	4.92993	4.13435	2.18514
Omy200027941	16.2837	1.9682	2.2597	8.08859	21.2065	4.23151	3.81872	7.09544	12.862	3.57825	1.94781	6.74783	1.99351
Omy200028028	11.9159	10.7428	10.5399	8.00318	11.9536	8.9902	6.2054	4.4056	7.0303	8.06163	8.42136	3.13527	3.16143
Omy200028507	3.92405	6.48199	10.3275	5.33675	2.78326	7.5817	4.83307	1.21628	2.135	4.35148	11.1564	6.64382	6.26876
Omy200029898	9.33028	3.25234	7.94083	8.28814	29.0663	18.5591	5.99734	1.92052	10.1625	2.88336	5.22355	25.4497	3.58875
Omy200030233	5.96609	14.7182	20.1131	34.8939	5.31994	14.5598	8.0044	1.14419	3.0125	6.63749	24.8923	8.47895	6.78268
Omy200030802	10.8487	21.0704	13.7677	18.987	9.20272	17.7907	6.26284	3.76478	6.24181	6.49029	12.7638	20.9257	4.05017
Omy200031675	24.9861	6.00458	27.251	31.411	50.8386	12.9404	11.3223	16.1011	92.2295	16.7556	21.109	23.1498	8.64461
Omy200032893	60.2375	7.54832	37.2015	62.4157	28.1728	31.0543	37.1832	9.10078	12.8005	346.742	95.6096	13.9117	45.9485
Omy200032914	2.62234	3.26828	8.15539	4.01378	3.53026	2.05269	6.01904	1.36002	4.33889	4.67499	6.73869	10.1094	3.53782
Omy200033206	3.49821	7.32428	7.29912	7.11597	6.38475	6.77178	3.29913	5.73137	6.18324	8.16103	11.7269	3.95868	1.46664
Omy200033251	11.282	2.48408	3.52626	10.2972	15.9586	7.84822	6.71412	1.4315	7.45953	4.03665	7.37741	10.6296	6.58128
Omy200033828	10.4178	4.70314	6.80692	18.6656	2.32456	7.98162	4.47066	1.71283	3.72126	4.80413	6.4805	6.71379	1.6846
Omy200034369	10.7574	24.0309	90.5729	30.947	37.4692	16.1095	15.6997	2.15094	13.8281	32.0524	35.9107	28.4946	12.0718
Omy200034690	21.615	18.3709	19.347	27.7163	8.82991	21.0246	34.8396	18.0962	21.7583	11.0333	26.6084	32.4967	47.9514
Omy200034792	17.8968	18.6562	24.2066	23.1003	13.3923	19.5519	5.43566	2.19466	7.02493	9.82899	17.2813	8.95859	4.851
Omy200034883	3.15559	4.98316	4.80453	7.55362	75.6628	15.2555	2.88421	2.92986	10.7987	6.15669	18.0514	30.5918	3.42014
Omy200035782	3.77729	21.4572	7.58017	9.72058	7.12312	9.47437	3.45748	1.7808	3.8336	2.51266	8.07428	8.21622	3.31418
Omy200036121	5.92016	7.24385	2.33173	3.85719	3.10051	3.59147	5.95793	3.37441	4.54502	2.02318	4.0151	4.46701	4.11349
Omy200036851	3.2234	2.35562	10.2888	4.65676	3.4956	3.0181	2.74874	1.25514	3.69162	5.25833	7.73951	23.4529	3.0115
Omy200036905	6.55438	9.83297	9.12718	10.0524	6.19729	6.18748	2.96374	1.51454	3.47448	4.86619	11.4075	7.52006	2.90131
Omy200037425	26.2702	9.06817	59.7525	173.883	28.8049	439.232	26.535	1.80935	10.2271	12.1786	62.9472	72.5051	16.9507
Omy200037891	16.9418	3.72897	18.2483	11.0997	7.03272	5.5055	5.64201	2.43225	5.41864	5.25636	16.5537	11.4106	5.60293
Omy200038790	3.67019	1.1874	3.72956	4.43284	5.88234	3.6658	2.13198	2.11934	3.96106	1.95554	3.39066	5.27664	1.36919
Omy200039199	192.918	67.7718	157.752	163.816	149.066	74.4151	85.455	10.6867	39.4193	98.2774	194.346	203.895	93.8671
Omy200040276	19.2242	19.2227	22.5618	77.4808	28.6905	21.6683	13.6751	1.99717	7.41284	12.1437	22.7963	20.2597	20.0847
Omy200040306	7.15617	4.58948	8.44881	11.2136	6.44058	11.2812	5.3078	1.03187	4.55707	3.85597	10.8896	7.11675	2.96305
Omy200041113	23.4491	3.18268	7.4558	9.20742	28.3428	7.27113	9.43857	5.24377	16.1463	8.82612	4.36746	20.9777	5.13273
Omy200041263	4.90705	25.6084	6.46791	6.61322	4.32555	5.58958	3.3479	1.28456	2.44943	3.78096	7.89902	5.15413	3.48634
Omy200042231	38.7052	9.98901	33.0863	28.1016	7.90088	20.9823	16.6892	1.39654	4.44615	11.4314	25.9067	14.0713	7.98492
Omy200042797	2.51647	4.02176	3.41487	4.10787	8.54825	8.32719	4.76595	4.85269	5.17458	3.12966	2.77983	4.87201	4.28934
Omy200043295	6.84491	4.49074	5.7632	16.3724	9.36905	8.78947	6.61177	1.4101	3.6913	6.43928	11.8433	21.5931	6.61124
Omy200043601	25.5218	2.58219	7.32253	18.7137	8.19505	7.56311	18.4083	2.10653	6.11508	6.70805	13.4505	13.5011	18.1026
Omy200044386	3.98592	21.3925	19.8978	36.8292	28.3546	20.357	9.77133	5.24978	10.9089	51.9395	31.4513	53.7342	1.87608
Omy200044407	4.72376	2.98743	4.20105	5.80857	31.4221	2.41104	2.67039	1.68365	10.0052	4.00574	4.98226	6.47902	1.76324
Omy200044408	34.3085	21.4644	27.237	44.0521	262.03	14.6516	18.8119	15.2124	79.2204	43.9608	40.202	43.0572	16.8142
Omy200045154	1.06866	2.28045	4.01005	4.79071	5.58767	10.4437	2.23188	1.30168	1.81975	3.6579	6.68911	12.2892	1.5618
Omy200046519	2.54721	8.88242	4.41902	5.82405	2.19664	6.78216	1.90804	1.26682	1.51999	1.66455	4.5997	4.49776	2.10183
Omy200046746	14.0696	14.6282	190.23	95.3117	42.0845	122.333	13.8153	5.0696	15.0289	42.0893	174.423	100.99	6.60485
Omy200046958	10.1558	16.3071	11.7856	14.0926	6.80175	19.9926	5.97798	1.60933	3.85501	4.63684	9.5907	9.2559	3.85459
Omy200046960	5.89643	9.86181	8.65071	7.95409	3.76886	11.3791	3.69527	1.40571	2.67298	2.43723	6.44013	6.78724	2.92123
Omy200047463	11.0426	17.0532	33.6191	26.3202	5.26537	19.5874	12.9463	3.41772	7.54774	64.2424	52.1094	10.8995	4.70757
Omy200047518	4.4772	4.43529	12.9599	10.8076	5.71789	12.0314	3.35665	1.02689	3.59791	4.68367	12.1828	9.77625	3.19454
Omy200047631	9.11557	4.27714	7.90079	10.9043	6.52224	10.3879	6.58331	1.24726	5.66117	4.72489	6.83515	7.08621	4.93605
Omy200048532	6.93401	10.4175	4.30142	6.78697	8.79342	5.23499	6.3834	3.36587	6.53411	3.79729	4.37309	4.80787	4.74165
Omy200048583	2.3209	10.7883	21.2964	6.32622	3.69555	6.87498	3.19337	4.31186	14.0127	13.7758	61.2834	28.5076	2.7238
Omy200049114	20.4277	62.0765	37.2033	68.2818	27.5677	31.6834	15.4719	3.53262	10.4914	22.1399	47.0236	16.9845	10.5605
Omy200049640	25.4075	31.2906	9.46973	30.4159	19.5707	5.55002	10.045	2.26061	8.7394	7.7144	19.9209	11.1404	6.82028
Omy200049667	14.4329	9.04447	35.163	32.1834	43.6833	34.1893	22.1759	3.59657	19.1158	5.63427	21.3352	61.1431	20.2147
Omy200050428	5.6407	20.0053	4.52613	7.52442	17.8061	1.82469	4.41555	2.35513	15.0193	2.53398	6.29675	4.96419	2.05635
Omy200050518	4.79044	42.5508	6.14909	9.9059	3.41461	7.34259	3.85739	1.18277	2.7999	5.43761	6.89257	3.42922	2.25089
Omy200051143	104.507	9.82589	8.62312	8.26841	32.3351	11.2522	20.3246	1.21355	3.48649	4.74451	75.5204	15.2774	2.30933
Omy200051769	3.3895	3.51781	1.61925	4.16495	3.41679	4.24968	3.33442	1.15518	1.42959	1.36844	3.70337	2.16852	1.39341
Omy200052454	5.21081	2.35347	8.61945	8.24215	3.58146	3.86251	7.91535	1.38478	3.41331	4.17411	5.03602	8.17107	8.75838
Omy200053743	13.8675	22.5508	9.78434	13.8289	24.5744	10.8734	7.93572	8.7765	14.5098	9.90667	12.1917	16.1733	9.68792
Omy200053773	9.11419	6.19737	4.71197	6.42129	41.7375	5.04021	3.36911	1.16536	7.27545	2.04124	5.18976	19.2551	2.38132
Omy200054199	52.1754	10.94	120.118	594.267	135.153	38.8336	20.577	4.55547	39.2184	60.3533	171.135	36.4168	22.3946
Omy200054216	3.63821	2.40733	3.29344	19.5172	4.54804	3.12102	4.93441	1.06262	4.27523	4.98508	12.0205	12.0864	4.15797
Omy200054926	53.3072	14.1135	31.1741	25.9483	27.8365	9.84578	17.3454	4.26636	13.6839	27.4147	50.2152	33.0058	13.6704
Omy200055309	8.41274	3.82588	11.9879	8.10361	15.4806	12.3687	2.9332	1.49131	3.63946	4.84146	10.9297	10.3727	2.03619
Omy200056174	6.04303	3.09108	3.9634	2.83684	9.49475	3.78032	1.76677	1.27941	3.00092	1.30305	3.68326	1.88271	1.54407
Omy200056987	3.62852	6.60187	5.47989	4.78521	6.17139	5.99356	2.37765	1.3606	3.88789	2.96485	5.70395	3.70978	2.02988
Omy200056989	7.48726	11.0477	9.75883	13.1628	8.04263	9.78336	4.91715	2.4958	5.30853	5.93687	12.4849	7.95414	3.53965
Omy200058600	11.5104	9.13092	16.1804	13.7582	11.5039	6.68561	6.61483	2.25972	6.17147	6.78196	12.5975	6.82539	5.28019
Omy200058885	1.69356	7.20321	3.09546	5.28544	7.48935	4.64619	1.75739	1.0575	6.69256	4.1072	3.92016	2.49726	1.51453
Omy200059014	2.25433	1.71028	5.04945	8.60588	1.86218	2.55879	4.08548	1.46546	4.71382	1.17808	4.94132	2.68621	4.42421
Omy200059069	4.56143	12.8099	11.6255	6.40133	10.3506	7.55776	3.19072	1.06966	3.71092	4.18202	10.0495	9.52781	3.6376
Omy200059380	51.0725	14.4467	46.9714	70.99	25.5125	33.2973	25.5107	5.48197	22.3907	23.88	29.9773	43.2984	23.0725
Omy200059482	6.0885	5.62584	4.25706	6.08572	8.12244	5.28721	5.55937	3.33752	5.03258	4.17105	6.27393	5.93489	3.16091
Omy200059602	6.55326	4.79381	6.63139	5.77819	9.63717	2.95568	2.29227	1.00803	4.37219	2.17871	4.29406	9.11193	1.94274
Omy200059714	7.03711	37.9388	8.92126	9.5212	36.6902	3.54546	5.29432	25.0913	20.6607	13.0557	6.88974	7.15753	1.27414
Omy200059785	2.8045	13.7116	8.53711	6.59541	3.61059	5.75299	2.88746	1.0881	1.63346	3.0994	8.28413	3.04368	1.61531
Omy200059957	7.03311	8.99649	13.8123	28.8302	11.6913	34.4592	6.94787	5.01873	5.35914	4.60708	12.4825	8.86831	5.84993
Omy200060060	14.7245	30.7275	26.0595	28.9778	13.7742	29.4684	5.3318	3.30119	6.88916	11.0119	29.7659	11.3853	4.35477
Omy200060215	2.96911	2.10357	3.60627	5.17619	1.34993	4.22191	1.97301	1.12884	1.28532	1.90401	2.94358	1.95813	2.17126
Omy200060247	158.033	58.1484	165.425	197.186	90.6075	218.194	60.2221	23.3865	61.4808	82.798	139.973	63.0215	90.7917
Omy200060266	13.2691	38.8357	13.3853	19.195	12.8415	10.2189	5.66337	4.38686	8.15452	12.9793	21.6944	11.8052	3.59709
Omy200060336	4.43993	17.6426	6.7293	8.3579	7.49897	8.2214	2.80471	1.5654	3.39666	1.90715	6.30212	4.59747	2.75121
Omy200060606	12.4896	3.18825	10.4558	14.1125	55.2668	11.7949	9.66665	1.7286	11.1521	5.88165	10.3098	16.6044	14.5203
Omy200060668	8.49107	12.4455	5.8045	7.09235	38.5116	3.71486	4.82823	4.04655	14.6656	3.67881	4.96744	6.22088	2.37607
Omy200060729	2.19541	1.88001	6.89995	4.31114	4.18565	20.3054	3.34838	2.43018	10.9112	3.47367	8.98025	8.32941	1.43977
Omy200060866	1.64718	9.34593	4.82312	7.06092	4.2219	1.95146	1.65826	1.05187	2.14739	2.94154	4.94626	2.66551	1.67775
Omy200061217	3.31843	1.59161	6.26706	4.15954	18.5194	2.56611	1.79958	1.20878	3.25315	19.9675	43.1254	8.62044	1.06685
Omy200061476	78.0654	11.53	51.9642	111.547	32.4085	59.1449	35.1122	11.4196	15.1007	42.6079	57.3696	21.4506	43.7814
Omy200061576	21.2448	7.72565	37.8895	27.9215	11.7307	20.4892	16.2075	1.45982	13.0893	13.4051	32.5102	22.6887	16.6983
Omy200061730	5.44681	5.59813	7.44889	4.62314	4.11648	3.99888	2.49716	1.51685	2.17793	4.69317	6.86097	5.25592	1.05203
Omy200061818	4.05202	22.2767	12.0293	5.49666	3.02534	3.99707	4.65545	1.3784	2.50122	8.32694	15.0054	7.03896	4.57664
Omy200061880	12.87	16.7904	10.128	4.43183	13.8914	6.11207	2.6972	2.10467	7.08859	2.81272	9.96427	15.4487	1.21261
Omy200062293	4.67385	10.5313	14.6618	12.108	21.2738	18.3936	3.10517	1.14896	4.0455	11.6493	30.9114	10.608	1.97097
Omy200062370	6.24509	16.9282	7.42104	11.6798	7.15035	6.05078	3.66295	1.95849	3.2802	3.58255	13.6268	6.57768	3.76535
Omy200062391	14.3437	3.73572	11.5671	21.8623	12.6806	17.8056	7.9894	1.93451	9.9361	6.56505	12.7566	8.44414	9.23687
Omy200062397	8.61315	3.77147	24.6407	31.1429	4.96105	50.0538	6.55641	1.02351	2.67629	16.0538	39.493	14.2625	4.84738
Omy200062434	6.3412	4.43325	6.02757	9.13486	4.59196	8.9338	2.15742	1.08614	4.17276	1.24889	9.64501	3.16583	1.96984
Omy200062498	7.40114	1.87933	6.92163	10.7258	7.74523	6.11823	4.84938	4.71133	4.44708	3.10259	6.64997	3.72641	3.65504
Omy200062504	8.28141	5.45431	5.26659	2.54583	2.44792	6.92565	3.4163	1.59943	2.98766	2.00472	4.73503	3.31901	2.11834
Omy200062658	8.88289	19.7072	21.8813	30.2009	14.2407	21.8512	7.41085	2.61719	8.72275	10.9208	32.1924	16.7591	8.21284
Omy200062877	3.54362	9.08226	2.88193	14.129	5.12718	3.34403	5.36289	1.26037	2.31659	6.60202	4.95367	3.66482	4.44219
Omy200062921	18.1826	48.3799	48.6987	58.209	28.2265	88.9589	31.3604	21.2841	81.9671	41.1101	93.2954	52.1678	10.8985
Omy200062974	7.23931	3.25519	3.35867	8.95015	3.73083	6.51162	2.21559	1.428	1.56751	2.86075	6.33772	4.71336	1.69859
Omy200062990	12.5923	1.14628	11.3763	5.75506	22.5086	2.24737	19.2814	3.08519	5.91627	1.86318	2.53316	6.54168	35.631
Omy200063001	120.454	288.67	249.233	245.545	151.454	125.594	87.3971	25.9485	53.4155	214.071	271.284	146.832	99.4067
Omy200063018	37.3977	9.75892	17.7524	24.6421	18.8264	12.6515	19.0454	10.9451	14.4365	19.3791	20.4486	24.5749	16.7044
Omy200063033	6.91767	21.5023	23.5318	11.0021	16.901	17.6555	5.28965	2.11345	6.47685	3.48821	9.81723	18.8976	3.64421
Omy200063551	7.46739	12.4415	12.2228	15.1612	8.39405	9.02025	3.90482	1.07678	4.86051	6.03755	8.4128	8.38529	3.91686
Omy200063634	25.8612	25.6487	34.5825	61.3156	25.9945	46.155	14.1687	3.92921	13.4561	14.7041	32.7923	21.0553	8.48732
Omy200063749	10.4039	24.8694	14.6608	9.26795	5.237	9.05383	7.17543	2.42724	3.42261	5.4705	12.3113	10.5268	7.1674
Omy200063757	4.48982	4.92812	5.60147	4.11332	4.4411	4.55128	2.23621	1.0294	3.60474	3.16426	4.22084	4.73182	1.72661
Omy200064145	4.06639	8.93401	5.99059	7.85807	5.17834	7.3894	2.45583	1.31757	2.47903	3.02053	6.08646	4.78027	2.0036
Omy200064200	15.36	17.121	19.3318	25.202	13.3759	15.6187	11.869	3.7524	6.83375	7.8215	16.7599	12.3193	8.74611
Omy200064427	17.6933	4.0131	24.0269	18.1236	41.8985	7.80271	5.9821	1.67364	8.29626	14.8486	17.2548	9.74984	6.39791
Omy200064512	12.0749	4.84263	21.5184	20.0097	8.2905	17.746	6.75501	2.13745	4.87212	12.0639	19.0903	11.4271	5.69107
Omy200064530	7.37459	13.8524	15.0404	11.0248	4.34251	14.7016	4.93786	1.72378	5.04699	7.36854	11.9092	7.36161	2.93597
Omy200064574	6.49048	6.90156	8.4404	8.13763	11.067	5.23988	2.09763	3.08493	4.82254	9.13266	11.0923	5.52179	2.56352
Omy200064575	20.8334	18.8987	18.4487	22.6563	34.8286	13.7454	9.08231	5.87336	12.7205	12.1103	24.5099	17.5108	4.9707
Omy200064629	5.69154	17.7455	13.4723	11.7848	4.5764	6.3903	2.88365	2.6019	11.3722	3.86742	9.33487	13.531	2.44602
Omy200064733	8.25914	4.04866	60.1713	11.0168	6.93018	13.5367	3.33086	1.39342	5.75919	3.51558	13.6866	11.2071	1.4554
Omy200064800	11.1955	1.03066	3.75115	6.58834	4.01465	7.25095	5.61953	19.6673	9.29448	2.75571	4.22396	2.49343	2.8697
Omy200064904	14.5487	4.45452	8.94434	17.2427	11.9268	10.7157	7.71419	3.72356	12.6282	9.32502	10.718	7.65795	9.51023
Omy200065061	2.88483	1.24025	3.44025	3.02238	3.51545	2.41995	2.33526	1.28672	3.2299	1.87759	2.44632	1.97252	1.06736
Omy200065085	7.57712	10.9863	11.3494	16.4043	18.6919	13.9937	6.79135	2.43298	7.69794	5.38722	12.5119	16.6043	6.66379
Omy200065181	14.8547	31.7861	23.1227	28.4085	11.3053	27.8157	6.68272	2.33413	4.40283	6.11949	28.0421	7.41163	4.11702
Omy200065300	6.76198	21.7473	9.94347	13.4123	9.21808	9.73093	5.65729	1.76975	3.91573	6.07569	10.5272	8.15001	4.66275
Omy200065371	55.7164	17.3411	43.6392	64.6262	89.8636	27.7185	1.56759	3.51935	40.2805	33.3156	17.2267	5.5234	41.434
Omy200065377	4.31917	6.03936	3.5737	5.17668	3.42034	6.88906	2.52665	1.39093	2.73654	3.40024	4.123	3.79819	1.29124
Omy200065392	17.2524	26.7595	19.4022	14.8567	10.6844	17.2976	16.0793	3.83822	7.08699	20.6175	25.1874	30.3574	22.2737
Omy200065406	3.95165	1.67952	2.67102	5.42508	3.73765	5.01157	2.09468	1.13319	1.77114	1.10383	2.3456	1.93004	1.87658
Omy200065481	15.6752	5.74378	14.0651	21.6646	13.0872	25.1808	3.53947	1.04807	5.50355	8.83911	13.7938	6.18161	6.39608
Omy200065644	4.74496	9.67305	4.12082	5.76328	19.6703	6.81353	3.14206	1.3014	2.74542	3.13829	10.0163	6.1094	1.02495
Omy200065696	14.5456	11.0252	14.0594	15.5622	7.88094	12.8826	7.8673	1.39618	5.81399	8.64723	15.5791	11.2804	4.85081
Omy200065752	13.5586	5.46884	9.85763	436.198	4.31372	6.17165	17.6984	2.64765	16.0128	2.33867	15.9951	7.41836	20.9788
Omy200065937	22.5026	4.17758	64.1863	24.2565	19.9152	31.4856	30.1902	23.6225	18.42	22.0059	46.9827	23.1427	32.4827
Omy200065940	5.55573	2.24979	6.21821	9.08534	5.0194	11.1331	3.82253	1.06048	2.04054	4.75042	4.95401	8.63663	3.5625
Omy200066048	40.9651	18.5603	26.5996	38.0419	40.3135	29.6289	26.5075	5.04711	19.8575	16.1901	31.4289	33.3173	25.9996
Omy200066203	2.90372	1.58588	7.46423	5.95569	8.00143	11.2485	4.77205	8.04682	5.53885	2.8115	4.82709	6.32803	2.5846
Omy200066420	10.0711	5.28544	1.907	44.4164	8.76049	1.43775	11.8206	1.69345	6.05025	1.61425	28.0254	6.82231	10.0813
Omy200066749	22.8162	9.66931	21.1484	39.3235	26.4291	19.3976	23.599	2.25369	16.6129	20.0811	149.063	27.2686	22.1369
Omy200066895	6.13704	3.01909	24.7887	12.6497	5.06287	10.5729	5.3281	1.32584	5.65746	8.68687	11.9358	11.6606	3.9201
Omy200066996	37.5724	12.2304	32.8404	58.1302	41.3698	44.4978	25.555	3.84787	20.7949	21.7866	38.0097	26.9221	27.9569
Omy200067038	23.6245	5.62302	9.69887	15.4988	15.7464	19.1605	12.3645	5.89301	10.8823	10.2594	14.4429	17.7325	7.53599
Omy200067064	13.3184	5.05823	11.7461	15.7493	23.7444	33.0831	11.6537	2.68335	10.8188	12.5719	12.6636	8.36903	11.4303
Omy200067175	45.3487	16.3086	34.8213	32.0681	12.1371	14.3181	14.6907	2.41325	10.2913	9.15002	21.2626	41.0548	9.81263
Omy200067206	4.34768	10.9049	4.70445	6.18882	11.6443	2.7027	2.89616	4.28709	12.3722	2.98657	3.06135	5.66668	1.21093
Omy200067346	11.6735	11.778	12.0827	25.6768	19.485	49.3343	12.5511	2.13287	12.3775	6.13388	19.5133	20.1496	13.241
Omy200067564	23.2652	17.8861	12.0239	22.4124	26.749	12.3862	10.125	2.61509	12.9333	11.1676	22.3429	12.0403	5.01664
Omy200067614	77.3282	9.19732	22.7037	58.88	13.4292	25.7544	135.322	2.70474	10.8494	14.7482	26.6254	8.82253	227.135
Omy200067615	17.8905	15.8763	19.2641	28.3937	15.97	15.0146	8.77889	2.43	5.66136	7.85869	27.4124	17.4637	5.48457
Omy200067932	13.5679	12.6907	6.3991	6.64227	4.64829	11.2032	5.9482	2.11613	3.58436	3.03432	8.65489	4.9452	1.77478
Omy200067981	10.1041	6.32938	5.56398	6.60696	12.0912	7.1998	4.38641	1.0262	3.51065	2.78977	5.7215	13.0751	2.46351
Omy200068029	11.8868	12.7193	5.49051	5.87288	4.07721	5.80311	3.99382	2.93878	7.80642	1.89178	3.3143	4.14913	1.70463
Omy200068055	14.5375	46.6481	38.2624	25.4224	15.7499	21.9895	15.69	1.16626	4.05577	11.5248	35.7128	13.1907	10.1373
Omy200068298	5.82073	2.42278	4.30587	6.03534	22.887	9.7063	4.17051	1.20306	2.62654	4.97775	6.10186	7.90452	5.19414
Omy200068441	6.14402	2.76872	6.68635	5.7502	9.46153	4.79434	1.38806	4.54704	4.92516	5.02047	6.77312	3.59584	2.26279
Omy200068533	2.00458	2.73304	2.35678	3.97053	3.11514	2.43827	2.02023	1.06778	3.87568	2.22652	11.3268	10.304	1.08517
Omy200068696	6.67205	9.68463	2.73606	6.8663	7.49264	1.74991	4.66318	4.69496	15.686	1.57359	3.24995	23.5799	2.81488
Omy200068734	5.31624	3.33752	2.89462	5.12253	37.1985	1.84458	3.98906	2.97898	21.1392	2.4958	3.31779	7.09401	1.08322
Omy200068765	11.7769	16.8416	7.78271	23.7245	26.3712	20.403	5.90634	2.49821	6.86562	3.53845	7.82629	16.3761	4.5258
Omy200068801	10.4735	19.362	24.7363	11.4724	21.3881	12.6648	3.77503	1.14883	14.4937	11.327	16.3818	20.5197	2.64154
Omy200068851	15.5091	5.47597	24.1459	63.9511	13.2518	16.2881	4.55402	9.67185	11.7417	6.89206	20.4154	6.28942	5.50504
Omy200068857	20.5325	3.26479	8.29163	23.1691	13.7997	19.4924	13.7444	1.43537	9.82932	5.72102	8.87937	13.2035	9.19485
Omy200068864	9.31726	11.4018	4.6215	12.1617	7.55689	6.02234	8.9224	1.61862	17.8194	2.86964	5.00837	5.80833	4.07461
Omy200068883	22.0507	4.5832	11.1359	15.1932	13.4634	11.0262	12.9449	2.26118	7.68422	6.48419	14.2331	20.4675	8.68032
Omy200068963	35.2569	38.6651	31.3	67.994	51.6705	24.3361	18.9912	4.76847	16.7696	18.6485	46.6663	23.6476	32.8894
Omy200068964	85.6339	34.9632	60.1864	81.0356	118.152	39.9518	54.5672	14.5457	45.4703	31.8232	60.8172	80.7107	40.4793
Omy200069050	9.73002	19.9917	10.4444	17.1287	8.99781	16.435	5.79101	2.7646	3.84677	8.40814	11.0975	8.72982	6.08757
Omy200069162	1.77461	2.25517	1.63474	4.101	4.32172	4.21434	1.83945	1.03494	3.45579	3.05275	3.87215	2.33231	2.68278
Omy200069169	6.31602	1.99579	4.06405	8.42273	3.46858	6.21198	3.33916	8.0441	5.49128	3.85698	4.12183	4.10476	2.58761
Omy200069181	23.3698	7.70598	12.6647	22.4719	12.8623	17.2483	12.8153	1.77485	8.92448	12.2149	15.1567	11.5867	13.6889
Omy200069208	8.77429	42.4379	20.4807	22.6508	20.2718	15.5199	3.99399	5.05509	8.15409	10.152	20.368	8.99895	2.93337
Omy200069245	9.58626	2.57001	8.57126	12.548	10.0078	8.31087	5.65104	1.67592	4.51669	3.49145	9.5551	6.52579	4.37464
Omy200069490	14.2474	4.86291	10.2634	21.3922	11.9599	12.3491	12.3649	1.62961	6.27859	5.76875	12.1296	8.99323	14.7863
Omy200069652	32.9533	3.85352	13.5393	13.1082	14.3353	11.5475	8.35101	1.18603	4.72414	4.03377	11.033	8.72901	1.9047
Omy200069700	38.4136	25.5626	19.7089	34.0535	31.5096	18.7446	9.66612	1.77833	22.9721	15.9925	16.544	8.28832	5.94025
Omy200070056	8.5548	3.40088	7.4888	17.0337	8.22016	14.3571	9.36421	1.73204	4.26942	7.19266	25.2661	28.7784	10.0583
Omy200070069	25.0123	9.40143	25.6825	31.5151	19.9173	25.3283	15.0813	3.07235	11.9178	12.009	21.9721	17.6419	16.0381
Omy200070126	13.3254	6.10124	12.6492	10.8654	8.45401	6.62971	5.83822	2.19434	4.39674	9.68405	13.3186	10.4546	6.68022
Omy200070127	6.65182	3.68527	6.49778	7.21461	6.1384	4.8164	3.86319	1.03453	2.38086	5.81369	6.93678	7.01217	3.2981
Omy200070216	60.5611	38.3222	155.152	174.646	95.9175	107.205	85.2384	17.4265	43.3789	82.2413	226.923	95.008	67.8928
Omy200070348	21.0676	5.79475	36.7751	13.9371	11.1706	13.5439	12.1229	1.28541	17.1416	5.10022	26.542	9.72985	3.0662
Omy200070658	20.3821	7.81252	32.4256	26.2663	18.4295	31.0295	18.0877	1.94107	15.5998	9.47523	19.9417	15.9196	15.118
Omy200071079	7.3751	9.93024	15.0904	40.8296	3.59755	5.49359	10.7975	1.5927	3.1472	5.29378	17.6301	6.42368	7.04501
Omy200071127	30.8417	8.68152	21.8963	42.6074	22.7622	27.3809	24.2589	2.99952	14.3973	10.1267	28.0078	26.3156	21.2503
Omy200071165	6.21981	1.8745	9.1698	13.0851	6.95968	15.0287	7.47459	1.25542	3.31069	6.90972	13.3342	29.3867	7.38049
Omy200071191	5.67193	13.9884	4.27345	5.42875	1.89749	4.37187	1.95993	1.67858	1.31621	2.30908	5.84336	3.2532	1.21499
Omy200071417	1.45859	4.90964	35.3107	14.1514	15.3733	38.4571	2.5465	1.01681	3.78007	9.53415	16.691	23.8998	1.77492
Omy200071646	4.83782	2.15971	7.34177	5.58216	3.90562	8.50084	4.90904	1.55105	1.76815	1.38594	4.47774	3.50256	4.59354
Omy200071694	11.3769	35.1742	15.4112	14.7646	10.883	11.4819	9.38502	1.84017	5.29328	7.83109	12.9935	16.2718	11.7911
Omy200071728	30.1843	3.59634	9.85241	12.7356	17.3566	17.0895	11.0762	2.28074	9.68048	6.74051	10.3796	7.99151	14.5287
Omy200071729	14.4468	26.5653	19.613	19.7594	18.1595	17.8789	7.48082	4.82344	10.7911	8.5627	16.5333	14.6677	9.91705
Omy200071884	25.1277	18.119	32.8455	14.8534	19.2947	9.17128	4.89518	5.91205	7.50851	10.7059	18.0981	13.8728	3.77879
Omy200071969	16.4629	17.1304	28.6714	23.4273	13.4445	24.7387	5.88408	2.48917	4.66614	11.8907	20.541	8.46721	7.32161
Omy200072355	5.66439	2.35839	4.29198	8.39115	4.44823	6.0831	4.27412	1.47822	3.63009	2.5819	4.68609	5.09471	3.66849
Omy200072367	4.1229	1.79111	1.74166	3.88842	2.61266	3.06152	2.73637	1.01313	2.05497	1.53286	3.30417	2.35228	1.69374
Omy200072566	38.3836	79.2477	29.9079	31.2746	19.5668	22.2237	27.4352	10.9936	27.7281	15.5878	21.3635	12.9157	27.9722
Omy200072683	39.2875	29.069	33.3047	30.3327	10.1048	21.8099	52.7248	4.3554	8.16666	61.7021	36.292	32.8595	56.9208
Omy200072770	4.18075	1.85646	24.1676	7.56911	7.59111	6.65276	7.28334	8.26355	6.58576	6.02291	10.523	5.63657	9.82533
Omy200072804	16.4287	2.34206	2.17492	6.67969	11.5142	5.22587	8.31988	5.49976	10.1839	3.5487	5.35084	7.89823	3.07569
Omy200072921	14.4281	4.01965	2.04053	3.35526	12.0362	3.04353	4.70801	6.00861	7.49377	2.32095	3.5549	4.03927	1.64422
Omy200073013	17.094	5.06431	8.54912	20.0508	9.81922	12.5361	11.2823	5.71733	9.47178	7.81224	11.7576	8.17761	11.3355
Omy200073070	2.47029	6.89135	3.60692	3.97352	4.1742	1.81449	2.30597	1.03394	2.85739	2.84159	5.08175	3.38838	1.53467
Omy200073173	9.2472	16.0624	9.56944	3.32653	2.70518	10.3048	15.2738	1.02711	2.22974	4.15763	7.05688	7.19196	13.0516
Omy200073713	2.91505	7.46353	4.14953	4.14748	5.20712	3.43526	1.57532	1.62304	2.90349	4.677	5.50661	3.0752	1.01542
Omy200073758	6.5243	16.8208	13.2355	9.16882	6.10707	14.8917	5.70191	1.58671	4.33718	7.73217	10.2541	13.2174	7.16438
Omy200073797	5.39151	6.05509	18.1603	5.81239	41.7952	20.4444	12.8809	1.62739	8.17442	7.74584	29.7222	14.4672	10.1925
Omy200073835	16.6512	47.7062	23.8392	32.4149	16.9923	16.4078	22.8522	5.40232	8.85203	14.055	20.6205	17.613	23.8594
Omy200073988	10.2173	2.0812	6.90813	13.6859	14.2667	4.93719	13.5991	2.69648	7.81439	3.16569	5.59783	27.9483	9.88614
Omy200074250	14.6444	5.2841	9.45358	7.12718	8.49686	4.84602	4.28671	1.71581	4.87529	7.44637	8.0773	7.54687	2.19766
Omy200074392	7.38094	3.74027	6.49611	11.0593	6.17291	14.1022	6.70487	1.06918	4.742	3.42962	8.44324	6.8929	5.68601
Omy200074411	5.7575	8.33138	7.73474	12.4293	6.40187	3.56946	3.39229	2.07407	5.04503	1.74128	7.44444	7.5353	2.21495
Omy200074535	13.4658	3.38734	5.63066	3.05928	5.24072	6.24518	5.23879	2.00301	2.10019	3.12132	5.02455	7.69229	1.40733
Omy200074570	2.71106	2.39953	2.90002	3.51213	2.97561	2.63253	1.84055	1.95142	1.79456	2.14594	2.73933	2.54329	1.83395
Omy200074611	21.7985	14.2005	18.3621	21.988	29.3045	13.7238	9.58229	1.31218	11.5842	5.57828	16.6855	9.4763	3.56748
Omy200074658	54.5581	4.12853	6.03923	36.996	33.4399	4.48332	28.4893	6.95557	34.4041	1.97524	9.12467	99.6561	4.51421
Omy200074699	7.57303	2.14147	28.2579	12.5772	5.10314	17.0837	3.30747	3.85011	4.52256	7.54106	39.2359	7.51268	3.10429
Omy200074756	11.589	21.8404	11.7618	15.8461	7.858	12.9442	5.84908	1.70167	5.16205	5.07874	14.9067	10.4582	4.94106
Omy200074765	14.7078	44.7859	18.5506	25.8109	19.1087	24.2106	12.6748	2.61569	9.24766	8.11994	22.7937	29.2603	9.78497
Omy200074925	14.7161	3.56155	6.17563	29.7967	16.4939	43.5888	9.25975	2.5808	15.6797	3.55009	20.686	30.4288	3.92662
Omy200075053	17.0881	6.67982	12.137	17.7953	11.868	11.943	9.3596	4.07785	10.1991	7.5831	11.8044	13.3158	7.96465
Omy200075136	28.4645	14.6625	9.90332	12.8769	11.7929	27.0176	9.31804	3.1007	6.74409	3.17283	11.1082	14.92	3.59296
Omy200075197	6.40577	3.80298	7.47851	11.0492	9.19411	7.21317	10.3196	2.25988	6.76861	3.99656	6.77969	7.4911	16.0721
Omy200075279	68.2084	1013.89	81.2719	31.5162	120.6	46.0409	42.4098	1.77812	13.7573	10.5089	43.1945	52.6686	50.2356
Omy200075594	14.7205	69.1968	91.3144	62.5434	33.5542	81.2952	29.4705	24.5793	79.5652	53.5814	134.007	64.9726	8.23402
Omy200075679	15.0489	3.45334	28.9459	23.2082	7.5317	17.8917	23.1682	1.11024	3.80577	5.14423	39.0143	13.1759	30.9223
Omy200075685	7.62857	4.18653	7.19183	9.00042	19.7213	7.93871	4.17711	1.77358	3.53215	6.86267	10.9328	11.2153	2.75412
Omy200075686	55.9135	12.1926	139.708	37.4098	28.609	116.003	107.412	12.335	61.516	16.7089	236.026	153.165	119.605
Omy200075850	390.672	251.939	524.715	706.917	462.321	590.825	464.919	124.734	334.943	730.923	907.039	376.323	342.661
Omy200075861	8.89906	18.7923	12.6202	21.508	12.3656	12.881	8.43829	2.60983	9.75493	5.61735	15.6563	10.6933	6.333
Omy200076565	17.8974	11.3426	111.906	35.309	16.8603	45.3626	25.0251	1.6658	11.6178	13.6031	83.5076	14.5715	16.2577
Omy200076632	5.06069	1.32492	6.27191	14.5302	4.42348	8.79133	3.91546	1.32808	4.67343	4.40582	7.00853	3.77499	3.20235
Omy200076665	16.3479	6.12505	11.9355	44.9682	29.9143	22.0785	9.82694	1.59667	13.6612	11.2504	15.3487	24.0809	9.92552
Omy200076668	23.8788	67.982	10.8265	16.2794	9.37683	6.60652	20.3161	1.41105	3.05171	7.48587	20.536	15.8968	19.9322
Omy200076852	14.7166	6.56491	32.9391	11.0076	6.76535	4.88219	5.38676	1.11059	3.54599	4.34181	12.1555	7.30568	2.65173
Omy200076945	19.6784	6.43228	12.2766	16.7082	32.8749	1.55079	11.313	11.8913	25.5096	4.84808	8.93309	13.2376	2.93086
Omy200077193	23.9747	12.6152	11.0853	19.3153	12.5722	9.14919	8.27261	1.04892	5.7701	5.42279	12.7476	9.46342	4.92946
Omy200077285	5.42175	3.60152	3.37953	4.76638	7.82716	2.88687	3.65086	2.35905	4.23795	5.16181	4.17003	3.02805	1.8386
Omy200077552	15.7079	6.98539	19.8982	17.123	9.36503	14.3773	7.0343	1.47569	4.1757	3.73719	13.4372	7.88746	2.16561
Omy200077971	9.31687	14.715	16.8343	12.6619	15.8203	17.7713	7.0268	2.29603	7.12091	6.05053	13.9119	6.87174	4.14771
Omy200078034	7.42935	3.33691	3.80167	6.91959	6.41658	2.9131	3.26836	2.0193	3.5741	2.18513	3.97948	5.0483	2.53378
Omy200078084	9.77635	23.4662	15.3643	18.8137	11.5445	42.8527	9.20544	2.79814	6.86635	6.97018	12.3011	15.1761	9.70536
Omy200078102	9.0777	107.243	44.1406	48.0912	7.91575	18.42	2.89483	2.01962	5.30327	7.92816	47.9083	8.08129	2.30974
Omy200078106	8.0144	8.90727	6.92101	6.64682	5.01381	3.83634	3.1142	1.45473	3.87764	2.94061	5.83842	3.10781	1.41306
Omy200078204	29.292	14.8573	21.5378	30.1151	49.5033	23.9677	11.4266	6.41103	24.1905	13.4567	23.4568	20.4625	10.6591
Omy200078287	10.8328	2.80155	10.0256	8.93879	6.15483	8.83839	6.04804	1.3573	4.22428	6.45499	11.5708	8.01203	2.85245
Omy200078310	3.63849	14.5047	21.4551	9.8091	2.61278	16.3915	2.90374	1.76459	14.09	7.81812	13.2865	11.9641	3.40642
Omy200078321	11.9136	7.4096	10.1105	13.5571	11.0756	13.2283	8.30266	1.12915	13.2907	4.75411	8.63762	10.8932	7.77051
Omy200078412	3.86046	5.84813	27.0358	16.1933	5.18753	13.3931	8.84083	1.00909	5.54801	1.95227	32.503	8.55282	10.5658
Omy200078669	3.55204	8.81873	3.94712	9.42629	14.4181	5.50083	6.10405	2.62843	4.28066	6.51488	4.24662	11.1703	4.53908
Omy200079045	19.5077	8.60047	24.5704	31.4957	12.573	36.2791	9.79691	2.32499	11.2833	12.1195	18.6785	17.6474	6.39557
Omy200079295	4.61907	7.33202	6.43682	3.78759	2.25797	2.93042	4.25823	3.1514	3.24241	4.39026	4.69449	5.00253	8.25757
Omy200079451	16.6716	7.71414	49.6357	68.1561	18.3297	111.075	12.7014	2.86185	7.25988	33.1828	80.1653	31.5886	12.7574
Omy200079665	21.3328	10.9256	12.2848	13.7963	11.7681	14.5087	9.22406	2.03383	7.36146	6.47082	10.4109	10.3367	6.03974
Omy200079813	11.9712	13.6543	20.1653	9.50257	4.2935	13.711	2.73759	4.43214	6.15297	10.6994	13.9532	7.8961	2.42267
Omy200079978	118.755	37.1962	100.687	111.944	340.619	18.2307	56.3062	42.0049	322.038	51.09	57.8767	77.3705	26.0861
Omy200080206	4.35592	16.6441	9.16757	11.5904	5.16631	10.7364	5.44312	1.62028	3.5109	4.9152	11.7915	7.9015	3.83193
Omy200080218	3.70972	3.86516	3.80042	3.85859	7.24283	3.72269	2.41162	4.19249	5.35892	2.67821	3.48106	2.35274	1.77076
Omy200080309	19.5225	14.927	59.8282	29.2466	15.1552	33.11	18.6701	1.71521	9.98868	24.715	45.8945	16.5423	22.3453
Omy200080321	7.34483	11.2387	12.1824	13.5711	9.572	11.2756	4.78067	1.22564	4.02783	5.16651	13.4075	8.0962	4.43293
Omy200080564	5.30153	1.75933	3.33362	7.78604	4.16575	3.85057	7.20262	1.22194	2.68721	3.35285	5.52042	3.18903	6.3972
Omy200080711	17.9872	18.339	47.4863	18.3799	15.9854	14.0904	12.7576	10.9296	22.8172	16.3585	12.3206	55.404	16.1362
Omy200080744	2.71569	1.75226	8.11812	9.15177	22.2542	3.46093	3.39689	4.78963	22.5969	4.21309	7.02219	3.53505	2.29058
Omy200080759	20.1284	21.4373	29.3437	15.0231	13.0909	21.5127	8.26764	2.46209	8.43431	9.79623	18.3538	12.694	3.45442
Omy200080801	6.74052	17.6604	12.9348	12.7126	9.43692	16.6132	6.89391	5.16265	10.5999	14.5726	25.4	24.2398	5.68044
Omy200081017	14.7465	10.7841	12.6684	10.7797	7.30625	11.9547	4.34514	1.22429	3.1767	3.67201	10.0269	6.99981	1.87477
Omy200081103	2.49808	1.62612	9.0454	2.37036	2.8013	2.16079	1.85183	2.13652	3.68184	1.34512	3.1081	8.48693	2.74517
Omy200081104	29.1249	55.3321	43.3237	41.5814	26.8785	55.6946	12.7253	4.46507	9.79953	14.7138	30.4013	26.0996	8.97597
Omy200081200	5.37276	3.80821	2.22204	2.15458	2.65485	3.57105	4.38377	2.73733	3.54776	1.68162	2.09795	1.4315	5.21272
Omy200081484	58.6992	6.20925	7.54455	12.8066	5.9924	8.98172	16.362	1.53495	3.37067	5.90421	12.5115	7.84907	6.48116
Omy200081529	8.76699	23.0705	14.9127	55.8325	19.2446	66.9389	13.7169	2.92742	20.5876	12.4796	24.4968	41.389	4.47864
Omy200081629	5.91036	8.7567	8.29378	7.99915	4.27262	6.33678	4.21219	1.47713	2.3025	2.05284	9.66792	3.44747	1.33612
Omy200081631	11.2824	6.82762	14.6005	26.4379	23.0943	24.3234	10.7675	1.59746	13.6156	7.80018	16.4656	15.1152	8.88663
Omy200081779	6.99322	6.92067	2.50757	5.26598	4.17531	7.57931	3.03898	1.69121	2.04535	1.49682	4.77451	3.12625	1.04327
Omy200081831	31.7354	4.31225	2.04044	45.9831	10.7026	7.69324	12.1299	2.48482	5.90196	1.89085	6.33641	23.442	7.03005
Omy200082061	28.2804	31.0871	73.9891	36.2913	25.5932	23.4693	22.4552	15.5831	34.0227	25.3633	21.6788	103.594	22.1592
Omy200082183	3.52047	9.37608	9.52803	11.9141	8.82915	12.9269	4.12924	1.65374	6.21941	4.40443	6.63928	10.3971	3.06194
Omy200082264	7.64242	14.3407	10.5998	11.2027	6.16311	11.6501	4.56281	2.28228	4.62605	3.47769	12.5622	6.33455	4.33188
Omy200082350	28.0105	7.39322	70.416	40.3951	25.4576	45.3369	29.4484	23.1585	18.8648	20.4223	60.5915	31.2108	25.1345
Omy200082391	7.71692	6.63195	10.1126	8.71829	5.52815	8.50903	2.47245	1.49753	6.84197	3.30734	24.2921	28.5663	1.07664
Omy200082455	9.95109	12.9556	78.9459	82.7996	20.2743	106.502	12.8799	2.43063	6.23852	14.3234	102.479	36.875	6.1045
Omy200082471	4.85697	5.48036	7.15889	15.2799	26.8384	2.50584	7.30514	2.12097	20.4678	2.91558	7.09407	4.86883	4.71787
Omy200082649	13.2352	24.7112	18.0033	15.0178	4.79123	19.5526	8.18711	7.71334	3.16238	8.10036	75.9165	8.38893	6.28298
Omy200082886	2.23055	2.87386	5.78326	3.1133	3.73087	4.99661	3.09193	6.07977	4.27847	2.04825	3.43	2.89302	1.85569
Omy200083055	31.1406	9.26266	21.3186	27.2925	38.1051	28.8692	6.06474	2.58792	12.3267	17.4088	16.0644	9.659	8.40589
Omy200083322	10.871	3.53831	2.57598	4.28689	2.81097	2.02941	5.35716	4.44645	3.73211	2.87696	3.28694	2.91867	2.19865
Omy200083393	5.35099	6.30101	10.2694	7.37213	5.59247	5.77646	1.6053	1.03075	2.13461	2.52749	10.3532	4.4957	1.91959
Omy200083451	8.2297	10.2375	38.6602	22.6381	15.9068	2.91583	2.42582	2.51671	5.47268	7.76202	7.97913	8.22085	1.00427
Omy200083526	3.3506	7.10111	9.86355	9.81186	3.42445	8.34069	3.80056	1.42715	2.1204	2.39104	8.85019	5.38802	2.11291
Omy200083677	11.5617	19.2116	18.5142	20.061	24.4281	19.4719	5.83434	2.10764	9.86265	5.73083	13.8399	12.5405	3.4327
Omy200083726	19.8151	8.01491	25.172	31.0153	18.0288	24.2261	7.05504	2.10224	11.4854	17.2332	24.1165	8.00345	10.8794
Omy200083807	18.4458	5.01622	4.91473	9.50664	5.75007	5.5799	3.89974	4.0629	13.1766	7.75114	6.83076	2.7814	2.8316
Omy200083819	8.38273	3.35831	6.3741	12.3664	6.22881	8.64158	8.07322	1.04157	3.52107	2.9955	8.41935	5.93247	6.84327
Omy200084022	9.16916	9.45458	7.47977	10.9013	12.0723	9.32145	4.87199	1.73455	5.08904	3.64837	7.78336	7.32668	3.9065
Omy200084058	96.2609	82.8086	169.94	368.93	140.929	182.871	40.5041	13.8088	54.1812	77.8571	233.987	76.5918	64.4663
Omy200084081	4.29636	3.42271	2.64799	6.84977	2.87296	4.14586	2.43426	1.09222	1.49085	2.11482	3.61405	4.07077	2.02263
Omy200084095	37.6576	7.79485	37.1587	25.5541	18.2438	42.3191	15.9127	5.06651	23.1554	21.7103	54.0555	76.185	3.54308
Omy200084203	13.9413	3.07683	8.07673	7.29913	25.3967	6.16282	4.33557	3.29657	10.9882	8.24996	11.0234	9.22967	3.54859
Omy200084307	66.0843	20.6763	37.6002	56.2317	147.837	38.5925	23.9523	4.3321	76.1095	46.4125	42.3403	33.2622	18.3908
Omy200084413	19.8752	1.57915	11.2898	9.00445	8.51028	8.0768	7.12354	2.97083	9.46439	1.85381	13.5694	12.1001	7.38452
Omy200084502	7.55452	8.86998	5.96561	6.78413	2.45789	3.97117	12.9458	1.08738	1.44881	8.33824	12.2899	8.4069	11.868
Omy200084585	15.975	14.4858	10.3459	12.8	9.45341	12.7125	15.068	2.49477	7.97705	5.20919	15.9157	25.6938	6.444
Omy200084602	35.0103	8.7606	29.129	55.6791	25.4256	18.98	27.3235	1.02671	14.4371	16.5925	39.6935	13.7814	14.9863
Omy200084647	17.0562	12.0054	6.52761	12.469	11.2197	7.52204	7.52713	1.23049	6.17356	5.27443	14.1304	9.13306	2.46496
Omy200084745	148.409	23.3726	52.9788	109.906	61.1535	90.5626	64.8967	4.75063	32.9116	50.7009	62.903	35.76	73.511
Omy200084766	16.4851	6.81456	16.0403	26.822	18.0899	28.5272	11.9356	2.20435	13.2498	14.5781	17.8456	10.9941	13.8471
Omy200084924	17.9013	8.55086	9.73553	13.5902	22.5379	10.9342	7.43627	8.73735	17.1439	8.78623	9.35578	14.2495	2.37828
Omy200084965	9.31269	9.01589	15.0603	22.8289	12.5162	15.1567	8.81382	2.36233	5.93146	11.6195	17.4257	12.6102	5.32125
Omy200085041	17.9636	1.89469	6.15559	27.6942	21.6055	52.9849	7.64217	10.8378	18.0462	8.36979	6.71942	15.6913	12.5424
Omy200085104	24.2134	1.40844	16.6352	4.91266	9.7399	3.08256	5.45839	3.69551	8.5608	8.73146	4.26372	1.80943	1.12062
Omy200085186	29.2849	9.50861	54.2184	26.7524	16.001	24.1281	15.5785	2.11361	20.7626	7.45521	33.2156	17.6754	4.76285
Omy200085189	9.05466	2.28191	6.21091	9.97576	19.9312	6.02026	5.20864	5.10387	33.694	22.0419	9.26715	3.6478	3.85902
Omy200085328	12.6735	10.425	16.4657	34.8123	10.0085	21.4353	5.97053	1.84746	8.81873	3.70365	15.1436	12.0928	4.59448
Omy200085343	7.69891	14.569	7.6255	13.6569	11.0307	6.14621	5.84785	3.19043	5.39393	4.49799	11.408	8.16921	3.52329
Omy200085402	15.4527	7.59856	11.046	10.7387	35.0755	20.3495	13.0798	5.59012	21.7029	10.6917	13.414	18.4836	3.26742
Omy200085464	27.6624	4.68792	1.43745	22.5909	23.7925	19.2649	2.14267	3.76417	15.2512	21.7948	10.1027	7.58682	4.54569
Omy200085557	3.07945	2.18994	2.08116	2.81603	2.3878	3.07506	2.22609	2.73451	7.02009	3.07512	1.6778	2.2558	4.86832
Omy200085620	3.28982	8.36141	7.42927	10.669	3.02811	3.10707	3.00721	1.76149	4.25956	7.81084	7.53818	11.5982	1.48905
Omy200085765	17.3403	18.6402	1310.58	122.783	15.5924	365.413	20.8299	7.79639	12.1553	29.5131	511.533	56.5352	9.55681
Omy200085779	35.0238	13.9416	34.3813	34.4189	44.4807	30.987	22.5995	6.37923	26.4457	29.4235	33.6868	20.545	14.1263
Omy200085803	18.4711	18.5788	15.3784	20.2274	13.5552	13.4925	5.89428	1.27388	5.6568	9.00549	16.6049	7.88661	2.21497
Omy200086342	13.428	20.1554	16.3487	24.0488	12.0515	13.3607	7.80892	2.97913	6.71469	14.5998	28.364	10.4282	5.49512
Omy200086473	3.48359	2.89848	2.63129	7.5481	2.88156	7.41681	2.79729	3.07873	8.07544	1.9895	2.71329	5.6519	2.42912
Omy200086495	9.74514	3.21098	10.4403	27.8911	23.0053	18.8974	13.0203	1.71787	18.5422	5.25496	5.48408	6.94118	11.4281
Omy200086548	4.74956	2.32977	6.99881	9.71047	5.0809	10.7351	4.25557	1.19597	3.56797	2.80533	6.12391	5.59712	5.95491
Omy200086584	19.9365	10.6292	15.928	20.6525	16.815	14.9068	7.0229	5.21547	9.58324	6.30219	16.9492	12.0659	3.35101
Omy200086734	10.0833	28.0017	14.6209	13.22	10.1137	10.2934	7.57734	1.41658	5.73527	7.45876	11.5785	14.0582	8.38262
Omy200086903	3.14789	1.10253	2.92899	1.65422	3.04938	2.70102	1.65717	5.92815	4.23921	2.51166	6.04672	3.06734	1.04515
Omy200086920	3.35182	3.5292	3.53382	5.40266	3.86274	5.41997	2.20987	1.23575	2.06664	1.21573	3.62753	2.36003	1.39064
Omy200086963	32.9024	2.34739	22.9528	12.5109	15.0961	4.81754	20.594	2.42682	10.1608	5.10778	9.39739	5.72724	15.5149
Omy200087064	9.62046	3.29863	9.22582	13.4118	8.39665	11.3692	6.19878	1.29039	5.29496	5.92416	9.76734	6.79146	7.62076
Omy200087066	7.70301	10.6731	9.74512	11.8018	6.69575	6.47029	5.91808	1.84973	4.40868	4.98237	9.08504	7.79952	5.66092
Omy200087148	25.4246	47.6374	10.134	15.3394	18.1308	18.0231	16.5213	2.6794	8.51709	5.72013	19.7308	8.64786	13.7552
Omy200087204	16.9057	7.62436	14.4982	13.3719	12.5873	9.30115	5.10641	1.02542	4.899	7.45977	14.346	7.96453	5.39768
Omy200087222	19.5187	4.11747	7.04296	12.1154	9.94813	7.06397	27.8346	2.66061	4.61023	4.4042	7.98738	6.06918	33.6378
Omy200087372	16.9218	12.7801	22.5133	9.38067	6.12054	5.59722	5.99072	1.21558	3.08554	7.63471	11.4061	6.62621	3.81804
Omy200087545	6.49504	1.24417	4.30072	3.06812	4.60391	6.94588	1.71308	1.47152	2.22566	1.6514	3.61958	2.55738	2.62682
Omy200087564	16.9557	3.6391	9.57815	18.3773	7.60133	21.2012	5.82319	1.71812	8.04277	6.64497	13.039	5.67963	12.3002
Omy200087686	4.18224	7.70236	11.1326	11.3918	3.14175	12.5685	3.2056	4.72125	3.05719	5.9305	15.3711	4.43058	2.04591
Omy200087846	14.8991	13.319	16.2687	21.1559	10.7588	21.8861	8.04216	1.27971	6.45762	8.60176	16.4642	19.5095	5.8717
Omy200087962	17.6633	13.669	10.9368	47.3256	30.6807	133.067	14.0939	6.37092	24.0107	8.54179	11.0581	33.6713	5.98162
Omy200088648	7.94699	5.93381	14.18	18.9454	8.26621	27.7961	9.70378	1.49621	5.39707	5.38902	14.3215	12.2963	8.19274
Omy200089040	5.80165	6.5491	4.51521	6.13313	3.52905	3.9957	3.60809	2.70426	7.37083	1.87389	3.48075	7.71676	1.56376
Omy200089214	56.111	31.2909	35.9719	321.731	28.0956	47.1161	16.6147	2.92276	12.2583	21.764	38.6314	17.7342	14.7999
Omy200089479	259.289	12.6157	26.6789	32.5917	23.2875	102.789	55.4324	2.00719	11.817	11.4929	53.5599	24.5565	6.19315
Omy200089561	25.1062	7.77202	14.2712	24.9383	34.7752	47.8994	13.2835	3.03664	11.2723	9.12136	16.8349	12.8231	9.90608
Omy200089591	97.6829	21.824	44.6629	61.1719	45.397	50.656	51.4048	8.25728	31.3799	28.5729	56.4018	63.9384	33.1023
Omy200089670	19.0664	35.74	30.6463	33.5573	22.4362	49.551	12.0518	4.46057	9.66648	6.86182	27.048	28.2587	14.2594
Omy200089751	24.4192	9.77918	26.068	21.0445	25.1004	26.9066	8.67511	2.86659	16.5328	9.65298	30.1854	29.2832	3.84968
Omy200089769	8.57774	3.76437	25.3464	13.1906	9.41776	8.80845	6.17685	1.10075	4.96734	4.35917	12.7771	10.5918	6.21639
Omy200089935	31.0626	27.3581	29.8779	61.5583	57.4235	42.4857	21.0974	4.63039	61.7734	13.2324	8.22572	12.4738	28.9515
Omy200090031	4.96782	19.925	13.3905	10.5871	8.54419	13.9843	2.51086	1.02655	3.27591	5.69741	11.8007	10.4241	1.90138
Omy200090206	8.50297	4.18886	10.486	23.8289	9.97465	20.8841	4.32037	1.47902	7.15573	7.76161	11.7711	4.43491	10.6578
Omy200090382	10.1388	3.58796	2.96857	19.0614	6.56565	3.97527	1.98985	1.05175	3.6481	5.57571	8.58155	2.06902	8.82721
Omy200090817	5.82103	3.38041	5.45903	8.04276	9.11732	7.61152	5.91638	1.29031	5.81653	4.30499	7.19146	18.7103	4.85123
Omy200090916	7.23904	7.81418	12.2074	13.887	6.92455	4.22585	3.98456	1.14309	3.93651	4.55987	8.24246	6.23111	3.09155
Omy200090927	1.73033	3.00825	3.8923	3.31961	4.16037	3.0475	1.23071	4.79349	3.68268	9.09012	4.36522	3.11211	2.72386
Omy200091019	2.46597	3.92765	3.35399	6.28913	7.0782	1.63966	6.27061	3.09347	9.98039	2.68703	5.6287	3.19528	3.02445
Omy200091318	10.4298	4.29215	81.4434	13.6521	10.8506	18.7696	4.43952	1.80946	8.9286	3.87869	17.9676	15.0629	2.7046
Omy200091354	2.04331	1.92694	5.31202	2.02439	5.99049	3.85586	1.80626	2.39474	4.97789	2.06013	3.97276	14.8027	2.56778
Omy200091457	54.0304	16.8301	34.6564	51.1023	28.1468	74.9192	20.0629	3.91074	16.8089	16.8043	40.8083	54.1558	13.8557
Omy200091571	23.9884	9.19568	31.2288	48.2155	14.908	26.7992	9.12906	2.05303	9.6147	9.32665	20.0076	11.8813	10.2171
Omy200091919	9.42826	2.12927	6.7219	10.8484	8.53571	12.5299	5.16691	1.88684	8.2568	3.00337	6.29032	32.8398	4.14197
Omy200091993	7.80409	12.4083	11.6961	25.0786	15.1597	18.5451	11.3105	1.8764	4.8886	7.95392	27.2712	15.5012	11.4032
Omy200092040	8.18192	3.02906	6.11568	6.58332	6.02518	5.39056	3.55748	2.32516	2.73879	3.2388	6.35668	4.4882	1.79098
Omy200092271	4.30384	4.81524	7.19484	8.21663	7.31511	6.07041	4.32914	2.23987	2.65209	4.08039	8.65585	4.37923	3.32931
Omy200092452	8.28117	9.05346	6.04113	6.81459	6.78055	7.1932	6.3272	5.00654	7.29818	4.01467	5.82669	6.89505	7.11757
Omy200092482	2.33427	1.47131	8.80569	3.00513	5.41121	4.40048	4.79733	3.07407	32.3165	7.86953	25.2017	63.7472	2.30419
Omy200092489	55.3302	10.0683	21.1726	19.4764	5.25734	33.3894	10.6269	1.52503	4.29571	10.0921	29.1529	21.0866	13.4284
Omy200092552	14.9353	4.2481	10.6805	22.0677	13.2822	14.577	12.5529	1.1205	8.68193	7.89118	11.8982	8.81569	14.9478
Omy200092635	9.05676	9.41886	16.9664	11.1415	5.77512	10.438	3.00362	1.29687	2.85677	5.55141	11.6084	9.01608	2.34476
Omy200092705	3.50077	6.66801	7.74831	10.2856	5.15631	12.1236	4.81314	1.05495	3.7315	2.2825	7.17695	6.57692	3.24245
Omy200092834	8.54742	12.5528	9.91724	14.8776	5.24906	10.0276	5.38936	2.93654	3.83994	9.31341	14.6947	12.8433	3.98104
Omy200093052	6.9578	1.65849	2.61506	3.55587	18.5517	2.70042	3.99391	2.95705	17.0272	3.23633	2.538	3.62954	3.35562
Omy200093112	13.0409	10.9725	16.5163	23.3444	10.9235	21.2269	9.33573	1.33287	6.0223	6.13315	13.912	10.7236	6.8491
Omy200093145	20.7058	66.4257	50.5051	100.23	8.88203	13.9506	13.5139	1.59289	2.92696	51.8687	56.3604	22.6337	12.0531
Omy200093313	27.5762	20.724	35.3683	57.7862	39.3787	43.3303	18.7725	7.25858	15.9298	22.2299	41.3411	42.4056	33.8566
Omy200093507	6.86663	11.0149	18.2426	16.7458	11.5227	21.3718	5.39709	2.70029	6.98603	5.59104	18.0749	7.59183	4.34677
Omy200093512	6.08447	2.50128	12.783	25.0477	10.6507	14.0277	6.11902	1.38884	3.87032	7.63243	9.41826	11.9037	9.31273
Omy200093515	6.74254	3.61921	7.42938	11.0787	7.98856	7.26822	5.82044	1.337	4.43218	3.16243	10.8086	7.71451	5.87049
Omy200093709	58.1537	12.9939	74.6687	137.598	75.3024	66.0608	35.224	6.87404	33.4399	20.8502	62.6151	40.702	63.2658
Omy200093720	5.19046	16.231	6.72782	8.75907	13.9014	5.49969	6.72502	27.9971	35.6386	10.7313	8.58642	4.53563	1.62628
Omy200093763	38.4427	14.5326	8.58314	7.22166	5.52453	15.6233	23.2318	2.68123	5.9845	6.87457	24.8538	25.618	23.4093
Omy200093885	3.99625	11.1708	3.27577	5.4768	4.19854	5.36513	5.22511	1.32623	2.74012	3.23965	4.68673	3.84757	12.1375
Omy200094130	8.76713	13.2031	10.0668	7.1032	2.62007	7.86754	3.86151	3.39185	1.61664	3.88501	47.9582	4.90179	2.76736
Omy200094131	5.62505	10.5921	7.36334	6.05137	1.64984	7.3669	3.33699	3.78746	1.5934	3.66949	32.3948	4.08095	2.95075
Omy200094190	22.2847	9.38663	8.24927	11.1042	73.5024	1.12136	6.97704	13.9805	66.7447	5.83988	6.42834	12.2208	3.35812
Omy200094192	60.9731	18.8237	59.0788	113.891	89.2825	95.5662	47.9144	5.39623	34.7892	34.7803	63.445	39.1062	80.5746
Omy200094507	55.1868	4.27285	11.1597	22.9366	22.8264	10.2984	71.0064	1.12601	8.38228	8.15134	8.59135	8.28533	81.5907
Omy200094570	3.60471	4.52756	3.37316	5.78976	3.9899	7.15973	2.34347	1.02206	1.72341	1.81637	4.02113	3.07101	1.2244
Omy200094616	2.15219	1.19748	4.76737	1.13735	1.02935	9.09612	2.4429	1.0827	3.06503	2.42949	5.18134	6.3635	2.02579
Omy200094628	6.9549	7.0175	7.57667	13.0244	12.1425	4.78103	7.66232	3.61238	11.3147	9.39276	13.3257	18.3323	9.41143
Omy200094713	21.0202	10.1947	13.4928	16.4895	14.7829	20.8404	6.73561	2.24768	9.37301	10.2663	15.3996	11.8279	5.42175
Omy200094820	4.70529	6.89986	25.7574	15.6398	9.96692	19.3705	3.27383	1.98991	6.32593	9.50711	19.0967	13.6076	3.30816
Omy200095097	8.74846	18.5885	10.5063	12.6937	8.36974	13.8044	5.89081	3.16232	7.05736	5.64234	7.89119	7.93583	3.10619
Omy200095138	3.20063	4.26944	8.87319	1.41597	2.86846	1.5628	2.9552	2.24565	6.69894	4.18415	15.8098	19.7613	1.14594
Omy200095157	12.8046	4.4415	14.5213	38.8976	12.9496	31.1317	3.11576	1.14061	4.61978	3.55486	15.4673	4.15612	9.45975
Omy200095194	3.38477	17.6391	6.97201	11.622	10.1485	20.0682	4.49701	2.77367	5.56867	3.75844	6.15681	7.6617	2.05299
Omy200095444	11.075	9.06823	12.6901	18.3738	13.9897	14.0097	9.38975	4.58	5.54856	11.2942	17.1266	10.024	8.93087
Omy200095448	7.41785	13.1164	5.08376	7.34673	5.52151	3.56628	2.89972	1.60966	2.8129	1.10718	7.19572	3.74555	1.82047
Omy200095660	2.8506	5.36457	7.35972	5.58845	4.92313	7.80882	2.0676	1.22097	1.98868	2.3655	6.43865	3.73697	1.77793
Omy200095780	13.3362	5.68532	10.5469	16.7155	8.16473	11.0095	9.69289	1.04149	8.21194	6.43425	8.37926	7.28602	8.57401
Omy200095849	44.7305	15.8415	18.9952	77.5358	33.2113	42.2125	11.4623	2.74332	8.78257	14.1385	25.0711	11.6587	21.6852
Omy200096158	89.428	36.0651	63.1604	87.2448	133.355	60.2285	74.9715	21.3556	67.6752	50.9484	67.1349	77.5213	41.9814
Omy200096374	1.20681	5.06123	10.7059	1.02839	13.1541	4.48236	2.21223	3.09274	23.8369	4.73987	17.1348	48.2145	1.19798
Omy200096664	14.0683	23.5113	31.5778	97.5728	144.114	17.4592	37.5489	28.0597	278.322	26.097	42.8418	27.3853	18.3089
Omy200096716	12.0707	28.5365	17.9356	17.2785	12.4185	18.6036	8.20722	3.23637	4.10253	6.24051	20.4567	12.322	4.96659
Omy200096795	10.2585	1.74149	5.80606	18.267	4.14527	7.79113	4.33875	1.00578	2.04934	2.5066	8.10185	3.39434	3.37292
Omy200096830	55.2224	10.5931	44.4704	72.7981	49.2705	71.1411	30.5232	5.65796	33.9744	29.8167	46.9093	26.3261	41.1445
Omy200096882	10.3969	11.0557	10.8033	20.0642	21.7757	18.1558	9.24269	1.60505	9.20332	10.3697	11.5818	7.41483	42.3062
Omy200096928	12.7936	17.4047	14.4494	6.29896	3.33419	5.90876	13.6123	1.43599	2.47279	12.3697	14.4371	11.775	15.3381
Omy200097004	52.8974	45.0527	60.8533	73.1805	41.8302	112.248	25.8554	6.25091	18.0135	38.1958	63.261	51.7647	16.7073
Omy200097132	4.89666	6.1654	4.4393	4.7492	7.64381	2.75347	4.02248	1.72649	7.01048	2.0172	4.77755	2.55295	2.52223
Omy200097194	2.75218	5.33019	15.7325	10.4632	5.64279	17.955	2.34855	1.14356	2.97073	2.10476	15.2084	8.18139	1.6613
Omy200097396	10.6714	24.1501	21.5146	28.3661	10.6513	28.8888	8.75518	1.46364	4.32205	6.71122	15.93	15.3636	6.35764
Omy200097494	3.58341	1.74809	3.71563	8.19894	4.02725	4.6934	3.14432	2.57415	2.69594	2.71001	4.38912	3.9157	2.75305
Omy200097665	85.5196	8.71058	21.5182	65.057	24.6393	43.2769	56.4133	2.4519	14.7409	22.8778	41.3818	12.8239	66.6527
Omy200097744	5.64155	8.75782	7.68404	8.05251	9.84011	8.46381	2.84554	1.83894	5.45957	5.57714	7.67567	5.16904	2.22801
Omy200097857	2.59925	2.80554	4.39547	16.3001	11.5979	15.2284	2.49394	5.49967	9.22284	2.298	11.4432	9.28291	1.44102
Omy200097874	22.8915	3.74914	16.4476	15.3817	8.85474	10.2886	30.4015	1.49822	4.83116	6.55918	34.5072	7.95519	29.3722
Omy200097974	26.1756	13.6705	18.1388	27.4347	19.0008	60.7096	18.2542	5.79	13.3509	10.6112	17.3329	21.5498	13.8294
Omy200098055	62.5486	14.1387	48.4949	89.3313	44.2261	51.6753	65.9895	6.90527	36.8582	19.5753	57.1416	60.3315	58.1756
Omy200098296	3.44919	3.09183	3.08167	2.94587	3.53164	3.08458	4.47134	1.0859	6.58259	1.44899	4.56986	14.0031	2.051
Omy200098330	2.15932	3.37614	3.15675	4.19487	4.69167	3.66828	2.81559	1.15197	2.63362	3.16275	2.48507	3.04731	1.42049
Omy200098735	4.44568	4.94691	17.8197	10.7853	18.2146	12.7547	5.07298	1.14303	8.29288	7.55885	13.2656	9.38917	2.41658
Omy200099015	12.1854	44.0401	42.3948	9.5233	15.1724	15.7528	5.11967	2.88329	7.38833	4.34823	8.11513	22.956	4.67273
Omy200099110	10.4392	21.8374	9.9854	19.8125	13.1911	21.6121	5.84554	3.19559	5.40195	3.54339	9.40875	9.88529	4.09043
Omy200099162	13.2569	4.89075	6.25734	7.76412	5.41118	7.23179	8.45205	5.25115	6.40943	5.53616	7.8603	7.82558	4.98324
Omy200099337	3.58232	1.31498	4.36655	4.41128	2.8004	6.34561	3.29122	1.14114	1.1938	2.49234	5.42777	1.85604	2.398
Omy200099540	18.5386	6.7033	12.1038	16.9872	13.8554	20.1386	9.62111	4.90844	10.7543	7.22526	15.6764	15.2455	7.13291
Omy200099602	2.50529	8.26272	5.78761	6.49778	4.62546	5.93637	2.54265	1.01884	2.41847	1.68635	5.37509	4.02553	1.88823
Omy200099744	13.5188	3.33365	16.2747	18.3004	24.954	13.097	5.99266	2.28722	16.432	7.81123	16.9135	10.716	7.52556
Omy200099786	1.75242	2.31158	1.63927	4.05118	3.5573	1.77532	1.70961	1.29547	1.53058	1.72754	3.34557	1.5647	1.26432
Omy200099855	6.92623	3.34268	5.27809	12.5028	6.67658	8.77941	5.84317	1.75868	3.40164	1.42023	5.26304	5.64335	4.02972
Omy200099902	18.523	5.72439	36.2605	33.2596	20.6361	49.6822	22.909	2.10652	7.64157	9.92112	37.25	32.3742	15.8517
Omy200100138	5.50992	1.28453	4.04338	2.17408	4.24922	4.10822	2.72701	7.98316	4.84678	3.1014	10.9005	5.19081	1.37658
Omy200100151	54.8099	7.98721	20.4443	47.3424	14.6799	15.3674	70.6321	5.85031	12.5434	20.9725	20.949	15.3878	118.867
Omy200100288	13.2158	6.61244	22.4654	40.3826	18.0643	32.9541	8.51836	1.6448	7.56093	25.2933	11.6928	7.24871	9.878
Omy200100364	21.531	22.2354	14.8205	27.3541	35.9811	14.8252	20.5919	10.8171	19.9605	12.4078	18.716	28.6	13.3798
Omy200100399	6.17346	3.55323	8.94287	13.0084	7.47057	18.3785	4.37572	1.44257	4.23935	5.06533	10.2537	9.3481	4.17795
Omy200100459	5.55519	19.9113	8.18692	11.85	6.55225	13.7139	5.76865	2.00219	11.6098	4.49047	8.77618	7.54312	3.74414
Omy200100504	21.1696	1.73104	19.0802	13.1499	9.42308	2.23995	6.67069	1.66511	4.3406	9.09066	18.5349	9.80881	5.49185
Omy200100792	9.47528	3.32255	12.2689	14.7442	9.1978	12.2704	6.26031	1.05564	5.71148	7.79657	11.339	7.96266	8.79197
Omy200100808	4.17026	2.01771	8.18945	4.13145	18.5758	8.48618	6.91199	10.6026	15.4269	12.3037	20.3524	60.6161	7.14201
Omy200100869	14.0783	9.27702	8.99086	11.7594	11.7647	10.4752	4.48732	2.03182	6.11215	4.8578	8.92643	12.7189	2.24593
Omy200100912	10.2346	5.10781	10.0574	8.60849	7.91501	10.117	5.71224	1.53712	5.53767	4.57678	11.2708	6.94864	5.62716
Omy200100990	4.81541	1.20175	4.28494	6.32425	4.45154	4.39528	3.56811	3.2515	4.63436	2.04255	5.32206	4.93215	3.00819
Omy200101097	5.88127	1.36186	5.11058	9.46973	4.10832	6.38323	3.77129	1.26367	1.74163	4.90128	5.49879	2.63528	7.39066
Omy200101336	3.96526	2.14118	4.50227	5.11453	3.29667	3.52968	1.81432	1.0234	1.17966	1.438	5.66703	2.71762	1.85488
Omy200101397	24.2828	3.71673	2.59976	12.8299	8.19616	1.62036	6.54614	1.62956	8.42867	2.82157	8.5419	40.8169	1.65353
Omy200101500	11.0794	9.16062	13.2248	17.8018	7.04125	9.66769	5.01252	1.41829	2.83736	9.28214	14.4845	9.55189	3.93599
Omy200101551	11.9712	1.17258	1.64687	8.43272	16.7088	2.33222	3.7083	2.04046	7.179	2.99554	1.72633	6.5615	1.47805
Omy200101651	43.5162	5.55825	13.4863	25.9198	2.83331	12.8495	12.9756	2.26919	19.8818	6.16396	15.8483	121.722	1.73325
Omy200101768	92.1405	21.7658	83.611	151.82	89.4831	56.4411	41.4507	9.65732	46.6473	68.9029	99.2735	44.8839	84.2551
Omy200101819	29.9024	5.47773	13.8486	15.5895	17.2454	3.14959	42.4982	10.4116	11.496	4.33002	4.58617	7.37353	47.4644
Omy200102223	8.36969	28.6789	17.1524	13.4553	9.32934	16.1555	6.54971	2.31042	4.20822	7.15309	10.8225	7.08514	3.90685
Omy200102255	2.87713	5.42932	4.10553	4.85181	2.78801	4.6564	2.81703	3.9998	6.90945	4.09477	4.70687	1.95484	1.55306
Omy200102421	5.94803	10.6393	27.3052	11.5852	7.02216	22.9546	6.59193	34.7319	17.6695	21.0326	28.7649	9.18177	3.08487
Omy200102815	5.54967	3.06514	4.65876	7.04924	3.03185	8.39991	5.8153	1.39686	1.96197	5.0994	7.68429	15.1724	4.54941
Omy200102824	2.17603	7.43811	7.8432	4.87758	3.9051	5.90008	1.64992	1.51842	3.37123	3.65287	5.13387	3.14044	1.75945
Omy200103046	42.1492	4.49273	3.33186	19.8712	17.0799	3.6777	65.519	2.07675	7.42302	7.0601	17.7312	9.97529	88.3115
Omy200103189	7.78681	2.08719	3.33349	8.34384	9.07798	2.73319	4.08921	2.42612	5.54009	4.08758	4.95087	3.29963	2.2545
Omy200103311	15.3516	16.4326	1999.18	342.293	1.11632	3.73328	15.1703	18.8471	4.18697	61.9146	787.748	18.7824	2.08383
Omy200103486	26.7127	7.58718	15.8651	27.0785	10.3786	17.0134	6.59299	1.11908	5.9652	7.2206	20.015	11.6691	4.98578
Omy200103523	7.40627	17.4655	9.31491	8.25132	7.84468	4.74837	6.48514	3.41518	9.07394	4.68392	8.32417	8.42957	6.61513
Omy200103548	12.7374	2.96136	4.99902	6.14249	7.20628	1.44604	17.2015	3.78931	3.75141	1.63095	1.42635	3.61807	17.5924
Omy200103739	9.71772	6.75082	5.83194	12.1763	8.92155	7.87695	3.24475	1.18027	3.98994	3.76565	11.6899	7.85336	2.73948
Omy200103760	34.5501	10.7243	11.8252	23.1114	20.0261	16.8342	19.4641	2.60743	17.8001	9.6198	23.8859	53.1545	16.205
Omy200103803	23.5602	13.018	21.9425	21.8966	6.48073	7.29247	6.60125	1.07368	6.36573	23.4428	21.104	35.5252	3.94421
Omy200104381	8.00878	6.32967	6.66338	13.5216	6.15623	10.8136	7.33132	4.14129	2.86269	3.51766	7.08174	5.74976	5.23772
Omy200104388	8.23081	12.7849	25.0785	20.3947	9.96919	18.0779	6.63001	1.2087	3.80022	9.92252	21.7454	10.6131	4.95211
Omy200104409	2.75197	11.7306	8.9794	7.22096	4.64469	5.6737	2.41692	1.94135	4.92556	2.72791	9.01967	7.41086	2.06877
Omy200104666	4.74699	9.95824	4.17949	5.46214	3.88455	4.42988	2.28069	2.03648	2.39851	3.24774	5.58343	3.88995	1.91764
Omy200104712	7.42296	1.8068	13.7734	26.4413	36.0321	19.1644	3.35989	2.79197	27.2851	7.22084	10.3923	4.3779	3.12475
Omy200104779	3.16611	2.37173	4.3708	6.07038	4.37347	5.32224	2.91951	2.05364	9.98289	3.92329	17.8492	10.8251	1.35117
Omy200104914	2.17025	1.31487	1.30502	2.86042	2.21528	1.69036	3.24599	2.85513	1.51633	1.63311	3.20906	3.9487	2.27528
Omy200105033	3.39066	2.19656	7.44361	8.20615	3.43276	6.14579	3.02877	1.28529	3.14678	3.50449	9.85723	3.29789	2.62603
Omy200105162	8.51997	31.3257	12.2102	16.3	7.28706	17.0149	6.26988	1.20561	4.40321	6.55186	15.187	8.67347	3.9568
Omy200105207	6.35389	11.1232	7.65925	18.6936	33.0487	2.86251	9.39968	4.07114	47.1711	10.3336	10.0826	8.516	7.38614
Omy200105397	20.1943	20.5843	6.10395	38.9807	23.5741	18.5257	26.4107	4.04146	15.1912	6.10305	13.0492	14.9033	17.5341
Omy200105450	5.37166	11.9617	10.7	14.9501	12.7288	8.40392	5.79545	1.60901	6.44437	7.11937	11.6426	6.88471	4.42747
Omy200105470	16.5116	7.98316	19.9826	20.9712	18.3229	8.68348	7.63058	1.76897	11.3801	5.56144	28.0489	33.011	2.23263
Omy200105629	2.8422	1.21997	2.67298	1.35928	14.0908	4.00064	4.39658	2.75279	14.6357	3.64306	1.55759	1.91991	2.73029
Omy200105829	13.5361	2.14416	10.0602	22.1815	8.3535	10.0498	5.34767	6.25736	5.44423	9.96397	11.1485	5.62917	4.1773
Omy200106120	18.5054	10.0562	13.9937	17.1505	125.445	8.91782	9.20812	7.13403	34.934	16.6699	16.7053	22.3396	8.60787
Omy200106194	6.97172	21.9745	4.52727	5.0043	4.09248	2.02176	2.75356	1.0059	3.74553	2.31393	5.47753	6.25525	1.37137
Omy200106254	40.9103	24.8055	6.29189	3.10347	104.492	6.15936	29.9144	58.5505	73.4289	4.0606	4.47816	16.987	27.8125
Omy200106278	24.379	12.0718	29.992	175.332	75.557	37.4284	14.0018	19.6153	36.8634	40.7011	32.4876	17.1501	11.5662
Omy200106309	9.7499	30.1094	15.1758	19.5132	22.7816	11.6147	7.71257	15.0714	15.532	8.43289	10.9458	42.9983	5.39424
Omy200106679	10.323	8.59457	2.69302	9.91458	3.7314	4.07692	4.29239	1.35082	2.17898	1.76069	5.99585	8.97507	3.1521
Omy200107156	5.46798	4.37397	10.026	14.3337	9.78953	8.82265	2.83855	1.07757	4.79995	7.55989	13.7941	7.39602	2.54992
Omy200107329	6.40297	3.55246	4.88575	5.3542	4.45505	6.94997	5.71184	1.18181	4.6373	2.70314	4.68365	5.05064	3.8875
Omy200107519	9.70353	17.51	18.7848	22.0884	10.7841	25.8882	9.27325	2.21133	6.72951	5.51218	16.1085	14.8601	7.74302
Omy200107682	2.45801	3.28827	18.4171	9.44495	3.30242	22.2009	1.89802	1.05366	2.84043	2.4315	18.4051	9.06573	2.19453
Omy200108018	111.038	89.9111	65.941	76.441	36.9774	43.5599	36.8128	16.8734	22.9715	38.6154	60.7963	30.1858	22.14
Omy200108042	3.2924	40.0776	6.96063	8.17137	4.92786	7.02673	5.63862	2.13677	3.38739	3.11647	9.26913	5.33539	3.83693
Omy200108258	2.57479	3.13274	11.3657	2.96472	2.98776	2.97079	1.69278	1.05923	2.61571	2.5628	3.37353	2.04101	3.48459
Omy200108299	12.5749	1.04284	3.5158	17.7053	15.7791	39.7739	7.00237	8.51807	14.938	4.75714	4.6266	9.95994	5.68707
Omy200108301	19.462	6.97379	8.68671	15.6988	7.4325	14.4735	33.9148	1.84896	4.39894	3.96253	12.4851	16.0053	39.402
Omy200108312	7.16965	7.59443	4.83408	6.05277	4.67897	7.7486	2.80742	1.37225	1.47011	4.39378	4.79187	8.79086	2.90231
Omy200108365	6.79064	8.66866	15.4875	11.6598	13.2457	9.93078	7.61527	2.62676	3.83925	6.13316	15.1887	8.07309	3.27748
Omy200108637	15.6216	2.04053	3.97934	14.699	8.52947	12.406	31.8089	1.21183	10.887	3.91018	17.4948	4.01865	30.2719
Omy200108820	8.01595	4.32687	5.03847	3.61435	2.74088	3.8486	4.32946	1.46176	4.1413	5.91767	3.61042	3.89457	5.0314
Omy200108946	1.83557	1.90834	13.5911	61.1866	5.49199	191.004	9.04591	6.534	2.41661	1.19641	431.915	13.191	1.33307
Omy200108955	21.4132	6.92557	46.7833	32.0903	14.4489	27.1806	16.7637	2.57941	13.2323	14.8211	39.3	27.1764	16.1539
Omy200109013	4.70545	8.9708	8.70107	13.2027	7.62598	9.60004	6.44471	6.68667	4.06958	10.8233	15.5731	7.49068	4.99641
Omy200109178	11.5235	5.71509	45.5911	22.1962	28.3464	45.2493	9.49172	1.23198	9.07273	6.59143	32.6917	28.0134	7.5266
Omy200109192	25.8441	423.473	33.9366	10.4051	45.9947	20.0636	19.9502	1.4484	5.74976	4.86887	15.4144	23.968	18.9479
Omy200109207	138.247	18.6564	22.2626	180.548	119.432	14.9935	156.004	317.994	172.965	53.8598	69.8407	188.061	86.0082
Omy200109292	17.9577	4.01342	9.76318	88.7034	22.3755	4.33848	28.2346	1.02598	5.94423	2.85011	20.4836	12.6514	36.3267
Omy200109374	10.2925	5.29007	7.20722	36.4142	14.2922	5.62921	11.0556	1.88789	3.44554	19.555	77.8884	2.26707	16.8314
Omy200109879	5.56811	3.41034	4.85245	2.79118	16.2142	1.56834	2.62429	1.39956	4.85441	15.0749	7.05664	5.0905	1.2874
Omy200109930	5.27033	2.45815	2.13885	5.36397	4.36449	5.02488	2.67316	1.56898	2.23624	1.77106	3.54125	2.61817	1.46806
Omy200110114	5.97351	12.1891	30.8234	17.2218	16.0839	12.6328	4.98344	2.45972	8.04708	11.6925	27.8622	9.16977	6.83027
Omy200110200	13.0919	2.72974	2.77597	2.70742	4.11652	2.46661	3.77052	2.65293	4.36806	1.8538	2.18397	1.06499	1.35006
Omy200110376	2.95052	18.7722	6.15255	10.6001	8.69194	2.86244	3.8054	9.84777	6.92833	3.37506	5.37842	26.859	4.08138
Omy200110661	19.6312	4.6911	12.8368	21.4761	14.8843	25.6953	7.68509	1.03349	8.27261	11.0091	16.479	10.4407	9.93746
Omy200110822	4.0352	8.71743	27.0223	26.6422	10.2946	20.9305	3.97605	1.14361	3.18825	10.6331	21.7272	7.91075	3.71814
Omy200110855	36.9394	12.208	16.2818	19.5366	9.04675	11.6304	9.36267	4.69828	6.53959	7.15831	18.9953	7.1911	3.81268
Omy200110856	86.7498	68.8164	44.5949	54.6046	25.4734	27.1435	22.8441	10.4321	15.0447	24.1917	42.3184	23.1902	14.6064
Omy200111009	9.10825	13.265	106.15	15.3239	19.1319	29.0891	16.5789	2.59199	17.0588	22.4316	45.0332	54.4638	7.29433
Omy200111059	17.1431	13.3701	17.8757	21.4872	26.9745	15.2481	14.3541	7.04673	15.2244	13.6493	20.7364	23.6538	8.53579
Omy200111122	19.9512	51.3144	38.2495	53.4838	20.4426	28.5074	19.1413	3.86374	13.5592	16.4736	36.4136	17.7353	10.5987
Omy200111268	9.62938	21.2512	19.2741	12.772	7.16444	20.1214	10.0353	2.4611	7.22119	8.1972	14.0428	10.7549	8.65355
Omy200111286	24.6794	36.8675	21.7862	23.9788	16.3903	8.7141	5.88252	2.4878	6.60521	7.65683	23.0134	10.7655	10.2298
Omy200111382	32.169	7.93509	16.3414	55.1256	21.73	19.3275	9.74004	1.28236	10.2058	8.1423	16.5915	11.7171	12.0665
Omy200111555	39.35	15.1548	17.3185	34.5556	40.5343	31.6305	17.4738	2.89828	16.5216	8.38821	25.6402	23.7583	10.1503
Omy200111556	15.3958	4.80584	8.95106	19.2454	21.8871	18.5377	9.68921	1.40198	10.4888	5.05492	14.8434	12.3492	3.82157
Omy200111834	14.4727	5.65833	88.0442	20.8676	6.26128	62.9497	4.06794	1.31926	1.24863	4.40988	64.2925	7.37727	4.35409
Omy200111918	3.23729	14.2374	5.75238	4.20332	3.78867	6.42285	5.70782	1.21762	4.19085	2.72816	3.67779	4.67274	4.81496
Omy200112206	8.78289	29.8666	9.86917	12.9531	13.2818	18.5562	14.1905	3.00342	9.154	5.55878	10.1865	11.4502	10.5866
Omy200112861	19.4686	9.97626	16.9333	21.7056	84.0546	31.4959	12.0893	3.81203	11.0194	19.3224	19.6864	28.9169	19.6185
Omy200112976	50.2362	12.7503	20.192	18.3985	22.4771	6.67813	16.7771	3.2484	8.53046	14.3609	37.1173	21.9113	5.12543
Omy200113108	7.25018	2.93044	9.79645	10.8176	7.43353	10.0658	4.89517	2.10048	5.59796	4.20614	16.3793	6.89903	4.4346
Omy200113132	29.7453	17.5321	83.085	96.3751	28.8609	98.9688	44.9541	13.4656	16.7489	89.9123	117.61	46.5898	35.0938
Omy200113138	6.45613	1.81383	5.65275	4.96329	3.04987	2.19378	2.76131	1.02267	2.29599	2.35942	7.03357	5.30807	1.87401
Omy200113157	2.56868	10.8038	14.5869	8.34667	2.23526	10.2864	2.66792	1.35287	11.5184	7.54456	8.67206	6.86263	1.93746
Omy200113344	11.6985	2.83633	5.11302	10.4072	9.07432	7.69299	16.8149	2.06313	4.10635	3.94693	7.34639	6.28679	18.2012
Omy200113459	6.72829	2.03558	4.88691	7.04624	5.14508	5.7209	6.68629	2.0825	2.64384	3.46708	6.69222	4.06185	5.46896
Omy200113535	8.33654	12.1133	12.0029	8.7362	4.70003	6.86321	6.12333	1.17423	2.51461	4.01242	12.7438	8.52995	5.10818
Omy200113623	20.5872	37.4055	4.02031	32.2245	9.25569	8.04637	11.0149	1.13021	3.0032	1.84879	12.2671	13.1609	7.98531
Omy200113725	19.7303	1.68651	2.95105	15.9167	26.0899	3.11791	5.7051	3.91764	10.2726	4.21893	3.18829	10.0506	2.77758
Omy200113759	30.581	13.542	36.163	37.0274	26.9698	33.7297	19.9812	8.14207	18.1601	23.8223	28.7514	26.6553	17.0441
Omy200113912	10.6953	30.0261	11.5744	11.9927	10.5391	9.37697	4.3621	2.28745	8.38027	5.20135	13.3567	6.83621	2.62358
Omy200114167	11.0682	27.0452	17.8438	14.7986	7.83323	17.3614	8.13102	3.03898	5.30478	9.85011	19.9611	9.98969	4.53285
Omy200114343	3.30092	6.5438	3.84954	4.0378	3.64435	2.55563	2.63305	1.23567	3.79558	2.69525	5.36681	2.88791	2.5521
Omy200114345	6.81338	2.61078	8.77967	6.37933	14.5219	1.95071	6.29006	3.54317	35.0368	6.15684	5.15028	7.45328	3.92126
Omy200114358	48.9735	13.0042	11.4962	25.0432	15.9846	38.0656	15.404	6.4921	11.0575	5.82158	43.643	42.0517	7.46982
Omy200114361	33.3552	61.6169	25.3526	24.5541	17.9993	28.4675	19.6513	3.53971	14.0604	28.1436	29.4343	19.5288	14.5574
Omy200114597	31.2186	16.7411	23.3258	184.782	38.6506	23.9722	15.8405	49.3526	238.685	20.2123	29.9724	11.3069	11.1979
Omy200114979	303.345	19.949	13.8417	17.3275	8.4187	17.0048	44.9605	1.26408	8.5497	8.16108	18.643	18.9916	4.53814
Omy200115120	13.9047	6.87934	33.1397	11.4527	3.67777	9.13147	14.5388	1.06846	3.55363	13.7247	36.6006	8.01789	19.8338
Omy200115432	9.82684	2.84084	6.06636	6.23786	2.22983	4.35827	3.3528	3.72218	3.06339	1.05604	3.63142	2.92784	2.2493
Omy200115665	6.50297	9.05297	2.43934	4.5622	6.55463	7.44855	1.82353	1.00142	4.38903	2.21288	3.74843	1.09616	1.54061
Omy200115705	17.0484	8.13942	25.6025	17.3317	9.913	11.373	17.2307	1.77296	6.37995	6.45076	15.2349	21.9207	16.2262
Omy200115851	9.48046	1.84019	3.89808	9.34851	8.78907	5.62513	6.32416	1.58625	6.50718	2.70918	40.5013	7.33583	7.16014
Omy200115858	14.2972	8.46837	11.8796	20.0488	17.8309	18.8381	12.3928	1.7483	15.5345	4.95073	12.9776	13.9361	11.7762
Omy200115874	5.83571	4.78833	11.9726	7.5303	5.13773	3.79172	4.79569	1.40184	2.74057	4.00084	8.94194	6.65006	8.87099
Omy200115995	30.5921	28.084	19.3239	17.0349	14.0664	11.208	7.24978	2.99705	8.76911	7.50382	18.063	11.7784	3.69884
Omy200116465	28.8072	4.73496	6.72666	5.05646	2.83702	4.70052	5.82328	1.27132	1.84334	2.35019	6.93035	5.27832	1.96993
Omy200116476	5.3141	1.9684	5.41027	8.03987	8.23738	6.23928	2.66248	1.11847	3.58692	2.54549	6.11018	3.41654	2.41062
Omy200116633	28.2934	13.1653	45.5744	25.5012	7.54429	7.90548	5.74574	1.15298	5.19317	2.84902	15.4302	3.144	1.47256
Omy200117034	10.1656	5.57098	28.5935	10.3856	23.2316	10.1233	3.60186	1.27081	4.04382	14.0762	19.7491	35.0025	1.41478
Omy200117087	5.65272	3.19596	3.67495	7.7986	5.23134	9.33112	3.95202	1.87848	3.55586	2.89625	3.48845	4.92387	2.53147
Omy200117155	10.6396	44.3593	27.5726	27.5772	18.1683	17.4376	2.77627	2.47722	7.45426	9.5088	32.3226	12.874	3.66921
Omy200117382	25.3831	6.63659	8.14326	25.9426	32.2723	7.3271	6.05418	1.3369	12.1883	3.96834	10.9975	5.81528	11.0329
Omy200117622	15.9212	2.92401	5.28178	5.10932	5.16397	5.60466	9.86207	1.79418	6.0428	4.45649	3.41858	2.31879	3.83241
Omy200117660	6.6164	3.27661	7.31013	9.069	7.36664	5.88769	2.55899	1.07962	3.79181	2.64122	5.56611	5.95136	1.89255
Omy200117728	7.96517	25.5828	11.141	13.4005	8.90969	10.3196	4.116	3.35263	9.10684	6.54054	10.3269	8.61334	2.05671
Omy200117957	5.09369	1.10685	3.37869	5.69778	10.8084	3.74152	2.73429	1.20186	4.60396	2.2627	4.90744	3.42703	1.7311
Omy200118210	41.3309	8.74158	9.04064	25.9852	8.09042	8.68618	11.1705	2.52977	5.16049	15.3521	38.3035	6.55006	1.95681
Omy200118271	2.41587	8.4252	9.8745	9.95258	3.9945	11.8789	3.42032	2.06682	2.93701	1.81832	5.98819	2.3188	3.25005
Omy200118364	31.2623	11.897	11.949	22.5816	22.8316	4.1344	27.968	13.3847	13.7111	22.0529	25.6703	9.0105	26.2901
Omy200118365	37.5399	16.1234	13.9396	42.4161	37.6002	7.67624	33.2256	16.9242	18.2948	33.499	42.5958	14.6124	43.7286
Omy200118492	7.85639	2.55176	36.8742	25.5147	13.2784	50.9775	8.84844	1.52002	8.66766	21.0838	37.2389	21.2017	9.49979
Omy200118625	9.82343	3.15623	7.14139	17.2979	7.97388	8.82156	8.17659	2.41419	4.99484	2.41673	8.56057	10.8625	5.44149
Omy200118732	35.1036	15.185	43.4215	55.311	35.0334	40.0154	58.2558	10.4859	23.3646	28.7399	38.4236	50.1148	36.9565
Omy200119000	36.1357	3.13404	4.89596	18.5715	20.7802	2.95519	16.935	5.29578	27.1495	1.42801	5.22144	85.276	3.15379
Omy200119177	9.41357	2.64078	12.5115	20.315	8.31882	9.02192	4.56545	1.41915	3.58379	5.27427	14.7287	5.41431	8.49394
Omy200119345	8.21858	3.50004	23.8702	28.4017	10.7436	25.2755	5.17694	1.38288	6.24221	11.4367	21.6375	5.39918	10.3061
Omy200119618	5.09916	3.96768	40.3807	35.8437	5.76827	79.8748	5.69439	1.47627	3.15972	3.40396	45.486	20.329	2.11814
Omy200119792	29.1312	55.2909	24.7897	30.0954	15.7981	21.3383	10.4968	4.60536	7.71285	14.1344	24.1029	14.9471	9.0623
Omy200119863	139.845	46.5839	130.026	375.754	203.811	234.5	85.8964	12.1457	89.6812	82.0271	163.081	89.8183	174.429
Omy200119868	8.43512	5.59018	18.0907	16.7756	23.8975	14.5874	4.56887	6.7939	29.357	7.12078	14.781	19.955	1.00541
Omy200119918	20.6066	25.1917	30.2178	23.4964	18.3927	35.6061	33.3522	7.06665	15.2795	56.8001	37.0653	20.7977	19.6365
Omy200120234	4.40366	5.14699	158.987	42.4109	7.30093	63.141	5.02589	4.46432	3.57285	16.7094	145.637	23.7078	3.16286
Omy200120568	2.5806	3.95194	5.58881	5.2258	4.03905	4.36459	1.92152	1.99972	3.11813	4.22771	5.65641	5.35035	4.00405
Omy200120804	13.7274	7.87055	9.41613	10.9366	9.98964	11.1049	5.05591	1.1254	3.05476	5.87839	10.8672	6.78125	2.20247
Omy200120874	9.91813	16.1048	34.1065	21.0071	9.8699	50.2093	5.13179	2.0682	5.80021	9.16475	42.1806	16.6662	1.67086
Omy200121125	4.1339	10.1975	9.42885	12.5383	5.2651	7.16918	7.14426	1.14767	3.63328	7.05172	13.6847	11.9108	5.7174
Omy200121171	17.6588	21.8944	11.2355	11.8631	8.96422	16.1001	5.41242	1.08367	3.49219	4.0747	15.0609	9.6766	2.87233
Omy200121241	64.6692	26.511	131.242	85.6836	63.0657	352.958	110.597	14.508	47.7227	104.963	306.478	163.17	92.4804
Omy200121267	4.93199	2.28087	18.7581	9.51225	4.59756	10.3758	3.83072	3.61881	3.82592	4.84368	12.5127	5.41737	4.9053
Omy200121328	15.1685	7.98993	11.701	21.6711	12.2397	15.7822	13.0715	2.1768	8.61823	6.32338	12.9292	10.8675	9.90237
Omy200121537	4.0311	2.70478	3.5175	5.76874	4.48442	8.68972	5.60214	1.53962	4.65097	1.82165	2.17924	3.34422	2.73814
Omy200121542	60.6608	43.1701	39.2465	38.3099	30.2863	21.6931	5.99176	2.66551	23.5449	91.5354	44.7243	88.5538	8.84339
Omy200121585	8.48171	4.06421	10.0304	17.3956	21.5291	12.4284	6.81105	1.2605	10.1061	8.02037	11.9104	9.71488	8.7536
Omy200121658	23.389	10.3379	20.8357	23.8127	30.0846	18.5822	19.0805	4.24117	13.4196	10.9316	22.4465	35.0438	20.1878
Omy200121924	5.73243	1.87834	2.30919	2.84918	6.25022	2.11795	3.05492	1.07908	4.1026	2.36592	3.39763	5.37734	2.28295
Omy200122008	4.67155	1.36291	13.3108	6.00419	16.6073	5.99068	6.44423	1.05998	3.98896	3.37669	8.22159	8.68898	2.76215
Omy200122218	94.4419	1225.54	91.4931	46.5342	126.917	54.439	58.8351	2.45739	14.2273	11.5554	58.7103	62.8864	47.9436
Omy200122317	5.13388	4.39834	2.41166	7.05512	16.5993	7.48568	4.92039	3.52214	11.9491	3.58201	5.16566	6.46788	4.42996
Omy200122374	8.4036	31.9979	5.94195	4.7139	3.68187	4.16997	2.9992	1.30785	2.01412	5.13994	5.51407	3.60229	1.8836
Omy200122641	7.47051	5.40217	7.89276	5.76047	6.20195	7.58552	12.5199	1.9897	6.20655	3.88865	7.99214	15.7343	23.3258
Omy200122861	38.9236	44.8658	40.1609	65.6791	52.6548	32.1873	11.2399	8.43056	22.678	28.4786	71.0636	26.1886	13.5468
Omy200122865	17.5876	6.52392	12.5284	16.594	12.2934	13.7072	10.6812	1.80164	7.56604	6.52096	9.93119	9.80648	11.4228
Omy200122885	24.9361	6.76749	21.8403	19.1454	8.88748	17.6186	7.58843	1.67184	6.06583	8.80109	16.022	7.26467	5.53481
Omy200122892	10.836	7.84395	8.57253	12.8492	9.56284	18.0866	5.98867	1.79573	6.19387	3.48571	10.2981	8.74894	4.57439
Omy200123029	19.726	6.86665	15.5343	12.9617	27.2212	9.80701	15.577	3.13168	8.90951	8.93808	10.4365	6.56866	5.46047
Omy200123241	5.48613	4.71319	3.7574	9.16467	17.7482	6.06202	1.99464	1.47734	4.55836	4.51315	5.46919	5.40757	2.19965
Omy200123244	27.5678	3.23297	8.61056	14.9409	1.37962	8.43671	7.14216	1.03964	12.3341	4.20875	9.30163	85.3046	1.41614
Omy200123423	7.70289	3.50626	4.83964	8.3918	4.04283	4.21759	2.93847	1.22734	2.20571	3.74754	10.4613	1.82115	3.32716
Omy200123611	156.363	70.3389	42.2431	161.397	236.136	102.262	62.2048	27.1625	223.263	79.5659	90.8797	56.6497	56.64
Omy200123647	45.8411	23.5598	62.1057	109.21	56.2355	93.4984	50.6824	22.5354	36.4124	78.2978	94.5884	76.4667	30.3341
Omy200123688	10.5835	2.485	8.2363	19.3999	17.0345	6.19537	4.48598	1.60145	3.83287	2.24024	18.9689	10.2441	2.14276
Omy200123785	6.6862	8.38318	5.37253	10.0168	17.1801	6.74936	3.55562	1.53492	7.76009	6.32358	14.745	6.2757	1.96344
Omy200123831	12.3644	9.23433	20.0335	25.6418	14.7877	16.5274	13.6811	5.3843	9.30053	15.5351	21.6364	21.1406	11.5123
Omy200123870	4.10622	8.05232	5.71507	17.3131	15.4508	23.6527	5.3366	2.30226	13.133	2.43149	13.0015	37.552	4.45743
Omy200124200	21.9687	10.3689	21.0248	22.7394	24.1477	19.821	14.051	5.46461	16.9037	14.2634	23.3698	27.2721	12.6786
Omy200124414	13.3103	5.13005	5.28972	24.4399	13.3613	24.0838	2.10388	1.93603	4.98925	5.81396	10.453	4.02197	2.02442
Omy200124468	18.6126	2.24799	34.5322	16.5761	12.9259	10.7012	6.09003	1.17969	4.46487	20.068	21.9658	9.24861	5.15381
Omy200124647	65.1779	856.837	53.1226	28.4072	85.6229	39.757	41.022	1.87839	12.198	8.13669	31.9105	35.7698	24.4118
Omy200124950	3.75511	3.41122	8.35802	14.5018	3.99157	1.36068	5.40709	2.22793	8.9908	11.1652	8.42381	9.91363	3.17551
Omy200125117	25.1259	5.38145	15.0587	11.6276	33.5091	8.39792	19.6324	25.8722	69.1323	25.1918	30.2927	46.7982	8.82227
Omy200125272	11.8994	4.67974	7.45818	14.8483	7.86906	8.69235	7.97384	2.09395	4.98609	6.01636	9.82903	5.99346	8.13534
Omy200125409	14.9279	34.6716	28.6672	39.355	39.3806	27.3153	6.04694	2.63856	15.0766	27.0401	46.1573	42.9408	4.3685
Omy200125427	66.6378	7.36773	69.737	104.581	8.85067	22.3554	19.872	1.83637	10.9851	41.4053	88.9223	25.9817	11.0606
Omy200125951	7.82427	9.26073	3.39758	4.61245	3.75842	3.57677	3.04459	2.30749	6.51303	1.25889	2.70003	4.07603	1.87714
Omy200126273	9.87639	3.31311	3.79976	6.12089	3.58669	7.82517	3.06246	1.61674	3.1992	1.73287	10.5553	11.3955	2.19996
Omy200126282	7.57561	4.02054	4.32924	8.24721	10.1376	3.58536	4.84282	2.73179	6.12663	5.15426	4.57734	3.69206	6.83975
Omy200126455	3.91196	1.08044	2.05616	4.21002	20.8752	4.12801	2.97939	1.53375	6.49427	1.99871	3.49889	10.0141	2.04129
Omy200126481	60.8392	4.35498	5.92582	13.7786	12.6526	5.34436	11.6867	1.09929	6.39056	2.95527	7.57041	16.8227	3.26422
Omy200126483	18.6605	4.44377	10.2686	20.9598	13.9255	18.391	10.2072	1.68873	7.41786	8.74636	14.5132	12.0616	11.5146
Omy200126794	16.468	12.0274	19.2992	25.0942	18.6598	22.2122	15.0238	4.38167	10.5652	10.6598	18.7133	10.7018	13.9576
Omy200126827	53.4351	10.0102	18.3308	31.7037	9.42861	23.2225	11.0405	1.71555	6.93459	6.64619	13.638	17.637	4.56336
Omy200127392	5.38697	21.5619	6.63446	10.5171	7.06963	3.74107	5.64692	1.96223	3.91525	4.70048	12.4314	9.97076	5.63245
Omy200127526	28.9071	216.574	32.242	45.7251	10.7402	37.6164	30.3621	1.91007	9.91503	38.5646	46.5336	40.3271	38.9916
Omy200128085	31.231	9.99323	27.4154	41.8624	16.118	17.3673	19.0744	2.77473	10.6601	13.4181	18.9432	28.9793	14.714
Omy200128370	9.52214	4.56456	28.4628	18.8731	7.90105	13.29	11.6011	1.43067	6.6858	7.07455	25.3074	15.8361	8.69934
Omy200128535	17.0693	56.6503	43.0746	39.3991	22.2883	12.8362	19.8825	7.29786	27.0483	21.6487	35.0891	33.4409	18.8523
[truncated: 1,270 more rows]
