# Supplementary material for: Genome-Wide Discovery of Long Non-Coding RNAs in Rainbow Trout
Source: PLoS One. 2016 Feb 19;11(2):e0148940. doi: 10.1371/journal.pone.0148940 (PMC4764514; doi:10.1371/journal.pone.0148940)
Supplement: S3 Table — (XLSX) [file pone.0148940.s003.xlsx]

## Sheet: Brain
Feature ID	Brain - Means	Testis - Means	Gill - Means	kidney - Means	Head kidney - Means	spleen - Means	skin - Means	W muscle - Means	R muscle - Means	stomach - Means	intestine - Means	fat - Means	liver - Means	max	brain/max
Omy200165535	2.41889	0	0	0	0	0	0	0	0	0	0	0	0	0	#DIV/0!
Omy100065425	1.72936	0	0	0	0	0	0	0	0	0	0	0	0	0	#DIV/0!
Omy100218287	1.30812	0	0	0	0	0	0	0	0	0	0	0	0	0	#DIV/0!
Omy100171698	1.11188	0	0	0	0	0	0	0	0	0	0	0	0	0	#DIV/0!
Omy200100374	1.10344	0	0	0	0	0	0	0	0	0	0	0	0	0	#DIV/0!
Omy100091057	1.08705	0	0	0	0	0	0	0	0	0	0	0	0	0	#DIV/0!
Omy200063330	1.07249	0	0	0	0	0	0	0	0	0	0	0	0	0	#DIV/0!
Omy200132962	1.01988	0	0	0	0	0	0	0	0	0	0	0	0	0	#DIV/0!
Omy200052223	0.995829	0	0	0	0	0	0	0	0	0	0	0	0	0	#DIV/0!
Omy200097863	0.97444	0	0	0	0	0	0	0	0	0	0	0	0	0	#DIV/0!
Omy200073591	0.908199	0	0	0	0	0	0	0	0	0	0	0	0	0	#DIV/0!
Omy100227287	0.896951	0	0	0	0	0	0	0	0	0	0	0	0	0	#DIV/0!
Omy200070780	0.827327	0	0	0	0	0	0	0	0	0	0	0	0	0	#DIV/0!
Omy300052487	0.810229	0	0	0	0	0	0	0	0	0	0	0	0	0	#DIV/0!
Omy200071615	0.646045	0	0	0	0	0	0	0	0	0	0	0	0	0	#DIV/0!
Omy200101563	0.636529	0	0	0	0	0	0	0	0	0	0	0	0	0	#DIV/0!
Omy100087889	0.624612	0	0	0	0	0	0	0	0	0	0	0	0	0	#DIV/0!
Omy100128917	0.612761	0	0	0	0	0	0	0	0	0	0	0	0	0	#DIV/0!
Omy100142856	0.604772	0	0	0	0	0	0	0	0	0	0	0	0	0	#DIV/0!
Omy100130783	0.578586	0	0	0	0	0	0	0	0	0	0	0	0	0	#DIV/0!
Omy100077213	0.576823	0	0	0	0	0	0	0	0	0	0	0	0	0	#DIV/0!
Omy100153270	0.549787	0	0	0	0	0	0	0	0	0	0	0	0	0	#DIV/0!
Omy200094895	0.521784	0	0	0	0	0	0	0	0	0	0	0	0	0	#DIV/0!
Omy200129691	0.515163	0	0	0	0	0	0	0	0	0	0	0	0	0	#DIV/0!
Omy200108125	0.504772	0	0	0	0	0	0	0	0	0	0	0	0	0	#DIV/0!
Omy100077881	1.90982	0.0255149	0	0	0	0	0	0	0	0	0	0	0	0.0255149	74.8512
Omy100138656	1.19994	0	0	0	0	0	0.0203881	0	0	0	0	0	0	0.0203881	58.8548
Omy100085727	2.7602	0	0	0	0	0	0.0495066	0	0	0	0	0	0	0.0495066	55.7542
Omy100134243	0.849315	0.0183462	0	0	0	0	0	0	0	0	0	0	0.0186133	0.0186133	45.6295
Omy200109903	1.77191	0	0.0197129	0	0	0	0	0	0	0.0214373	0.0409972	0	0	0.0409972	43.2203
Omy100060214	2.71045	0.0570704	0	0	0	0	0.0628911	0	0	0	0	0	0	0.0628911	43.0976
Omy100078411	1.73806	0	0	0	0	0	0.0413438	0	0	0	0.0384772	0	0	0.0413438	42.0391
Omy100074253	2.92323	0.0707317	0.0348275	0	0	0	0.0392693	0	0	0	0	0	0	0.0707317	41.3284
Omy100123091	1.25755	0.0304282	0	0	0	0	0	0	0	0	0	0	0	0.0304282	41.3284
Omy100130377	1.35817	0	0	0	0	0	0.0331176	0	0	0	0	0	0	0.0331176	41.0106
Omy100103834	3.50753	0.0773187	0	0	0	0.0733542	0.0857369	0	0	0.0826987	0.0791764	0	0	0.0857369	40.9104
Omy200150651	1.48674	0	0	0	0	0	0.0363905	0	0	0	0	0	0	0.0363905	40.8553
Omy200149962	2.07561	0.0233514	0	0	0	0	0.0519719	0	0	0	0	0	0	0.0519719	39.9372
Omy100019865	6.04699	0.0199324	0	0.161554	0	0	0.153936	0	0.0196651	0.127294	0.0201817	0	0	0.161554	37.4302
Omy200072255	3.67632	0.0644561	0.032242	0	0	0	0.0357851	0	0	0	0.0992188	0	0	0.0992188	37.0526
Omy100087692	2.14616	0	0	0	0	0	0	0	0	0	0.0333374	0.0624786	0	0.0624786	34.3503
Omy100127569	1.59105	0.0497443	0	0	0	0	0.0275429	0	0	0	0	0.0241664	0	0.0497443	31.9847
Omy200124800	0.714501	0	0	0	0.022642	0.0193589	0.0226614	0	0	0	0	0.0198834	0	0.0226614	31.5294
Omy100131140	0.597404	0	0	0	0	0	0.0189476	0	0	0	0	0	0	0.0189476	31.5294
Omy200097144	1.07248	0	0	0	0	0	0.0341123	0	0	0	0	0	0	0.0341123	31.4396
Omy100042618	1.08248	0	0.0344721	0	0	0	0	0	0	0	0	0	0	0.0344721	31.4016
Omy100156766	2.07511	0	0	0	0.0661321	0	0.0658728	0	0	0	0.0608323	0	0	0.0661321	31.3782
Omy200043504	16.7616	0.272753	0.150728	0.175937	0.0335496	0.431597	0.53798	0	0.120418	0	0.465963	0	0	0.53798	31.1565
Omy100156496	1.118	0	0	0	0.0366053	0	0.0366367	0.0270971	0.032893	0.0354305	0.0336617	0	0	0.0366367	30.5158
Omy200118008	0.590379	0	0	0	0	0	0.0193657	0	0	0.0186813	0.0177931	0	0	0.0193657	30.4859
Omy100110854	0.939806	0	0	0	0	0	0.0309261	0	0	0	0	0	0	0.0309261	30.3887
Omy100083952	0.812142	0	0	0	0	0	0.027154	0	0	0	0	0	0	0.027154	29.9087
Omy100093458	13.1154	0.129093	0.0701088	0.327079	0.0261411	0.0445559	0.442656	0	0.0465936	0.037721	0	0.0114078	0.0119701	0.442656	29.6289
Omy100133070	2.53178	0	0	0	0	0	0	0	0	0	0.085632	0	0	0.085632	29.5658
Omy100136823	1.15174	0.0389999	0	0.0150167	0	0	0	0	0	0.0278544	0.0132485	0	0	0.0389999	29.5319
Omy100101083	4.76381	0	0	0	0	0	0.163771	0	0	0	0	0	0	0.163771	29.0882
Omy100104967	2.27054	0	0	0.0785422	0	0	0	0	0	0	0	0	0	0.0785422	28.9085
Omy100073022	0.666904	0.0233718	0	0	0	0	0	0	0.0232039	0	0.0118899	0	0	0.0233718	28.5346
Omy100132467	1.14708	0	0	0	0	0	0.0404771	0	0	0	0	0	0	0.0404771	28.339
Omy200130097	27.5296	0.115566	0.086018	0.973314	0	0.19242	0.289085	0	0	0.0309389	0.0298486	0.0279701	0	0.973314	28.2843
Omy200073253	0.741833	0	0	0	0	0	0	0	0	0.0262286	0.0249504	0	0	0.0262286	28.2833
Omy100129883	1.10828	0.0359492	0	0	0	0	0.0398632	0	0	0.0384506	0	0	0	0.0398632	27.8021
Omy200154234	1.79431	0	0.0297573	0	0	0	0.0670144	0	0	0	0.0618866	0	0	0.0670144	26.775
Omy100160782	1.38458	0	0	0	0	0	0.0525879	0	0.0134448	0.0144843	0	0	0	0.0525879	26.3289
Omy100094612	0.91918	0	0	0	0	0	0.0350086	0	0	0	0	0	0	0.0350086	26.2558
Omy200080440	1.47591	0	0	0	0	0	0.0574552	0	0	0	0	0	0	0.0574552	25.6881
Omy100063179	69.5814	0.374097	0.309238	1.93466	0.104328	0.26719	2.74263	0	0.0622428	0.167444	0.256435	0.0608282	0.0949323	2.74263	25.3703
Omy200107774	72.3216	0.548014	0	0.159063	0.122074	0.208067	2.88801	0.0899985	0	0.0879282	1.37539	0	0.138685	2.88801	25.042
Omy100065876	6.27402	0	0.0618975	0.0720994	0	0	0.252971	0	0	0.221743	0.191477	0.0201435	0	0.252971	24.8014
Omy100184649	6.16676	0	0	0.104454	0	0	0.249078	0	0	0.0961266	0.0463114	0	0	0.249078	24.7584
Omy200139705	1.16932	0	0	0	0	0	0.0483946	0	0	0	0	0	0	0.0483946	24.1623
Omy100227285	0.972618	0	0	0	0	0	0.0402785	0	0	0	0	0	0	0.0402785	24.1473
Omy100100790	0.630581	0	0	0	0	0	0	0	0	0	0	0.0249083	0.0262954	0.0262954	23.9807
Omy200227865	0.989901	0.00929304	0	0	0	0	0.0414219	0	0	0	0	0	0	0.0414219	23.898
Omy100098329	3.79861	0	0	0	0.0798756	0	0.159125	0.0588879	0	0	0.0734744	0	0	0.159125	23.8719
Omy100131132	0.962755	0.0403596	0	0	0	0	0	0	0	0	0	0	0	0.0403596	23.8544
Omy200134837	1.94414	0	0	0.0815459	0.00785857	0	0.0778014	0	0.0208877	0.0149901	0.0574786	0.00681717	0.0425572	0.0815459	23.8411
Omy100189555	1.85391	0	0.0348983	0	0	0.0672413	0.0785921	0	0.0351334	0	0.0360563	0.0342236	0	0.0785921	23.589
Omy200170557	3.85104	0.163706	0	0.152952	0	0	0.108975	0	0.0650757	0.0701073	0.0671214	0	0	0.163706	23.5241
Omy200077154	3.35453	0.0698551	0	0.027228	0	0.0219917	0.103182	0	0.0231128	0.0746253	0.142834	0.0225875	0	0.142834	23.4855
Omy100128688	3.66816	0	0.0563727	0	0.0318054	0	0.157398	0.0466116	0.11277	0	0	0.110028	0	0.157398	23.305
Omy100223119	1.21873	0.0526145	0	0	0	0	0	0	0	0	0	0	0	0.0526145	23.1634
Omy200130482	1.23605	0	0	0	0	0	0.0537771	0	0	0	0.0499134	0	0	0.0537771	22.9846
Omy200159438	1.60199	0.0655465	0	0	0	0	0	0	0	0.0701073	0.0671214	0	0	0.0701073	22.8505
Omy100157326	5.51576	0	0.0438264	0.0505209	0.0969398	0.0831224	0.242951	0.0358798	0	0	0.180016	0.0423065	0	0.242951	22.7032
Omy200065171	0.915783	0.0403596	0	0.0232724	0	0	0	0	0	0	0	0	0	0.0403596	22.6906
Omy100082929	1.54459	0	0	0	0	0	0	0	0	0	0.0685834	0	0	0.0685834	22.5213
Omy200090907	0.773692	0	0	0.0348481	0	0	0.0335525	0	0	0.0322794	0	0	0	0.0348481	22.2019
Omy100090856	1.48326	0	0	0	0	0	0.0672737	0	0	0	0	0	0	0.0672737	22.0481
Omy200082438	1.41384	0.0641781	0	0	0	0	0	0	0	0	0	0	0	0.0641781	22.0299
Omy300050679	6.66761	0.101597	0.303296	0.237157	0	0.0643633	0.300913	0	0	0.0725625	0.242929	0	0	0.303296	21.9838
Omy100112291	5.65127	0	0	0	0	0	0.259687	0	0	0	0.0595293	0	0	0.259687	21.7618
Omy100099348	0.846061	0	0	0	0	0	0.0390229	0	0.0232819	0	0.0240138	0	0	0.0390229	21.6811
Omy200085647	1.53102	0	0.0318426	0.0372845	0	0.0608698	0.071145	0	0	0.0686239	0	0	0	0.071145	21.5197
Omy200114354	1.4512	0	0	0	0	0	0.0676002	0	0	0	0	0	0	0.0676002	21.4674
Omy100086703	4.91191	0.0344248	0	0.0398955	0	0	0.230266	0	0	0	0	0.0670211	0	0.230266	21.3314
Omy200102432	5.23993	0	0	0	0	0	0.24782	0	0	0	0.163711	0	0	0.24782	21.1441
Omy100111124	1.19014	0	0	0	0	0	0.0566204	0	0	0	0	0	0	0.0566204	21.0196
Omy200101105	1.48658	0	0	0	0	0	0.0709149	0	0	0	0.0649807	0	0	0.0709149	20.9629
Omy200179770	0.639113	0	0	0	0	0	0.0304878	0	0	0	0.0282974	0	0	0.0304878	20.9629
Omy200097752	21.0926	0.290304	0.192088	1.00976	0.144122	0.0304313	0.571121	0	0.12775	0.03445	0	0.0310664	0.0323816	1.00976	20.8887
Omy100156197	0.599923	0.0256658	0	0	0.0288884	0	0	0	0	0	0	0	0	0.0288884	20.7669
Omy200083097	1.09521	0	0	0	0	0	0	0	0	0	0.0535361	0	0	0.0535361	20.4574
Omy200126021	1.72633	0.076137	0	0	0	0.072233	0.0845405	0	0.0755901	0	0	0	0	0.0845405	20.4202
Omy200127773	6.75598	0	0	0	0	0	0.332851	0	0	0	0	0	0	0.332851	20.2973
Omy100111530	0.65482	0	0	0	0	0	0.0327802	0	0.0293474	0.0316218	0	0.0285874	0	0.0327802	19.9761
Omy100119411	1.17676	0	0	0	0	0	0.0589441	0	0	0	0.0544338	0	0	0.0589441	19.964
Omy300056530	1.43739	0	0.0700665	0.041338	0	0	0	0	0	0	0.0722845	0	0	0.0722845	19.8851
Omy200084495	0.901882	0	0	0	0	0	0.0245331	0	0	0	0.045373	0	0	0.045373	19.8771
Omy100176192	1.75116	0	0	0	0.0882263	0	0	0	0.0392855	0	0	0.0385015	0	0.0882263	19.8486
Omy100100945	9.15187	0.0307919	0.0914864	0.462701	0	0.0871291	0.37344	0.0502979	0.060844	0	0	0	0	0.462701	19.7792
Omy100180942	2.68437	0	0	0	0	0	0.136071	0	0	0	0	0	0	0.136071	19.7277
Omy200090956	0.631333	0	0	0	0	0	0	0	0	0.0322485	0.0306385	0	0	0.0322485	19.5771
Omy100065296	2.92273	0	0	0	0	0	0.151903	0	0	0	0	0	0	0.151903	19.2407
Omy100205925	1.18149	0	0.0366662	0	0	0	0.0614141	0	0	0	0	0	0	0.0614141	19.2381
Omy100108042	0.669599	0	0	0.0351808	0	0	0.0335654	0	0	0	0.0311959	0	0	0.0351808	19.0331
Omy100099578	0.847351	0.0383195	0	0.0445366	0	0.0182296	0	0	0	0	0.0392402	0	0	0.0445366	19.026
Omy200124945	1.55013	0	0	0	0	0	0.0818117	0	0.0734518	0	0	0	0	0.0818117	18.9475
Omy100164374	0.69308	0	0	0	0	0	0.0366863	0	0	0	0.0338791	0	0	0.0366863	18.8921
Omy200062684	0.58231	0	0	0	0	0	0.0308352	0	0	0	0	0.0134274	0	0.0308352	18.8846
Omy200135921	1.23521	0	0	0	0	0.0610382	0.0357191	0	0	0	0.0658829	0	0	0.0658829	18.7486
Omy200162471	0.656933	0	0	0	0	0	0	0	0.0350407	0	0	0	0	0.0350407	18.7477
Omy100156431	1.19591	0	0	0	0	0	0.0357191	0	0.063875	0	0	0	0	0.063875	18.7227
Omy200132502	3.37862	0.0651789	0	0	0	0	0.18064	0.0268026	0	0	0.167077	0.0314729	0.0996767	0.18064	18.7036
Omy200072832	1.78546	0.0432103	0	0.0502209	0.0481035	0	0.0958298	0	0	0.046217	0.0662308	0	0.0437751	0.0958298	18.6315
Omy100008854	3.71357	0	0	0	0	0	0.199451	0	0	0	0	0	0	0.199451	18.619
Omy100046791	1.14418	0.0616091	0	0.0360794	0	0	0.0341123	0	0	0	0.0317471	0	0	0.0616091	18.5716
Omy100120183	6.07608	0	0	0.114487	0	0	0.327689	0	0	0	0	0	0	0.327689	18.5422
Omy100120262	0.503539	0	0	0	0	0.0121176	0	0.0104743	0	0.0272781	0.0131255	0	0	0.0272781	18.4594
Omy200090288	4.86613	0	0.0790248	0	0	0	0.264845	0	0	0	0	0	0	0.264845	18.3735
Omy100114808	2.68911	0	0.0655547	0	0	0.0312382	0.146467	0	0.0328307	0	0.101662	0	0	0.146467	18.3598
Omy100091062	1.02718	0.0251087	0	0	0	0	0.0559585	0	0	0	0	0	0	0.0559585	18.3561
Omy100067314	1.14619	0	0.0277382	0.0329902	0	0	0.0624674	0.0230697	0	0	0.0290288	0.0272019	0.0283535	0.0624674	18.3486
Omy100131261	1.19045	0.064414	0.0631249	0	0	0	0	0	0	0	0.0652196	0	0	0.0652196	18.253
Omy200097719	0.618395	0	0	0	0	0	0.0346329	0	0	0	0	0	0	0.0346329	17.8557
Omy100112632	1.26181	0	0	0	0	0	0.0706898	0	0.0632911	0.0681848	0.0652807	0	0	0.0706898	17.85
Omy100074315	0.770863	0	0	0	0	0	0.0432037	0	0	0	0	0	0	0.0432037	17.8425
Omy200056201	1.51935	0.0767704	0	0	0	0	0.0854317	0	0	0	0	0	0	0.0854317	17.7844
Omy200036802	1.01748	0	0	0.0574201	0	0	0.0182837	0	0.0327843	0	0.016799	0.0319874	0	0.0574201	17.7199
Omy100100577	5.06293	0	0	0	0	0	0.286425	0	0	0	0	0	0	0.286425	17.6763
Omy200065845	0.528599	0	0	0	0	0	0	0	0.0301472	0	0	0	0	0.0301472	17.5339
Omy100110551	1.79042	0	0	0	0	0	0.102248	0	0	0	0.0629781	0	0	0.102248	17.5105
Omy100134043	0.697314	0.0399436	0	0	0	0	0	0	0.0198564	0	0	0.0194051	0	0.0399436	17.4575
Omy200006948	2.15437	0.123436	0	0	0	0.0585535	0.0684377	0.050654	0	0.0660126	0	0	0	0.123436	17.4533
Omy200134859	0.93494	0	0	0	0	0	0.0539293	0	0.0482849	0	0.0498027	0	0	0.0539293	17.3364
Omy200110240	1.5522	0	0	0.0236628	0	0	0.0896114	0	0	0	0	0	0	0.0896114	17.3215
Omy100098315	3.02438	0	0	0	0	0	0.176215	0	0	0	0	0	0.107375	0.176215	17.163
Omy300083860	0.648685	0	0	0	0	0	0	0	0	0	0.0378246	0	0	0.0378246	17.1498
Omy200128435	1.69313	0	0	0	0	0	0.0987647	0	0.0295309	0	0	0	0	0.0987647	17.1431
Omy200087736	2.16937	0.125819	0.022697	0.0665426	0.0128056	0.021756	0.126778	0.0187669	0	0	0	0.0110413	0	0.126778	17.1116
Omy100221180	2.42696	0	0	0	0	0	0.142159	0	0	0	0	0	0	0.142159	17.0721
Omy100077326	0.993708	0.0250002	0.0251339	0.0583981	0	0.0239034	0	0	0.0249072	0.0537422	0	0	0	0.0583981	17.0161
Omy100188008	1.17137	0	0	0	0	0	0.0384613	0	0.0689646	0	0	0	0	0.0689646	16.9851
Omy200070493	1.462	0.0865279	0	0.0249471	0	0	0.0719939	0	0.021507	0	0.0220096	0	0	0.0865279	16.8963
Omy100097398	1.27448	0.0755596	0	0.0656941	0	0	0.0418931	0	0	0	0.0386875	0	0	0.0755596	16.8673
Omy200091836	1.9517	0	0	0	0	0	0.116118	0	0	0	0	0	0	0.116118	16.8079
Omy200073436	0.82778	0.0296268	0	0	0	0	0.0492565	0	0	0	0.0303386	0	0	0.0492565	16.8055
Omy100114680	0.555484	0	0	0	0	0	0.0330936	0	0	0	0	0	0	0.0330936	16.7852
Omy200069051	4.05656	0	0	0	0.0808741	0.0689223	0.24178	0	0	0	0.0374351	0.0703722	0	0.24178	16.7779
Omy200059013	34.5115	0.296233	0.621192	2.06228	0.183335	0.21892	1.05704	0	0	0.03523	0.202124	0.127273	0.166846	2.06228	16.7346
Omy200091624	13.887	0.830797	0	0.225406	0.184855	0.157537	0.245424	0	0.0549528	0.236881	0.42492	0.0803439	0	0.830797	16.7153
Omy200203021	0.903208	0	0	0.0542736	0	0.0146872	0.051625	0	0	0	0	0	0	0.0542736	16.6418
Omy100088603	2.3564	0	0.0346868	0.0818753	0.0781834	0.0836865	0.0975656	0	0.0349205	0.0942553	0.144046	0.0682397	0.0354562	0.144046	16.3587
Omy100110849	10.1294	0.159957	0.315045	0.466932	0.0895805	0.303511	0.620446	0	0.2381	0.171088	0.245176	0	0	0.620446	16.3259
Omy100033790	7.93203	0.110002	0	0.127849	0.0608549	0.104062	0.487916	0	0	0	0.280529	0.0531167	0	0.487916	16.257
Omy100210461	0.742506	0	0	0	0	0	0.0457137	0	0	0	0.0212147	0	0	0.0457137	16.2425
Omy200023304	2.11051	0.0396394	0	0	0	0.0375316	0.131165	0.032442	0	0	0	0	0	0.131165	16.0905
Omy100026613	1.56111	0.0874721	0	0	0	0	0.0971103	0	0	0	0	0	0	0.0971103	16.0756
Omy100086584	4.27874	0.0346972	0.0170845	0.0603339	0	0	0.269273	0	0	0	0.0355309	0	0	0.269273	15.89
Omy200108851	2.74942	0.060105	0.0888213	0.174061	0	0	0	0	0	0.0639745	0.122499	0	0	0.174061	15.7957
Omy200107001	2.67124	0	0.0215162	0	0	0.041457	0.169561	0	0	0	0	0	0	0.169561	15.7539
Omy200130012	3.77745	0	0	0.0843841	0	0.0685495	0.239781	0	0	0	0	0	0	0.239781	15.7537
Omy100114918	1.37107	0	0	0	0	0	0.0870886	0	0	0	0.0804247	0	0	0.0870886	15.7434
Omy100118666	2.03524	0	0	0	0	0	0.0949008	0	0	0	0.130439	0	0	0.130439	15.603
Omy100095773	0.98266	0.0544855	0	0.0633255	0	0	0	0	0	0	0	0	0	0.0633255	15.5176
Omy100095435	0.592187	0	0	0.0381622	0	0	0.0364099	0	0	0	0	0	0	0.0381622	15.5176
Omy100088017	2.40435	0.039196	0.155478	0	0	0	0.129698	0	0	0.0834387	0.0798849	0	0	0.155478	15.4643
Omy100104342	1.15803	0	0	0	0.0253288	0	0.0751944	0	0	0	0	0	0	0.0751944	15.4005
Omy100065636	1.07117	0.0156854	0.0312317	0.0545651	0.0697195	0.0147661	0.051949	0.0127844	0.0465129	0.0166743	0.0478498	0.0453148	0.0316262	0.0697195	15.364
Omy100080415	0.694932	0	0.0408653	0	0	0	0.0456521	0	0	0	0.0209442	0	0	0.0456521	15.2223
Omy100148996	0.551376	0	0	0	0	0	0.0362393	0	0	0	0	0	0.0166595	0.0362393	15.2149
Omy200000657	1.09449	0	0	0	0	0	0.0719576	0	0	0	0	0	0	0.0719576	15.2102
Omy200110546	1.80377	0	0	0	0	0	0.118611	0	0	0	0	0	0	0.118611	15.2074
Omy200196977	0.674295	0.0443737	0	0	0	0	0	0	0	0	0	0	0	0.0443737	15.1958
Omy100120917	1.10772	0	0	0.0548631	0.0263179	0	0.0264117	0	0	0	0.0729172	0.0231114	0	0.0729172	15.1915
Omy100107445	0.599737	0	0	0.03989	0.0382082	0	0.0190035	0	0.0170134	0.0367098	0	0	0	0.03989	15.0347
Omy200120712	3.69663	0	0	0	0	0	0.245877	0	0	0	0	0	0	0.245877	15.0344
Omy200100533	1.9491	0	0	0	0.0431566	0.0371118	0.129698	0	0	0	0	0	0	0.129698	15.028
Omy200086767	2.85714	0	0	0	0	0	0.19175	0	0.137382	0	0	0	0.140184	0.19175	14.9003
Omy200117102	0.537318	0.0169933	0	0	0	0.0161545	0	0	0	0.03653	0	0	0	0.03653	14.7089
Omy100101572	0.60832	0.0248899	0.0247058	0.0289281	0.0275389	0.0117728	0.0413811	0	0	0.0132942	0.0126622	0.0120186	0	0.0413811	14.7005
Omy100202696	1.47427	0	0	0	0	0	0.100299	0	0	0	0	0	0	0.100299	14.6987
Omy200225605	0.509571	0	0	0	0	0	0.0346792	0	0	0.0334503	0	0	0	0.0346792	14.6938
Omy200078970	1.5508	0	0	0	0	0	0.105648	0.0781954	0	0.0508886	0	0	0	0.105648	14.6789
Omy200113966	3.36632	0	0	0.0807153	0	0	0.229356	0	0	0	0	0	0	0.229356	14.6773
Omy300067529	1.02988	0.0351929	0	0	0	0	0.0391634	0	0.0702236	0	0	0.0341541	0	0.0702236	14.6657
Omy100092345	3.78579	0	0.258305	0.151225	0	0.0618992	0.144476	0	0	0.208665	0.066193	0	0	0.258305	14.6563
Omy100090290	4.14119	0.14233	0	0	0	0.135032	0.157826	0	0.282614	0	0	0	0	0.282614	14.6531
Omy100113546	1.67728	0.0249938	0.0742593	0.11563	0	0.0236647	0.0551602	0	0.049387	0	0.0762458	0.0481864	0.0250368	0.11563	14.5056
Omy100078915	3.65632	0	0	0.0355253	0	0	0.136634	0	0	0	0.252357	0	0	0.252357	14.4887
Omy200068366	2.42533	0.0604345	0.119975	0.0348481	0	0	0.167581	0	0	0	0	0	0	0.167581	14.4725
Omy100138225	1.13725	0.0415623	0	0	0	0.0787488	0	0	0	0.0445099	0	0	0	0.0787488	14.4414
Omy100182543	2.87679	0	0.134164	0	0	0	0.199316	0	0	0.14413	0	0	0	0.199316	14.4333
Omy100126343	0.733374	0	0	0	0	0	0.0508112	0	0	0	0	0	0	0.0508112	14.4333
Omy300031168	1.06862	0	0	0	0	0.0725498	0	0	0	0	0	0.074076	0	0.074076	14.4261
Omy200012471	2.08874	0	0	0.0336524	0	0	0.145631	0	0	0	0	0	0	0.145631	14.3427
Omy200117741	4.98194	0.0676891	0.0447195	0.104724	0.350774	0	0.249924	0	0.0223962	0.0240636	0.0232156	0.0218872	0	0.350774	14.2027
Omy200092388	0.800456	0	0	0.0293538	0	0	0.0564486	0	0	0	0	0	0	0.0564486	14.1803
Omy100202723	1.51923	0.0289473	0	0.011146	0.0106935	0	0.107171	0	0	0	0.00996055	0.00939061	0	0.107171	14.1758
Omy100085380	0.797285	0	0	0	0	0	0.0562843	0	0	0	0	0	0	0.0562843	14.1653
Omy200207980	0.520303	0.0370729	0	0	0	0	0	0	0	0	0	0	0	0.0370729	14.0346
Omy300006425	17.3332	0.558125	0.370504	0.647355	0.206799	1.23602	0.275212	0.101849	0.369786	0.464472	0.700145	0.060287	0.125717	1.23602	14.0234
Omy200093748	6.90136	0.0561492	0.0564495	0.13116	0.12563	0.213819	0.187621	0	0.280337	0.0604268	0.288533	0.49242	0.0567987	0.49242	14.0152
Omy100135866	0.872767	0.0624924	0	0	0	0	0	0	0	0	0	0	0	0.0624924	13.966
Omy200100926	0.679387	0	0	0.0487374	0	0	0	0	0.0413714	0	0.0428851	0	0	0.0487374	13.9398
Omy200108919	0.579767	0	0	0.0416754	0	0	0.0395097	0	0	0	0	0	0	0.0416754	13.9115
Omy100074873	3.98494	0	0	0	0	0	0.28709	0.0235646	0	0	0.058925	0	0.0582945	0.28709	13.8804
Omy100093222	6.11267	0	0	0	0	0	0.444484	0	0	0	0.0452544	0	0	0.444484	13.7523
Omy200090289	5.02165	0.0599153	0.118945	0	0	0	0.365368	0	0	0.0640844	0.183671	0.0580389	0	0.365368	13.7441
Omy100079314	2.53868	0.04537	0	0	0	0.0287426	0.184747	0	0	0	0	0.0293472	0	0.184747	13.7414
Omy100086491	1.08009	0	0	0	0	0	0.0790743	0	0	0	0	0	0	0.0790743	13.6592
Omy200074490	1.31483	0.029104	0.0289749	0.0339219	0.0644843	0.0273983	0.0963038	0.0237212	0.0575087	0	0.0891651	0.0840808	0.0291542	0.0963038	13.6529
Omy200090442	1.38839	0.0456582	0.0903682	0	0	0.0436552	0.101756	0	0	0.0981503	0	0	0.0929644	0.101756	13.6443
Omy200166665	2.73312	0	0	0	0	0	0.200349	0	0	0	0	0.0292585	0	0.200349	13.6418
Omy200075039	2.77602	0	0	0	0	0	0.203512	0	0	0	0	0	0	0.203512	13.6405
Omy200174731	1.01372	0.0300351	0.059626	0	0	0	0.0499803	0.0123509	0.0745695	0	0	0	0	0.0745695	13.5943
Omy100113531	0.686328	0	0	0	0	0	0	0	0	0	0.0506164	0	0	0.0506164	13.5594
Omy100146776	2.98126	0.0826321	0	0	0.0459947	0	0.0916287	0	0.0410193	0	0.0423087	0.220061	0	0.220061	13.5475
Omy200084140	1.03596	0	0	0.076613	0	0	0.0730951	0	0	0	0	0	0	0.076613	13.522
Omy100176191	1.7378	0	0	0	0	0	0.12853	0	0	0	0	0	0	0.12853	13.5206
Omy100184811	0.51905	0.0387453	0	0	0	0	0	0	0	0	0	0	0	0.0387453	13.3965
Omy200128020	1.14971	0.0194674	0	0	0	0	0.0859274	0	0	0	0.0396762	0	0	0.0859274	13.38
Omy100125157	0.705343	0	0.0117041	0	0.0133119	0.0225513	0.0527518	0	0.0471987	0	0.0486824	0	0	0.0527518	13.371
Omy100150216	1.4131	0	0	0	0.0267514	0	0.105795	0.019643	0	0	0.024301	0	0	0.105795	13.357
Omy100102901	0.881884	0	0.0662185	0	0	0.0210917	0	0	0	0	0.0229781	0	0	0.0662185	13.3178
Omy100131931	1.72743	0	0	0.130107	0	0	0.0931414	0	0	0	0	0	0	0.130107	13.277
Omy100095434	0.680277	0	0	0.0107011	0	0.0176066	0.0514328	0	0	0	0.038008	0	0	0.0514328	13.2265
Omy200117475	2.24541	0	0	0	0	0	0.170266	0	0	0	0.0895447	0	0	0.170266	13.1877
Omy200082348	4.39233	0.0926182	0	0.026703	0.102791	0.131804	0.333886	0.056893	0	0.0495933	0.237109	0.0897175	0.0702221	0.333886	13.1552
Omy100141248	3.29382	0	0.0371644	0.131246	0.12578	0.0716076	0.250973	0	0.0749356	0.0807297	0.193476	0	0	0.250973	13.1242
Omy100015890	1.09293	0	0	0	0	0	0.083312	0	0	0	0.0574101	0	0	0.083312	13.1185
Omy200094275	2.05824	0	0.0141582	0	0	0	0.156929	0	0.0281009	0	0	0	0	0.156929	13.1158
Omy200132136	0.683492	0.0469956	0	0	0.0523175	0	0.0521123	0	0	0	0	0	0	0.0523175	13.0643
Omy100129503	1.03118	0	0.036377	0	0	0	0.0409058	0	0	0.0790193	0	0	0	0.0790193	13.0497
Omy100179943	0.946015	0.0624924	0	0.0726313	0	0	0	0	0	0	0	0	0	0.0726313	13.0249
Omy200234141	3.71121	0.0861006	0	0.10007	0	0	0.286296	0	0	0	0	0.124726	0	0.286296	12.9628
Omy100139546	3.7426	0.0830904	0.0820715	0.140591	0.0427858	0.223958	0.289954	0	0.0507058	0.0341088	0.117843	0.012322	0.0129259	0.289954	12.9076
Omy100067974	12.9515	0.49462	0	0	0	0	1.00566	0	0	0	0.0424795	0	0	1.00566	12.8787
Omy100106451	1.12621	0	0	0	0	0	0.0875226	0	0	0.021146	0	0	0	0.0875226	12.8677
Omy200084297	9.22382	0	0	0	0	0	0.717723	0	0	0	0	0	0.245892	0.717723	12.8515
Omy100135936	6.78208	0.0955363	0	0	0	0	0.529618	0	0.09485	0	0	0	0	0.529618	12.8056
Omy100115791	3.70437	0.00641076	0.00638233	0.0297732	0.0141171	0	0.289821	0	0.00632478	0.00683201	0.00649093	0.0123595	0.00650409	0.289821	12.7816
Omy200137721	8.51913	0.241055	0.167516	0.111957	0.29572	0.159733	0.667635	0.0592537	0.0717609	0.154546	0.17215	0.116568	0	0.667635	12.7602
Omy100139631	8.30397	0.124095	0	0.108451	0.622088	0	0.653676	0.0509244	0.184806	0.165954	0	0.120209	0	0.653676	12.7035
Omy100135465	2.01645	0	0.0286419	0	0	0	0.158776	0	0	0	0	0	0	0.158776	12.7
Omy200022883	1.87405	0.119891	0.0597715	0.0697682	0.0936205	0.102703	0.12002	0.0196968	0.0835492	0.0643858	0.147602	0.0814993	0.0969871	0.147602	12.6967
Omy100223143	9.02592	0	0.0380756	0	0.0141846	0.0486511	0.711142	0	0.0254561	0	0.0393002	0	0	0.711142	12.6922
Omy200118139	1.20205	0	0	0.0950846	0	0	0.0302024	0	0	0.0581858	0	0	0	0.0950846	12.6419
Omy100101848	0.76969	0	0	0	0	0	0	0	0	0	0	0	0.0609077	0.0609077	12.637
Omy100104412	1.41613	0.0761502	0.100619	0	0	0.0239735	0.112405	0	0	0	0	0	0	0.112405	12.5984
Omy200106686	10.8044	0.0323856	0.255918	0.0749137	0	0	0.857782	0	0.160028	0	0.3296	0.0311238	0	0.857782	12.5958
Omy200122454	1.66584	0.0600021	0	0	0	0	0.132422	0	0	0	0.12229	0	0	0.132422	12.5798
Omy100075207	0.742824	0	0.0265898	0.0311295	0.0591762	0	0.0589441	0	0	0	0	0	0	0.0591762	12.5528
Omy200086776	0.974008	0	0	0	0.0776391	0	0	0	0	0	0	0	0	0.0776391	12.5453
Omy100071809	1.69465	0.0914915	0.135203	0.0533184	0	0.0863779	0	0	0	0.0973815	0.0932338	0.0881949	0	0.135203	12.5341
Omy300015290	0.718754	0	0	0.0574055	0	0.0468594	0.0547696	0	0	0	0.0505787	0	0.0500375	0.0574055	12.5206
Omy300027598	3.33842	0.0570727	0	0.266633	0	0	0.254047	0	0.0568606	0.184109	0.116709	0.111114	0.116206	0.266633	12.5206
Omy200100917	0.843895	0	0	0	0	0	0	0	0	0	0.067502	0	0	0.067502	12.5018
Omy100021101	132.686	0.112305	0	0	0	0	10.6164	0	0	0.0299923	0.316813	0	0.0286243	10.6164	12.4982
Omy300032408	1.75954	0.132231	0	0	0	0	0.0730557	0.107998	0	0.14092	0	0	0	0.14092	12.4861
Omy200043750	1.04444	0.0544005	0	0	0	0	0.0603234	0	0	0	0.0837401	0	0	0.0837401	12.4724
Omy200096437	1.9496	0.0705172	0	0	0	0	0.15639	0	0	0	0	0	0.0536928	0.15639	12.4663
Omy200107674	5.44781	0.0788642	0.315903	0.368439	0	0.0754044	0.43952	0	0	0	0.0806351	0	0	0.43952	12.3949
Omy200110805	7.83871	0	0	0.09924	0.0635345	0.0541452	0.632768	0	0	0	0.14592	0.0277261	0	0.632768	12.388
Omy200106330	2.87213	0.0231644	0.114984	0.0805367	0	0.0884655	0.232349	0.0191447	0.0231437	0.074725	0	0.0900596	0.0237325	0.232349	12.3613
Omy200138182	1.12325	0	0.0912065	0	0	0	0.0254381	0	0	0	0.0470468	0	0	0.0912065	12.3154
Omy200084610	0.815898	0	0	0	0	0	0.0665613	0	0	0	0	0	0	0.0665613	12.2578
Omy200057247	10.8994	0.288188	0	0.167472	0.160411	0.889176	0.55913	0	0	0.308048	0.147556	0	0	0.889176	12.2578
Omy100094325	0.696147	0.0170099	0.0168333	0.0197131	0	0.032434	0.0568381	0	0	0	0	0	0	0.0568381	12.2479
Omy100156773	1.33669	0.0329955	0	0	0	0	0.109181	0	0	0	0	0	0	0.109181	12.2429
Omy100077076	1.11731	0	0	0	0	0	0.091299	0	0	0	0	0	0	0.091299	12.2379
Omy200095122	6.33492	0.165003	0	0.0639247	0	0	0.518287	0	0	0.0588282	0.0559613	0	0	0.518287	12.2228
Omy100122285	12.4864	0	0.149025	0.0247627	0	0	1.02386	0	0.0426358	0.0458749	0.13221	0	0	1.02386	12.1955
Omy100218212	3.84915	0.0219037	0	0.0509149	0	0	0.315718	0	0.0217464	0.10544	0.06729	0	0	0.315718	12.1917
Omy100125573	1.83214	0.0588536	0.0292092	0	0	0.0139991	0.146816	0	0.0292154	0.0314744	0.150476	0.142526	0	0.150476	12.1756
Omy100088418	1.68132	0	0	0	0	0	0.138135	0	0	0	0	0	0	0.138135	12.1716
Omy200015783	1.14817	0.029254	0.00731666	0.0591715	0.0242756	0.0903402	0.0892621	0.02396	0.094485	0.0704112	0.0599137	0.0495696	0.00736191	0.094485	12.1519
Omy200093802	0.834647	0	0	0	0	0.0593523	0.0690789	0	0	0	0.0317347	0	0	0.0690789	12.0825
Omy200059662	0.82776	0.0155325	0.0461487	0.0359293	0	0.0438664	0.0685128	0	0	0.0165531	0.0318596	0.0299456	0.0157586	0.0685128	12.0818
Omy100104281	13.7215	0.146442	0.0205875	0.19438	0.0465462	0.0396675	1.13594	0	0.0207262	0.0894415	0.042816	0.0201894	0	1.13594	12.0794
Omy100069150	1.02461	0	0	0	0	0	0.0848325	0	0	0	0	0	0	0.0848325	12.0781
Omy100124459	0.921106	0	0.0172021	0.0399687	0	0.048892	0.0762669	0	0.0682845	0	0	0.0666246	0.0348387	0.0762669	12.0774
Omy100065975	1.10892	0	0	0	0	0.0195888	0.0918464	0	0.0205292	0	0	0.0201195	0.0211112	0.0918464	12.0737
Omy200097146	3.38249	0	0	0	0.105703	0	0.280198	0	0.0627179	0	0.0646894	0.0306896	0.0639972	0.280198	12.0718
Omy200127989	1.36068	0	0	0	0	0	0.112733	0	0	0.0271845	0	0	0	0.112733	12.0699
Omy100071894	0.774223	0	0.0284742	0	0.0643774	0	0	0	0	0	0	0.0560177	0.0585845	0.0643774	12.0263
Omy100113049	0.514975	0	0.038204	0.0225397	0.0428472	0.0366203	0	0	0.0190791	0.0411668	0.0391605	0.03717	0	0.0428472	12.0189
Omy200119292	0.762082	0.0634278	0	0	0	0	0.0468127	0	0	0	0.0214767	0	0	0.0634278	12.015
Omy200134511	0.839164	0	0.0596774	0.0698764	0	0	0	0	0	0	0	0.029031	0.03026	0.0698764	12.0093
Omy200196847	4.86182	0.0487475	0.0081281	0	0	0.00768581	0.405497	0	0.0322878	0	0	0	0.0822029	0.405497	11.9898
Omy100142586	17.356	0.0968631	0.385346	0.112579	0	0.045816	1.45024	0	0.240214	0.0518663	0.64442	0.609465	0	1.45024	11.9676
Omy200102677	2.91839	0.0262881	0.0524437	0.245151	0	0.0751159	0.117095	0	0	0.02822	0.0816765	0.0255121	0.133983	0.245151	11.9045
Omy100092486	2.27064	0.143501	0.113727	0.10007	0.0319503	0	0.19095	0.0353084	0.0997493	0.0613944	0.0589681	0	0	0.19095	11.8913
Omy200093078	22.2714	0.237849	0.0591673	0.17293	0.166099	0.0567144	1.88384	0	0.23672	0.0637557	0.427674	0	0	1.88384	11.8224
Omy200006458	5.53443	0	0	0	0	0	0.390579	0	0	0	0.469132	0	0	0.469132	11.7972
Omy200121867	16.9338	0	0	0.104052	0.0250687	0.658318	1.43901	0.0183314	0.0889467	0.0718472	0.252556	0	0.204501	1.43901	11.7677
Omy200121034	0.943864	0.0786657	0	0	0	0	0.058059	0	0.026028	0.0560017	0.0802527	0	0	0.0802527	11.7612
Omy200060810	1.35764	0	0.0413535	0	0	0	0.115463	0	0.0621313	0.0445605	0.106793	0.0202397	0	0.115463	11.7582
Omy200094248	0.937967	0	0.0158687	0.0185835	0	0.0305755	0	0	0.080014	0	0	0	0	0.080014	11.7225
Omy300029246	0.929381	0.0258798	0.025765	0	0	0.0488666	0.0571157	0.0210933	0.0511377	0.0275803	0.0792871	0.0750694	0	0.0792871	11.7217
Omy300051918	14.1914	0.121727	0.686121	0.756503	0.316987	0.115785	1.21613	0.100137	0.121107	0.260928	0.291062	0.157237	0.040911	1.21613	11.6693
Omy200108117	4.80578	0.0873953	0.0648908	0.0255902	0	0.0622452	0.411837	0	0.0217226	0	0.134243	0	0	0.411837	11.6691
Omy200060133	6.33519	0.129086	0	0.179859	0	0	0.54344	0	0.204854	0.0551732	0.211293	0	0.156774	0.54344	11.6576
Omy100097533	1.83434	0.0383005	0.0385053	0.044387	0	0	0.128095	0	0	0	0.157654	0.0743399	0	0.157654	11.6352
Omy100081364	2.59992	0	0	0	0	0.176598	0.223587	0	0	0	0.0317692	0	0	0.223587	11.6282
Omy100001985	17.0178	0.872242	0.193052	1.46439	0.162738	0.412608	1.39646	0.0794987	0.0481518	0.0517367	0.346848	0.0941148	0.440644	1.46439	11.621
Omy100180390	1.57509	0.0143975	0	0.0167334	0.0239928	0.0136593	0.135714	0.0118165	0.0142941	0	0	0.0278932	0.0219249	0.135714	11.606
Omy200060044	1.00902	0.078715	0	0	0	0	0.0872851	0	0	0	0.080089	0	0	0.0872851	11.5601
Omy300018386	1.79211	0	0	0.0650534	0	0	0.155124	0	0	0	0	0	0	0.155124	11.5528
Omy100133103	0.648241	0	0	0	0	0	0.0561153	0	0	0	0	0	0	0.0561153	11.552
Omy100136360	2.18571	0	0	0	0	0	0.189322	0	0	0.0304598	0	0	0	0.189322	11.5449
Omy100218282	1.48117	0.0369002	0.12834	0	0	0	0.122753	0	0.0182917	0.0394678	0.0755737	0	0	0.12834	11.5409
Omy100128575	7.56351	0.118206	0	0.137384	0	0	0.655378	0	0	0	0.302227	0	0	0.655378	11.5407
Omy200031809	2.19598	0	0	0	0	0	0.190338	0.0234101	0	0	0	0	0	0.190338	11.5373
Omy200159456	1.78899	0.155257	0.0308218	0.0721786	0.0345677	0	0.0344322	0.0509698	0.0308284	0	0	0	0	0.155257	11.5228
Omy100135693	0.602023	0	0.022507	0.0522946	0	0.0426874	0.0498933	0	0	0	0	0	0	0.0522946	11.5121
Omy200033887	10.9843	0	0	0	0	0.0209577	0.957786	0	0	0.0473915	0.0228321	0	0	0.957786	11.4684
Omy100114608	0.797588	0.0246076	0	0	0	0.0696299	0	0	0	0.0523836	0.0249153	0	0	0.0696299	11.4547
Omy200060829	3.20931	0.280462	0	0	0	0	0.103666	0	0	0	0.191467	0	0	0.280462	11.443
Omy300019792	0.688647	0	0	0	0	0	0	0	0	0.0602538	0.0576875	0	0	0.0602538	11.4291
Omy100075925	1.53638	0	0	0	0.0379195	0	0.0374904	0	0.134448	0	0.0348909	0	0	0.134448	11.4274
Omy200097292	2.28558	0.0937385	0	0	0	0	0.103944	0	0.0930652	0.200522	0.0483033	0	0	0.200522	11.3981
Omy100088478	5.44334	0	0	0.0510432	0.0488911	0.479218	0.146098	0	0	0.0235162	0.044973	0	0.0444918	0.479218	11.3588
Omy100078019	18.4691	0.0239974	0	0	0	0	1.6313	0	0	0	0	0	0	1.6313	11.3217
Omy300041730	2.09764	0.167246	0	0.096438	0	0	0.18558	0	0.0415699	0.178883	0.129272	0	0	0.18558	11.3031
Omy200136956	1.05781	0	0	0	0	0.0401003	0.093739	0	0	0	0	0.0205341	0	0.093739	11.2846
Omy200087788	0.754272	0.0149958	0.0148401	0	0.0333466	0.0142556	0.0668407	0	0	0	0.0153325	0	0	0.0668407	11.2846
Omy200101485	1.87812	0	0	0	0	0.166508	0.0778014	0	0	0	0.0356936	0	0	0.166508	11.2794
Omy200099441	30.9431	0.250643	0.217691	0.564551	0.174818	0.371506	2.74439	0.0257139	0.186588	0.0670209	1.01093	0.0303492	0.0317399	2.74439	11.275
Omy100069971	51.8681	0.235084	0.0195988	0.0910748	0.087235	0.241776	4.60532	0.99686	3.676	0.230514	0.0199323	0.0759071	0	4.60532	11.2626
Omy200081571	1.35602	0.0932373	0.0308493	0	0	0	0.12055	0.0255076	0.0308558	0	0	0	0	0.12055	11.2486
Omy200000168	6.42624	0	0.0281937	0.033017	0.127486	0	0.571438	0	0.0569282	0.0306599	0.087764	0	0	0.571438	11.2457
Omy100082241	1.16317	0.0224538	0	0.0260968	0	0	0.0746954	0	0	0	0.103544	0	0	0.103544	11.2337
Omy100124957	45.5494	0.0951199	0	0.0246073	0.0589968	0	4.06137	0	0	0.0792734	0.151628	0	0	4.06137	11.2153
Omy200233102	1.55371	0.0954056	0	0.13882	0.0267148	0	0	0	0.0236465	0	0	0	0	0.13882	11.1923
Omy100085562	15.372	0.0560585	0	0.0654738	0.0311648	0.0266458	1.37395	0	0	0.0602538	0.0576875	0	0	1.37395	11.1882
Omy100111351	0.997852	0	0.0268766	0	0	0	0.0892491	0	0	0	0.027687	0.0781499	0	0.0892491	11.1805
Omy100071702	3.24632	0.0237023	0	0	0	0	0.29064	0	0	0	0	0	0	0.29064	11.1696
Omy200227102	0.684548	0.0311201	0.0614793	0	0	0	0	0	0	0	0	0	0	0.0614793	11.1346
Omy100227185	0.649916	0	0.0583691	0	0	0	0.0163236	0	0.0291908	0	0	0.0569623	0	0.0583691	11.1346
Omy100118894	1.68546	0	0	0	0	0	0.151559	0	0	0	0	0.0529446	0	0.151559	11.1208
Omy100129350	0.754722	0	0.016644	0	0	0	0.0553694	0	0	0.0355443	0.0679275	0.0160668	0.0167469	0.0679275	11.1107
Omy100063956	5.52482	0.128201	0.190378	0.073924	0	0	0.497653	0	0.1271	0.137122	0.459064	0	0	0.497653	11.1017
Omy100086045	5.66476	0.0657938	0	0.0764685	0	0	0.5107	0	0	0	0.235163	0	0	0.5107	11.0921
Omy100102258	0.848071	0	0	0	0	0	0.0767209	0.0283336	0	0	0.0356525	0	0	0.0767209	11.054
Omy100064418	1.36626	0	0	0	0	0	0.123934	0	0.110962	0	0	0	0	0.123934	11.0241
Omy100083055	0.600384	0.0246769	0	0	0	0.0232306	0.054461	0	0	0	0	0	0	0.054461	11.0241
Omy100064044	1.73871	0.0948863	0.0474637	0	0	0	0.157826	0	0	0.0507444	0.0485831	0.0459573	0	0.157826	11.0166
Omy100124477	0.725079	0.0593544	0	0	0.0330379	0.0281555	0.0658167	0	0	0	0	0	0	0.0658167	11.0166
Omy100130277	0.523966	0	0	0	0	0	0.0475613	0	0	0.0458759	0	0	0	0.0475613	11.0166
Omy100231362	0.522039	0	0	0	0	0	0.0473864	0	0	0	0	0	0	0.0473864	11.0166
Omy100077283	0.576823	0	0	0	0	0	0.0523947	0	0	0	0	0	0	0.0523947	11.0092
Omy200043660	8.04725	0.408242	0	0	0	0	0.731591	0	0	0	0.290148	0	0	0.731591	10.9997
Omy100127914	3.1266	0.0490774	0.0969548	0.284251	0	0.278273	0.054229	0.0400004	0.145395	0.0523022	0.251023	0	0.0989537	0.284251	10.9994
Omy200059513	24.1817	0	0.0859256	0.0990509	0	0	2.09502	0	0	0.18373	2.19937	0.166397	0	2.19937	10.9949
Omy100001007	4.30122	0.0390768	0	0	0	0.0747251	0.391722	0	0	0.0419487	0	0.0381546	0	0.391722	10.9803
Omy200134633	1.72654	0.10241	0.0508265	0	0.0570038	0	0.141912	0	0.076292	0.109536	0.157306	0	0.0257721	0.157306	10.9756
Omy100113110	3.71471	0	0	0	0	0	0.338605	0	0	0.0593903	0.113722	0	0	0.338605	10.9706
Omy200146877	1.0961	0	0	0.0999168	0	0.054234	0.0950408	0	0.0567545	0	0.0290815	0	0	0.0999168	10.9701
Omy100124821	1.36501	0.0809066	0	0	0	0	0	0	0.0803254	0	0.124542	0.0390673	0	0.124542	10.9603
Omy100100695	7.94636	0.492174	0.108504	0	0.303856	0	0.727285	0	0.651165	0	0	0.0527837	0	0.727285	10.9261
Omy200150111	1.09407	0	0.098332	0	0	0	0.0549993	0	0	0	0	0	0.100359	0.100359	10.9015
Omy100094063	6.09911	0.252069	0.0627045	0	0	0	0.559923	0	0.0627179	0	0.0646894	0.0305036	0.191177	0.559923	10.8928
Omy200043958	32.4954	0.103408	0.274702	0	0	0	2.98619	0	0	0.036974	0.955266	0.367988	0	2.98619	10.8819
Omy200186258	1.50351	0.0339537	0.0111638	0	0	0	0.13826	0	0.011239	0	0.0115343	0	0	0.13826	10.8745
Omy100097736	0.951748	0	0.051873	0	0	0	0.0875753	0	0	0	0	0.0255901	0	0.0875753	10.8678
Omy200080291	0.89669	0	0	0.0386679	0	0	0	0.0826133	0	0	0	0.0323808	0	0.0826133	10.8541
Omy200174706	0.911871	0	0	0	0	0	0.0840594	0	0	0	0.0517515	0	0	0.0840594	10.8479
Omy100079359	6.20799	0.105669	0.115128	0.0980603	0.047198	0.130239	0.574072	0	0.020982	0.0790727	0.162242	0.0102671	0	0.574072	10.814
Omy200117089	4.52643	0.19379	0.192007	0.0476128	0.113574	0.00970683	0.418805	0.0502391	0.172204	0.240118	0.146529	0.00985254	0.0412101	0.418805	10.808
Omy200136829	2.47844	0.0788931	0	0.229587	0.0878271	0.0748478	0.218648	0.0647501	0	0	0.0802702	0	0	0.229587	10.7952
Omy100128918	1.4306	0.0279413	0	0.0485862	0.046563	0.132543	0.0309834	0	0.0277406	0.059771	0	0	0	0.132543	10.7935
Omy100037572	2.90923	0.0694636	0	0	0.0773298	0.0987579	0.269645	0	0.0689646	0	0.177603	0	0	0.269645	10.7891
Omy300030533	2.85753	0	0.0396028	0.0233649	0.0220721	0.0377431	0.26557	0.0326777	0.0197776	0	0.0817129	0.0774141	0.0808386	0.26557	10.76
Omy200097633	1.25507	0	0	0	0	0	0.116643	0.0431667	0	0	0.0538591	0	0	0.116643	10.7599
Omy100124512	2.49796	0	0	0	0	0	0.232236	0	0	0	0	0	0	0.232236	10.7561
Omy100121345	0.86482	0.0404813	0.080495	0	0	0.051291	0	0	0	0	0	0	0	0.080495	10.7438
Omy200115367	9.8783	0.103883	0.0412058	0.192992	0	0.0590196	0.92065	0	0	0.0444013	0.340627	0.0804254	0	0.92065	10.7297
Omy200107472	4.23034	0.302577	0.0600749	0.0156178	0.0223933	0.00635597	0.394838	0	0.00666113	0.0718634	0	0.0390505	0.0205499	0.394838	10.7141
Omy200131239	2.83411	0	0.236701	0	0	0	0.264916	0	0	0	0.147061	0	0	0.264916	10.6981
Omy200138730	1.3652	0	0	0.127654	0	0.104372	0.122052	0	0	0	0.0751759	0	0.0743715	0.127654	10.6946
Omy100078278	8.53274	0.172262	0	0	0.027445	0	0.800264	0.00671691	0	0.0438693	0.344051	0	0	0.800264	10.6624
Omy300021295	13.3806	0.182939	0	0.0421537	0	0.208267	1.25632	0	0	0.117238	0	0.035515	0	1.25632	10.6506
Omy200106204	1.78846	0	0	0.0503457	0	0	0.168151	0	0	0.0231369	0.0223215	0	0	0.168151	10.636
Omy100149724	0.772456	0	0	0	0	0.0727258	0.0283452	0	0	0	0	0	0.0517225	0.0727258	10.6215
Omy100132547	1.56852	0.103745	0	0	0	0	0.114905	0.0141388	0.068555	0.147711	0.0531459	0	0	0.147711	10.6188
Omy100202617	3.97222	0.235241	0.11076	0.0505575	0	0	0.364036	0	0.024597	0.0265154	0.374577	0.269716	0.0187841	0.374577	10.6046
Omy200059678	2.32987	0	0.0216792	0	0	0	0.2198	0	0.0437124	0	0.0677745	0	0	0.2198	10.6
Omy100141510	8.22252	0.0319719	0	0.406476	0	0	0.776074	0	0	0.102048	0.129905	0	0.0324374	0.776074	10.595
Omy200026107	5.17362	0	0	0.0397295	0	0.0643633	0.488933	0	0.0673546	0.0725625	0.451344	0.0657172	0	0.488933	10.5815
Omy200059129	4.40836	0	0	0.108861	0	0	0.416618	0	0	0	0	0	0	0.416618	10.5813
Omy100011705	6.66618	0.0909276	0.0451276	0.0794645	0.0251513	0.0431326	0.630274	0	0	0.0242832	0.163096	0.0220869	0.0228824	0.630274	10.5767
Omy100072136	1.3968	0.0760531	0	0.132271	0	0	0.0840594	0	0	0.0134965	0.0646064	0	0.0255989	0.132271	10.5601
Omy200065384	9.3698	0	0	0	0	0	0.887322	0	0	0.0518736	0	0	0	0.887322	10.5596
Omy200137536	1.07466	0	0	0.0714785	0	0	0.102248	0	0.0610586	0	0	0	0	0.102248	10.5103
Omy200099750	0.596818	0	0	0	0	0	0.0567869	0	0	0	0	0	0	0.0567869	10.5098
Omy200081905	7.31386	0.695949	0	0.0262818	0	0	0.596977	0	0	0	0.022831	0.0218026	0	0.695949	10.5092
Omy100108628	0.611149	0	0	0	0	0.0249458	0.0582249	0	0	0	0.0270208	0	0	0.0582249	10.4964
Omy100207108	0.609364	0	0	0	0.0289655	0	0.058059	0	0	0	0.0536165	0	0	0.058059	10.4956
Omy100044415	0.624845	0	0	0	0	0	0.0595541	0	0	0	0	0	0	0.0595541	10.4921
Omy100125156	0.745073	0.0318643	0	0	0	0.0302915	0.0710144	0	0	0	0.0327902	0	0	0.0710144	10.4919
Omy200106724	2.28478	0.0493539	0	0.0566404	0	0	0.217844	0	0	0	0.100587	0	0	0.217844	10.4881
Omy200094884	2.3118	0	0	0.023285	0	0.113168	0.220452	0	0	0	0.0404555	0	0	0.220452	10.4866
Omy200079698	0.972792	0	0	0	0	0.0797547	0.0928248	0	0	0	0	0	0	0.0928248	10.4799
Omy200098922	1.0383	0.0992055	0.0248121	0	0	0	0	0	0.0246581	0	0.0760288	0	0	0.0992055	10.4662
Omy200087538	0.690583	0	0	0	0	0	0.0660743	0	0	0	0	0	0	0.0660743	10.4516
Omy200069342	0.859211	0	0	0	0.0822448	0	0	0	0.0367259	0.0790193	0	0	0	0.0822448	10.447
Omy100138102	1.18049	0	0	0.0212327	0	0.0349342	0.102051	0	0	0	0.113121	0	0	0.113121	10.4357
Omy300021739	13.1259	0.331419	0	0.164771	0	0.269696	1.26004	0	0.0469718	0.0507388	0.0488284	0.0457554	0.0959959	1.26004	10.417
Omy100123017	3.23369	0.0431035	0.23481	0.199999	0.0238455	0.12268	0.310709	0.0884045	0.0855878	0.0461027	0.220979	0.0417536	0	0.310709	10.4075
Omy200199590	1.32073	0.0285672	0	0.0665125	0.10618	0	0.126945	0.0156562	0.0757287	0	0.0684324	0.0277458	0	0.126945	10.4039
Omy200084420	8.3917	0.243723	0	0.0356387	0	0	0.809422	0	0	0	0.093278	0.0885154	0	0.809422	10.3675
Omy100091175	21.013	1.67951	0.0497311	0.640533	0.0557752	0.54642	2.02792	0.0205175	0.0994835	0.0803482	1.17937	0.121258	0	2.02792	10.3618
Omy100118050	0.692647	0	0	0	0	0	0	0	0	0.0670811	0.031906	0	0	0.0670811	10.3255
Omy200061291	2.29377	0.0336288	0	0	0.0745097	0.0318406	0.222653	0	0	0	0.0340494	0.0323186	0	0.222653	10.302
Omy200121650	1.33521	0	0	0	0	0	0.129721	0	0	0	0.047931	0	0	0.129721	10.2929
Omy200070785	0.964451	0.0422658	0.0212459	0	0.0707802	0.0805913	0.0941957	0	0	0.0681149	0	0	0	0.0941957	10.2388
Omy100107847	1.02662	0.0227245	0	0	0	0	0.100304	0	0.0449031	0	0.0693233	0.0218392	0	0.100304	10.2351
Omy200110828	5.40807	0	0	0	0	0	0.528483	0	0	0	0.0406703	0	0	0.528483	10.2332
Omy100084990	8.08354	0.126053	0.0501716	0.212365	0.0914723	0.245537	0.7901	0.0155367	0.131496	0.0742486	0.0968172	0.482571	0.0254713	0.7901	10.231
Omy100134154	1.9521	0	0	0.0573243	0	0.0935862	0.191385	0	0	0	0	0	0	0.191385	10.1998
Omy100104567	2.72376	0	0	0.267046	0	0	0.152565	0	0	0	0.0472864	0	0	0.267046	10.1996
Omy200125778	1.8744	0	0.0470284	0.0138729	0.0394773	0.0337444	0.183951	0	0.0352954	0.101383	0.0244142	0	0.023999	0.183951	10.1897
Omy200150630	0.996146	0.0332419	0	0	0.0370063	0.0867505	0.0552917	0	0	0.0977649	0	0	0	0.0977649	10.1892
Omy100110097	1.19674	0	0	0	0	0	0	0	0	0.0612672	0.117462	0	0	0.117462	10.1883
Omy100170346	4.8845	0	0	0	0	0	0.479743	0	0	0	0.132626	0	0	0.479743	10.1815
Omy200093046	1.00357	0	0	0.07705	0	0	0.073512	0	0.0986804	0	0	0	0	0.0986804	10.1699
Omy100108094	3.67936	0	0.0663977	0.36186	0	0.252941	0.345244	0.0365045	0	0	0.295615	0	0	0.36186	10.1679
Omy300014162	1.32803	0	0.0775168	0	0	0	0.130869	0.0646039	0.0781496	0	0	0.0762498	0	0.130869	10.1478
Omy200101138	1.01522	0	0	0	0	0	0.100088	0	0	0	0	0	0	0.100088	10.1433
Omy100112280	4.33579	0	0	0	0.0473981	0	0.427462	0	0.0424708	0	0.131885	0	0	0.427462	10.1431
Omy100117596	0.615396	0	0.0182457	0.0210328	0	0	0.0606978	0	0.0180812	0	0	0	0	0.0606978	10.1387
Omy100076337	2.13934	0	0	0.184505	0	0	0.211008	0	0	0.0678129	0	0	0	0.211008	10.1387
Omy200061641	6.47024	0.222607	0.176596	0	0	0	0.641101	0	0	0.0951457	0.0910933	0	0	0.641101	10.0924
Omy100123016	2.5798	0	0.22856	0.161241	0.153732	0.0875204	0.255667	0	0.0458588	0	0.188328	0	0	0.255667	10.0904
Omy100018803	1.44512	0	0.0513544	0	0	0	0.143386	0.0424622	0.0513654	0	0	0	0	0.143386	10.0785
Omy200172621	12.3982	0	0	0	0	0	1.23068	0	0	0	0	0.0477774	0	1.23068	10.0742
Omy100218312	1.80443	0.0379098	0.050091	0.161406	0.168708	0.179365	0.139858	0.0310846	0.0125431	0.013477	0.0515109	0.0734741	0.0636606	0.179365	10.0601
Omy200086313	2.26472	0	0	0.0675471	0.0646993	0	0.225516	0	0	0.0621618	0.208491	0	0	0.225516	10.0424
Omy100120812	16.4946	0.354251	0.0657978	0.154492	0	0	1.64584	0	0	0	0.045373	0	0	1.64584	10.022
Omy100149579	0.688348	0	0.0586659	0.068692	0.0653933	0	0.0328132	0	0	0	0.0304557	0.0572519	0	0.068692	10.0208
Omy100123088	0.922443	0.0679225	0	0	0	0	0.092071	0	0	0	0	0	0	0.092071	10.0188
Omy200065615	5.27624	0.109835	0.0725637	0	0.325531	0.0347777	0.526858	0	0	0	0	0	0	0.526858	10.0145
Omy200081144	1.16537	0.0249283	0.0747928	0.116461	0.0557752	0.0475326	0.111038	0	0	0.0268274	0	0.048385	0	0.116461	10.0065
Omy100135332	1.22533	0	0	0	0	0	0.122753	0	0	0	0	0	0	0.122753	9.98202
Omy200085848	0.696711	0	0	0	0	0	0.0697966	0	0	0	0	0	0	0.0697966	9.98202
Omy200083657	0.658735	0.0447407	0.0293253	0	0	0	0.0660415	0	0	0.0318108	0.0609881	0	0	0.0660415	9.97455
Omy100125282	1.48848	0	0.0267281	0.031296	0.0299765	0	0.149295	0.0221	0.0802014	0.0288009	0.0275742	0	0	0.149295	9.97007
Omy200124369	1.84743	0.111408	0	0.0321203	0.0311958	0.0265	0.185307	0	0.0276128	0.05958	0.0857466	0	0	0.185307	9.96957
Omy200090443	1.21577	0	0	0	0	0	0.121979	0	0	0	0	0	0	0.121979	9.96708
Omy100098826	0.661064	0	0	0	0	0	0.0663247	0	0	0	0	0	0	0.0663247	9.96708
Omy300044887	1.175	0.0534165	0	0.062259	0	0.0505761	0.117888	0	0	0	0	0	0.0535085	0.117888	9.96708
Omy200061598	0.709761	0	0	0	0	0	0.0712105	0.0527063	0.0637574	0	0	0.0622075	0	0.0712105	9.96708
Omy200093883	5.9499	0	0.134694	0.470651	0	0	0.59738	0	0.0667399	0	0.138756	0	0	0.59738	9.95999
Omy200087266	3.58024	0	0	0.0718587	0	0	0.359958	0.0126597	0	0.0661296	0.0792429	0.0299456	0	0.359958	9.94625
Omy200164622	0.997698	0	0	0	0	0.0427299	0.10031	0	0	0	0	0	0	0.10031	9.94618
Omy200092629	9.67261	0	0.104191	0	0	0	0.972571	0	0	0	0.216467	0.101844	0	0.972571	9.9454
Omy300037741	0.554422	0	0	0.055795	0	0	0	0	0	0	0.0484692	0	0	0.055795	9.93676
Omy100107565	2.29985	0	0	0	0	0	0.232873	0	0	0	0	0	0	0.232873	9.87599
Omy200080362	1.81038	0	0	0	0.0621928	0	0.184633	0	0	0	0.113722	0	0	0.184633	9.80528
Omy100082450	2.79092	0.265921	0.0380849	0	0.127398	0.0362205	0.211009	0	0.226556	0.284971	0	0.0367642	0	0.284971	9.79371
Omy200115161	0.699165	0	0	0	0	0	0	0	0	0.0714504	0	0	0	0.0714504	9.78532
Omy200063438	6.9362	0.0669889	0	0	0.0376999	0.159758	0.709301	0	0	0	0.0689354	0	0	0.709301	9.77893
Omy200111545	3.15287	0	0.244614	0.322498	0	0.204491	0.239063	0	0	0.0988851	0.252357	0.0596796	0	0.322498	9.7764
Omy100132313	0.797182	0	0	0	0.081616	0	0.0814987	0	0	0	0	0	0	0.081616	9.76748
Omy100136279	4.28855	0.212742	0.163968	0.439756	0.263327	0.336142	0.419229	0.0387799	0.0703332	0.0758387	0.120809	0.114357	0.287207	0.439756	9.75211
Omy200098934	3.43796	0.013184	0	0	0.117993	0	0.35259	0	0.0131722	0	0.0271342	0.0898758	0	0.35259	9.7506
Omy200063040	1.13644	0	0.029813	0	0	0	0.116591	0	0	0	0	0	0	0.116591	9.74723
Omy200090287	7.54641	0	0.178057	0.046371	0	0.0378521	0.774261	0	0	0.0213103	0.0819751	0	0	0.774261	9.7466
Omy100111366	2.89565	0.0382774	0.0379944	0	0.0637877	0	0.297114	0.0314155	0.228015	0.0818817	0	0.111236	0	0.297114	9.74591
Omy100085286	2.62657	0.104026	0.240509	0.160218	0.116704	0.164849	0.269541	0.057129	0.0690623	0.074297	0.212941	0.134167	0.140743	0.269541	9.74459
Omy200079501	0.923668	0	0	0	0	0	0.0951226	0	0	0	0.0218201	0	0	0.0951226	9.71029
Omy100171623	1.49561	0.0174508	0	0.141128	0.0194507	0.049379	0.154053	0.0142822	0	0.0556531	0.0355663	0.0672881	0	0.154053	9.70843
Omy200088621	1.0834	0	0.0249732	0.0292412	0	0	0.111594	0	0	0	0	0.0243713	0	0.111594	9.70843
Omy200014165	1.73128	0.0202083	0.0399226	0	0	0	0.178336	0	0	0	0	0	0	0.178336	9.70797
Omy100072727	6.6729	0	0	0	0	0	0.687419	0	0	0	0.264508	0	0	0.687419	9.70718
Omy200073850	3.23557	0.187697	0.149193	0	0	0	0.333339	0	0	0.321527	0	0	0	0.333339	9.70656
Omy200105386	0.944218	0	0	0	0	0	0.0972763	0	0	0	0	0	0	0.0972763	9.70656
Omy300100793	4.69802	0.463718	0	0.0634246	0	0	0.484098	0	0	0.0291475	0.0558819	0	0	0.484098	9.70469
Omy100090547	1.81247	0	0.0829467	0	0	0	0.186799	0	0	0.0900896	0	0.0409195	0	0.186799	9.70283
Omy100126197	15.7884	0.927824	0	0	0.128848	0	1.62888	0.0316633	0.115091	0.2482	0.910783	0.599178	0.430561	1.62888	9.69275
Omy100088506	3.02555	0.125209	0	0.0360993	0.209082	0	0.312346	0	0	0	0	0.121288	0	0.312346	9.68653
Omy100101497	2.10247	0.043534	0.0217764	0.100803	0	0.103314	0.2172	0	0	0	0.022433	0	0	0.2172	9.67989
Omy200108537	0.62209	0	0	0	0	0	0.0643933	0	0	0	0	0	0	0.0643933	9.66079
Omy200107005	2.53117	0	0	0	0	0	0.262044	0	0	0	0	0	0	0.262044	9.65931
Omy200129889	0.713198	0.0613226	0	0.0571822	0.0681167	0.0697457	0.0543462	0	0.0365108	0	0.0375603	0.0236655	0.074002	0.074002	9.63755
Omy200137926	2.53523	0.263217	0	0.13068	0	0.249444	0	0	0	0.0803817	0	0	0	0.263217	9.63171
Omy100102028	2.70043	0.0845368	0	0.07332	0.0233265	0.0400033	0.280537	0	0.0627641	0.0225214	0.0429014	0.0612051	0	0.280537	9.62594
Omy100116925	1.24961	0.0782889	0.0775204	0	0.0216025	0.0740934	0.129901	0.0159912	0.0387685	0.0835322	0.100096	0.0566816	0	0.129901	9.61972
Omy200114705	3.54348	0	0.0276872	0	0	0	0.368426	0	0	0	0.0848385	0	0	0.368426	9.61788
Omy200184144	2.3603	0.0340867	0.0338347	0.0792342	0	0.016216	0.245712	0.0279761	0.0338419	0	0.0175648	0	0	0.245712	9.60593
Omy200220359	4.08458	0.0722182	0.392253	0.123163	0.0496063	0.0474416	0.425417	0.0228131	0.0662745	0.315263	0.125512	0.0322913	0.016795	0.425417	9.60135
Omy300021776	2.43449	0.253605	0.0634287	0	0	0	0	0	0	0	0.129849	0.184434	0	0.253605	9.59954
Omy100127283	1.23099	0	0.0801087	0	0.0907435	0.128404	0.120272	0	0.026959	0.0290387	0	0	0	0.128404	9.58682
Omy100109222	2.06013	0.0361355	0.214927	0.0419982	0	0.0343813	0.200349	0	0.0179126	0.057999	0.0370037	0	0	0.214927	9.58525
Omy100020003	8.33818	0.346027	0.0623655	0.217942	0	0.0596085	0.871121	0.0515667	0	0.067202	0.0963032	0.638963	0	0.871121	9.57179
Omy100116902	5.01308	0	0	0	0.52413	0	0.149496	0	0	0	0.206364	0.0650116	0	0.52413	9.56458
Omy200114152	66.8382	4.83851	6.98931	0.745037	0.475342	1.01254	2.99848	0	0.141307	1.75059	1.45656	0	0.14419	6.98931	9.56292
Omy100113988	3.06892	0.0323259	0	0.0747754	0	0.0304313	0.321087	0.105607	0.063875	0	0.295839	0.0623222	0	0.321087	9.5579
Omy100067760	1.70574	0.0451109	0.178756	0.0260121	0.0502194	0	0.0500224	0	0	0	0	0	0	0.178756	9.54226
Omy100199574	1.76825	0.0358414	0.0473252	0	0	0.0453468	0.185773	0	0.0237613	0	0.036841	0.0116271	0	0.185773	9.51834
Omy200128230	13.9866	0.329115	0.167982	0.278964	0	0.151213	1.46997	0	0.188144	0.0426496	0.336808	0.028999	0.0707576	1.46997	9.51483
Omy300110797	7.23367	0.0974726	0.0972272	0.171206	0	0	0.760606	0	0.0485551	0.052318	0.150136	0.0948838	0	0.760606	9.5104
Omy100071185	1.9122	0.2014	0	0.0360251	0	0	0.189017	0.0508792	0	0.0828617	0.0792505	0.0449926	0	0.2014	9.49455
Omy100103434	0.582992	0	0	0	0	0	0.061489	0	0	0	0	0	0	0.061489	9.48124
Omy100112565	12.436	1.31389	0	0.120309	0.192322	0.164195	0.230059	0.0283336	0.102988	0.295916	0.142155	0.0670211	0	1.31389	9.46495
Omy100081669	0.57702	0	0	0	0	0	0.0609895	0	0	0	0.0563226	0	0	0.0609895	9.46097
Omy100073095	0.619562	0.0588139	0.0438838	0.0173059	0.0492463	0	0.0654936	0	0	0	0.0150337	0	0	0.0654936	9.45989
Omy200154231	15.1288	0.169214	0.206286	1.60062	0.2172	0	1.55696	0.0213419	0.0257802	0	0.106513	0	0	1.60062	9.45187
Omy200186136	2.02782	0	0.0886752	0.121001	0	0	0.214613	0	0	0.0159054	0.137125	0	0.120671	0.214613	9.44874
Omy100213954	1.2016	0.0254903	0	0	0.0141016	0.0241833	0.127176	0	0	0	0	0	0.0258234	0.127176	9.44828
Omy200077666	0.782126	0	0	0	0	0	0.0827994	0	0	0	0	0	0	0.0827994	9.44604
Omy100206620	0.761737	0.0725453	0	0	0	0	0.0806409	0.059748	0	0.0388917	0.0372352	0.0176649	0	0.0806409	9.44604
Omy200089940	0.639672	0	0	0	0	0	0.0677186	0	0.0303584	0	0	0	0	0.0677186	9.44604
Omy100085356	2.95956	0	0	0	0	0	0.313337	0	0	0	0	0	0	0.313337	9.44528
Omy100123964	4.72793	0.208051	0.103153	0	0.0773298	0.16466	0.50062	0	0	0.074297	0.355663	0.0672881	0	0.50062	9.44414
Omy200154309	2.8006	0.267433	0	0.0365779	0	0	0.296612	0	0	0.0505135	0	0	0	0.296612	9.44195
Omy200136969	1.54215	0.0401544	0	0.023433	0.00741677	0.0381943	0.163409	0	0.026583	0.00717873	0.0137288	0.00647366	0.00683417	0.163409	9.43737
Omy100125951	2.24179	0.0852585	0.0421866	0	0	0.0812843	0.237578	0	0	0	0	0	0	0.237578	9.43602
Omy200234475	0.789966	0	0	0	0	0	0.0838085	0	0	0	0	0	0	0.0838085	9.42584
Omy100067087	104.453	0	0.141456	0	0	0	11.0853	0	0	0.101351	0.0970341	0	0	11.0853	9.42271
Omy200129561	1.06094	0.0339547	0.0670792	0	0.112617	0	0.0374177	0	0	0	0	0	0	0.112617	9.42077
Omy100113151	1.31518	0	0.0195111	0	0	0	0.0865041	0	0	0.0416672	0.13967	0	0	0.13967	9.41631
Omy100126422	24.8083	0.192656	0	0.0740601	0.0710535	0.0609258	2.63489	0.658774	0.892693	0.206147	0.197285	0.0622075	0	2.63489	9.41531
Omy200102782	11.676	0.760191	0.0750852	0.0353342	0.0168187	0	1.24747	0.0872016	0.0301833	0.0975513	0.124529	0.0442191	0.0153015	1.24747	9.35971
Omy100103876	1.04427	0.0159322	0.0475508	0.111648	0	0.030379	0.0532847	0	0.0317909	0	0	0.0155562	0.0163229	0.111648	9.35321
Omy100107224	3.5997	0.226064	0	0.26385	0	0.358244	0	0.0620752	0.0750417	0.0806287	0.384968	0	0	0.384968	9.35065
Omy200227754	9.31902	0.482338	0.742926	0.384092	0.111775	0.609184	0.82152	0.0368114	0.0720281	0.111879	0.996696	0.159153	0.105935	0.996696	9.34991
Omy200016386	24.2399	0.254736	0	0	0	0	2.59297	0	0	0.13651	0	0	0	2.59297	9.34834
Omy100126705	4.4749	0.0822423	0.0204085	0.442176	0.297696	0.0877504	0.478782	0.0168747	0.0204129	0.0219912	0.105273	0.238939	0.0416586	0.478782	9.34643
Omy200138083	6.78983	0	0.0718408	0	0	0	0.728373	0	0.144855	0.0779298	0.149408	0	0.0743752	0.728373	9.3219
Omy200134449	0.730912	0.0785377	0	0	0	0.0372553	0.065287	0	0	0.0420012	0	0.038039	0	0.0785377	9.30651
Omy200015747	1.79851	0.0250295	0	0	0	0	0.193299	0	0	0	0.0510122	0	0	0.193299	9.30429
Omy100223112	0.776721	0.0834811	0	0	0	0.0452259	0.0528603	0	0	0	0	0	0	0.0834811	9.30415
Omy100095260	1.31815	0.0212624	0	0	0	0	0.142159	0	0.0424268	0.0685895	0	0.0827908	0	0.142159	9.27235
Omy200053270	1.15008	0	0	0.0655218	0.0206321	0	0.124122	0	0	0	0.0379459	0	0	0.124122	9.26569
Omy200068786	4.63908	0	0	0.0375262	0	0	0.501146	0	0	0	0	0	0	0.501146	9.25693
Omy200060269	17.9329	0.780016	1.24287	1.34165	0.7564	0.932897	1.93741	0.08352	0.319863	0.490092	1.85737	0.509159	0.807014	1.93741	9.25614
Omy100075045	0.536487	0.0136241	0.0269151	0	0	0.038625	0	0	0	0.0580048	0	0	0	0.0580048	9.249
Omy200124689	2.59086	0.101221	0	0.0588219	0	0	0.280605	0.0415378	0	0.0541322	0	0	0.0254729	0.280605	9.23314
Omy200123560	35.3431	0.723519	0.558901	2.80149	2.68447	0.533373	3.83121	0	0	0	0.575417	0.77831	0.32559	3.83121	9.22503
Omy200129342	25.3388	0.108023	0	0.0835635	0	0.0342041	2.7504	0.0294436	0.285326	0.307701	0.110203	0.174223	0.0361872	2.7504	9.21278
Omy100056742	6.54819	0.0295015	0.10987	0.0514318	0.0164211	0.0139944	0.711507	0.00606573	0.0439136	0.0236558	0.173564	0.0142888	0.0148484	0.711507	9.20327
Omy200110304	0.504943	0	0	0.0442012	0	0.0179534	0.0208956	0	0	0	0	0.054891	0.0189944	0.054891	9.19902
Omy200089330	2.98107	0	0	0.324142	0	0	0.0766173	0	0	0	0.14261	0	0	0.324142	9.19681
Omy100026620	47.2732	0.567844	0.290013	0.499764	0.210443	1.10928	5.14786	0.0988146	0.802367	0.183911	1.14394	0.149855	0.45246	5.14786	9.18307
Omy100077686	25.871	1.80207	0.0638614	1.08338	0.250899	0.305191	2.81805	0	1.14957	0.928944	1.15359	0.529834	0	2.81805	9.18045
Omy100089193	1.63922	0	0.0402838	0	0	0	0.178602	0	0	0.0861365	0	0.0780107	0	0.178602	9.17805
Omy100068968	8.1461	0.0322663	0.0637438	0.149275	0	0.456856	0.711913	0.0527063	0.0956812	0.171761	0.888415	0.186622	0	0.888415	9.16925
Omy200106865	15.2122	0.258554	0.255987	0.119619	0.0289312	1.17627	1.66134	0.0212435	0.102579	0	1.05735	0.150127	0	1.66134	9.15659
Omy200123845	0.704022	0	0.0343041	0.0401668	0.0769466	0	0.0574578	0	0.0686229	0.0369644	0.03539	0	0	0.0769466	9.14949
Omy300010024	9.12648	0	0	0	0	0	0.998924	0	0	0	0	0	0	0.998924	9.13631
Omy200069605	2.00699	0.0305081	0.0302825	0.0530495	0.0341707	0.0145135	0.21987	0.0125454	0.045412	0.016295	0.0310406	0.0295526	0.0309068	0.21987	9.12806
Omy100133828	33.9116	0.327425	0.0812509	0.190274	0.0911257	0.077659	3.72138	0	0.568877	0.0875519	0.0838229	2.06161	0.165852	3.72138	9.11264
Omy100024537	13.9255	0.153027	0.217487	1.06905	0.170922	0.331714	1.52842	0.12557	1.23814	0.140449	0.314201	0.127018	0	1.52842	9.11104
Omy100171794	3.65825	0	0	0	0.109351	0	0.326766	0	0.195044	0	0.401705	0.285453	0	0.401705	9.10681
Omy100062308	16.0558	0.303224	1.12927	0.35242	0	0	1.76536	0	0.376201	0.0811821	1.31917	0.514246	0.613396	1.76536	9.09489
Omy100131135	0.708171	0.0390434	0	0	0	0	0.0778653	0	0	0.00835431	0	0	0	0.0778653	9.09482
Omy200130047	2.54619	0	0	0.0571626	0	0.279967	0.218151	0	0.122109	0	0.0503647	0.0476427	0	0.279967	9.09463
Omy100174381	1.67442	0.0831609	0.0549411	0	0	0.0525123	0.184213	0	0	0.118404	0.141882	0	0	0.184213	9.0896
Omy100106250	1.11244	0	0	0	0	0	0.12242	0	0	0	0.0753345	0	0	0.12242	9.08711
Omy200109335	10.7423	0.142213	0	0.0166566	0.0633272	0	1.18266	0.0233438	0	0	0	0.0688379	0.0719443	1.18266	9.08318
Omy200230090	1.62484	0.0250653	0	0	0	0.0235962	0	0	0.0495984	0.0533578	0.178962	0.0242356	0	0.178962	9.07925
Omy100093040	16.8635	0.253911	0.20262	0.0595363	0.622817	0.0483644	1.85971	0	0.201867	0.978777	0.519197	0.19696	0	1.85971	9.06782
Omy200120834	9.90401	0.185214	0.00842246	0.195694	0.00931483	0.0878355	1.09228	0.0345623	0.0334334	0	0.405578	0.0816507	0.0341154	1.09228	9.06726
Omy200131803	5.1758	0.0517341	0.11964	0.0599894	0.019221	0.260306	0.570876	0.0141136	0	0	0.158045	0	0	0.570876	9.06643
Omy100139754	49.1611	0.458069	2.26904	0.745437	1.57834	1.34576	5.42987	0.112598	0.636068	0.24467	1.40525	0.354631	1.11324	5.42987	9.05382
Omy100114534	33.4791	0.287994	0.0566665	0.73825	0	1.14596	3.70118	0	0	0.123093	0	0	0.0586656	3.70118	9.04554
Omy200130569	2.04404	0.0313586	0	0	0	0	0.226	0	0	0	0.016159	0	0.0159853	0.226	9.04445
Omy200041061	5.25228	0.103709	0.0853712	0.34118	0.114843	0.114181	0.51569	0.0282802	0.58142	0.239672	0.300263	0.13331	0.41978	0.58142	9.03353
Omy100182655	0.720995	0	0.0286057	0	0	0	0.0799127	0	0	0	0	0	0	0.0799127	9.02228
Omy200062324	0.712317	0	0.0790578	0	0	0	0	0	0	0	0	0	0	0.0790578	9.01008
Omy200165649	61.9335	1.78127	0	0.0719048	0	0	6.87524	0	0.0608649	0.131328	2.57715	0	0.74475	6.87524	9.00819
Omy100172246	9.36897	0.133884	0.110131	0.324216	0.0248207	0	0.531502	0.182989	0.0443028	0.26229	1.04052	0.0108316	0	1.04052	9.00412
Omy100077982	4.59423	0.205623	0	0	0.22835	0	0.51185	0	0.0508401	0	0	0.0495235	0	0.51185	8.97573
Omy200069494	1.28279	0.0174198	0	0.0406911	0.0389755	0	0.0970827	0.0287345	0	0.0748938	0.142948	0	0	0.142948	8.97387
Omy200064432	5.79238	0.194503	0.0121469	0	0.121236	0.0114859	0.646578	0.0099444	0.0482176	0.0389431	0.0373798	0.0470455	0.0493578	0.646578	8.95851
Omy100093594	1.86604	0.0509062	0	0	0	0.0482959	0.197608	0	0	0	0.208517	0.0493119	0	0.208517	8.94912
Omy100094327	8.80657	0.0335618	0.0165255	0.0586615	0.0187955	0.0794648	0.986146	0.0137441	0.016684	0	0.0343682	0.016206	0	0.986146	8.93029
Omy100110747	1.90666	0	0	0	0	0	0.213632	0	0	0	0	0.0465138	0	0.213632	8.92499
Omy200215838	0.517399	0	0	0	0	0	0.057972	0	0	0	0	0	0	0.057972	8.92499
Omy200047718	1.57398	0	0	0	0	0	0.17642	0	0	0	0	0	0	0.17642	8.92176
Omy200066294	2.52841	0	0	0	0	0.0970168	0.283408	0.0419641	0.0507628	0.273439	0.130728	0.0990576	0	0.283408	8.92143
Omy100076910	5.0823	0.128437	0.0637438	0.149275	0	0.0609258	0.569684	0	0	0.309049	0.395836	0.0623965	0	0.569684	8.92126
Omy200090992	1.19753	0	0	0	0	0	0.134262	0	0.0300523	0	0	0	0	0.134262	8.91939
Omy200115197	2.78078	0	0.0692337	0	0	0	0.311833	0	0	0.150392	0	0	0	0.311833	8.91752
Omy200118747	1.18411	0.0496734	0.0737647	0	0.110597	0.117748	0.0825853	0	0.0493166	0.132791	0.101734	0	0.0503226	0.132791	8.91706
Omy100094457	20.4163	0.885311	0.426005	1.62113	0.238524	0.407025	2.29034	0.13209	0.292978	0.286973	0.878275	0.129997	0	2.29034	8.91409
Omy200175455	1.96956	0.0500589	0	0	0	0	0.220956	0	0	0	0	0	0	0.220956	8.91379
Omy100091826	11.143	0.112087	0.282715	0.165106	0.0250314	0.163316	1.25243	0	0.0148311	0.232017	0.712775	0.0869023	0.00762577	1.25243	8.89715
Omy200070395	5.32481	0.0621299	0.0304432	0.180481	0.172283	0.205216	0.479914	0	0.122767	0.0991531	0.126626	0.598912	0	0.598912	8.8908
Omy100092767	12.8677	0.333419	0	0	0	0.0527635	1.44921	0	0	0.059485	0	0	0.0563421	1.44921	8.87912
Omy200121653	6.63563	0	0.0337387	0	0	0	0.747917	0	0	0	0	0	0	0.747917	8.87214
Omy300041616	3.25943	0.0525761	0	0.367489	0.0584576	0.20079	0.175681	0	0.104761	0.0565815	0.270867	0.10236	0.10705	0.367489	8.86947
Omy200210153	5.48299	0.200305	0.0123436	0.14568	0.0558153	0.618437	0.500368	0	0.0622395	0.0402365	0.179698	0.0364625	0	0.618437	8.86588
Omy100125992	76.0107	0.476728	0.164627	0.481533	0.115256	0.177075	8.5976	0.0170504	0.576376	0.44343	0.509516	0.62225	0.0631417	8.5976	8.84092
Omy200093647	2.50132	0	0	0	0.0812125	0	0.282965	0	0	0	0	0	0	0.282965	8.83967
Omy100119124	1.0619	0	0.120336	0	0	0	0.101178	0	0	0.0325862	0.093278	0.117901	0	0.120336	8.82439
Omy200083637	1.21272	0	0	0	0	0	0.137471	0	0	0	0	0	0	0.137471	8.82167
Omy100103433	1.11807	0.0457621	0	0	0	0	0.126827	0	0	0	0	0	0	0.126827	8.81569
Omy300034997	11.4386	1.02231	0.223025	1.27602	0	0	1.30001	0	0	0.0533578	0.0510852	0	0.176724	1.30001	8.79882
Omy200119242	60.2974	0.349303	1.41558	0.474411	1.13622	0.581282	6.85355	0.239393	0.752614	0.37414	0.417227	0.451373	0.117773	6.85355	8.79798
Omy100157025	1.27722	0.14534	0.0787252	0.0921796	0	0.0500911	0.0293156	0	0	0	0	0	0	0.14534	8.7878
Omy200035168	1.30316	0	0	0	0	0	0.148391	0	0	0	0.0125393	0	0.0246521	0.148391	8.78193
Omy200070925	2.4319	0	0.0785779	0.276987	0	0	0.14665	0	0.0262301	0	0.189825	0	0	0.276987	8.77985
Omy100037876	24.1465	0.752994	0	0.26136	0	0.641896	2.75083	0	0	0.0802811	0.0774519	0.0730201	0	2.75083	8.77788
Omy100056656	13.9154	0.357251	0.118578	0.322761	1.0161	0.263649	1.58557	0.0651926	0.236585	0.169918	0.650725	0.653678	0	1.58557	8.77628
Omy100140557	7.70165	0.769423	0	0	0	0	0.87776	0	0	0	0	0	0.0445479	0.87776	8.7742
Omy200109588	6.02232	0.116046	0.0769175	0.157784	0.474725	0.275742	0.687361	0.0953984	0.538537	0.0414412	0.0790978	0.0187089	0	0.687361	8.7615
Omy100174208	1.05239	0	0	0	0	0	0.120139	0	0	0.115878	0.0372026	0	0	0.120139	8.75981
Omy200099810	3.17672	0.0390053	0.0387169	0.362669	0.0434223	0	0.324419	0	0	0.0417194	0.0399425	0.0566182	0	0.362669	8.75928
Omy100105914	1.25848	0.123655	0.0913296	0.143717	0	0.0586573	0.0342333	0	0	0	0.063313	0.0300366	0	0.143717	8.75661
Omy200115203	0.911023	0	0	0	0	0	0.104084	0	0	0	0	0	0	0.104084	8.75276
Omy100199363	0.554579	0	0	0	0	0	0.0633605	0	0	0	0	0	0	0.0633605	8.75276
Omy200187885	1.81982	0	0	0	0.139138	0	0.207982	0	0	0	0	0	0	0.207982	8.74986
Omy200064132	2.1415	0.0978495	0	0	0	0	0.244767	0	0.0243117	0	0	0	0	0.244767	8.74917
Omy100133709	7.2394	0.160044	0.0705665	0.206566	0.138379	0.404779	0.827688	0.0729044	0.123543	0.114058	0.236484	0.361702	0	0.827688	8.74654
Omy200074596	2.65524	0	0	0	0	0	0.303624	0	0	0.0650909	0.0623186	0	0	0.303624	8.74515
Omy100113128	0.988036	0	0	0	0	0	0.113011	0	0	0	0	0.0658453	0	0.113011	8.7428
Omy200066191	0.77192	0.0530757	0.0526832	0	0	0	0.0883213	0.0435609	0.0263099	0	0.0543509	0	0	0.0883213	8.73991
Omy100118137	7.17507	0	0.754015	0	0	0	0.822309	0	0.269374	0.0386899	0	0	0	0.822309	8.72552
Omy200107855	3.74255	0.410979	0	0.140311	0.0805972	0.0230083	0.429113	0.0396942	0.0239745	0	0.173501	0.117195	0	0.429113	8.72159
Omy200119115	0.818543	0.0938647	0.0465853	0	0.0259637	0.0445259	0.0259859	0	0.0233306	0.0250676	0	0	0.0475457	0.0938647	8.72045
Omy200116309	6.99111	0.223835	0.153624	0.0800164	0.0383214	0	0.801851	0.0706599	0.0170638	0.0184323	0.0705006	0.316627	0.156596	0.801851	8.71872
Omy100064627	1.56367	0	0	0	0	0	0.179514	0	0	0	0.0331556	0	0	0.179514	8.7106
Omy200023797	8.70115	0	0	0	0.0542173	0	0.999122	0.0200271	0	0	0	0.0471769	0	0.999122	8.7088
Omy200108730	1.05412	0	0.0676049	0	0	0	0.0501495	0	0.0449614	0.121064	0.0230386	0.0877368	0	0.121064	8.70712
Omy100083306	1.51009	0	0.0536634	0.0628346	0	0	0.119899	0	0	0.173475	0	0	0	0.173475	8.70494
Omy200056160	104.653	0.76376	3.28202	0.403543	2.21173	0.527215	12.0315	0.0455616	0.179367	0.193302	0.96649	0.323229	0.0982513	12.0315	8.69825
Omy100068279	4.63255	0.229413	0.0325309	0.532972	0.401553	0	0.490732	0	0.0976135	0.0526024	0.0335607	0.0634937	0.0664031	0.532972	8.69192
Omy200113579	15.5043	0.0325287	0.0322881	0	0	0	1.78555	0	0	0.0347921	0.299792	0	0	1.78555	8.68319
Omy100067372	19.9981	0	0.336201	0.93793	0.0469368	0	2.30518	0	0.210526	0.0453168	0.390691	0.164373	0	2.30518	8.67528
Omy100016457	2.55639	0	0.0824386	0	0.055449	0	0.29517	0	0.0826099	0	0.0340731	0	0.0337085	0.29517	8.66073
Omy100094637	0.90388	0	0.0235397	0	0	0	0.104365	0	0	0	0.0724391	0	0	0.104365	8.66073
Omy200199973	4.23046	0.201973	0.0364346	0	0.0205564	0.0173618	0.488539	0	0	0	0	0	0	0.488539	8.65941
Omy200092643	0.556736	0.0290106	0.0287961	0	0.0322958	0.0275231	0.0643383	0	0	0	0	0	0	0.0643383	8.65327
Omy100140852	10.7086	0.099448	0.37024	0.289591	0.276099	0.588445	1.23754	0.163011	0.123151	0.318259	0.610186	0.168246	0.200684	1.23754	8.65313
Omy200108728	1.3408	0	0.00823167	0.0191261	0	0	0.155169	0	0.0490372	0.0264129	0.0337032	0	0	0.155169	8.64088
Omy200133419	1.96149	0.0943466	0.0470242	0.127713	0	0.029885	0.227067	0	0	0.0168671	0.112796	0	0	0.227067	8.63836
Omy200190583	6.4893	0.0130576	0	0.0037739	0.00728595	0.0155141	0.751232	0.00536042	0.0064978	0.0524972	0.167379	0.0412186	0.1427	0.751232	8.6382
Omy200115515	3.62149	0	0	0	0	0	0.272183	0	0	0.175104	0.419652	0	0	0.419652	8.62975
Omy200186313	2.13097	0	0	0.129399	0	0	0.247141	0	0	0	0.0652211	0	0	0.247141	8.62251
Omy100091741	11.7802	0.626793	1.08291	0.915943	1.12455	0	1.3663	0	0.0600891	0.021582	1.09663	0.117423	0.061532	1.3663	8.62199
Omy100118920	1.92391	0.0287475	0	0	0	0	0.223185	0	0	0	0	0	0	0.223185	8.62025
Omy100090579	3.63263	0.363558	0	0.24196	0	0.0987544	0.404065	0	0.103344	0.0555977	0.159547	0.151401	0.421809	0.421809	8.61204
Omy200120894	7.3584	0.0642187	0	0	0	0	0.854623	0	0.0637574	0	0	0	0	0.854623	8.61012
Omy100107584	2.18938	0	0	0.106653	0	0	0.25439	0	0	0	0	0.0222903	0	0.25439	8.60639
Omy200073496	2.80923	0.0586153	0	0	0	0	0.326494	0	0	0	0	0	0	0.326494	8.60423
Omy200020700	1.61833	0	0	0	0	0	0.188121	0	0	0	0	0	0	0.188121	8.60257
Omy100138680	3.05604	0.0637872	0	0	0	0	0.355494	0	0	0	0	0	0	0.355494	8.5966
Omy200097033	1.469	0.126191	0	0.170919	0.046827	0.0598027	0.0932867	0	0.104374	0.0449905	0.0861485	0.0407463	0	0.170919	8.59468
Omy100136564	1.56274	0.0596591	0.029609	0	0.0167053	0	0.181903	0	0	0.0159326	0	0	0	0.181903	8.59108
Omy100136597	7.54655	0	0.0360391	0	0	0.102627	0.878695	0	0	0	0	0	0	0.878695	8.58836
Omy200100280	3.56053	0.0679741	0	0.198423	0	0	0.414613	0	0	0	0	0	0	0.414613	8.58761
Omy200096035	1.76736	0	0.0418179	0.0296529	0.0189047	0.0560683	0.205851	0	0.00836671	0.0270679	0.0346787	0.0244998	0.017099	0.205851	8.58564
Omy100104358	3.05745	0.0632863	0	0	0	0	0.140353	0	0	0.0676899	0.356645	0	0	0.356645	8.5728
Omy200003637	0.561726	0.0276532	0.0272323	0.0321398	0	0.0655505	0.0459753	0.0226489	0.0274157	0.0148072	0.0283177	0.0133529	0	0.0655505	8.56937
Omy100123754	371.738	0.183402	0.312297	2.04283	0.408627	0.0746943	43.3995	0.25831	1.66564	1.96265	13.6886	0	0.0531225	43.3995	8.5655
Omy100009574	16.878	0.565504	0.623702	0.58492	0	0.0795258	1.97523	0	0.020776	0.425896	0.257514	0.0405993	0.0424597	1.97523	8.54487
Omy200148053	0.725801	0.04378	0	0.0126223	0	0	0.0849401	0	0	0.0468263	0	0	0	0.0849401	8.54486
Omy100042889	0.520317	0	0	0	0	0	0.0609698	0	0	0	0	0	0	0.0609698	8.53401
Omy100109115	5.32218	0	0	0.199167	0	0.0463993	0.623703	0.0401396	0	0	0.0500821	0.0947508	0.2228	0.623703	8.5332
Omy100097904	1.33325	0.039165	0.156266	0.046097	0.0876288	0.149788	0.130987	0	0.0781496	0	0.120651	0.0762498	0	0.156266	8.53192
Omy100173673	7.36821	0	0	0	0	0	0.863645	0	0	0.0805797	0.437188	0	0	0.863645	8.53153
Omy100120844	1.86164	0.106638	0.10585	0	0	0	0.177293	0	0	0.0571006	0.218401	0	0	0.218401	8.52393
Omy200111199	0.628078	0.0599153	0.0299706	0.0690973	0.0331461	0.0285034	0.0664387	0.0737108	0	0.0320823	0.0308743	0	0.0305424	0.0737108	8.52085
Omy100123757	6.57404	0.0266515	0.0795435	0.093624	0	0	0.771998	0	0.106285	0.057292	0.136602	0.518716	0	0.771998	8.51561
Omy200138100	6.25023	0.0735669	0	0	0	0	0.73419	0	0	0	0.188578	0	0	0.73419	8.51309
Omy400009339	78.4304	0.152693	0	0	0	0	9.21435	0.209121	0.101229	0.272571	2.03836	0	0	9.21435	8.51177
Omy100086264	1.04692	0	0.0785779	0.122999	0.117814	0	0.0586758	0	0.0525345	0.113122	0.054186	0.0257066	0.0536062	0.122999	8.51161
Omy100125212	2.02436	0	0.0380709	0	0	0	0	0	0.038436	0.0826987	0.238037	0.0375624	0	0.238037	8.5044
Omy200063417	14.9127	0.573864	0	0.0181681	0	0.147165	1.75466	0.076334	0.0307573	0	0.0157827	0	0	1.75466	8.49891
Omy200110865	4.26194	0	0	0	0	0.0862356	0.503526	0	0.0601046	0	0.123988	0	0	0.503526	8.46419
Omy200070461	31.8138	0.107626	0.0269181	0.249691	0.149217	0	3.76037	0.0883319	0.18703	0.259044	2.61417	0	0	3.76037	8.46028
Omy100037567	3.33918	0	0	0.385984	0	0.090021	0.394884	0	0.0235179	0	0.121614	0	0	0.394884	8.45611
Omy100209902	2.38472	0	0	0	0	0.0268093	0.282014	0.0231925	0.0280553	0	0	0.0547466	0	0.282014	8.45603
Omy200128239	1.31321	0.155673	0	0	0	0	0	0	0.0772774	0	0	0.0376994	0	0.155673	8.43571
Omy200059933	2.71043	0.0429443	0	0	0	0	0.321418	0	0.0106439	0.137797	0.0439761	0.062399	0	0.321418	8.43273
Omy100092716	0.904731	0.0554361	0.0552609	0.107393	0.0412097	0	0.102593	0	0	0	0	0	0	0.107393	8.42451
Omy100112178	0.937576	0	0.0571169	0.0331804	0	0.109184	0.0957543	0	0.0571291	0.0615464	0	0.111311	0	0.111311	8.42301
Omy100093513	1.57276	0	0	0	0	0.032087	0.186929	0	0	0	0	0	0	0.186929	8.41368
Omy200022820	5.96796	0.12985	0.0885668	0.404584	0.108062	0.146134	0.710106	0.0399432	0.0321671	0.00868056	0.282215	0.4787	0.517699	0.710106	8.40432
Omy100081755	2.33574	0.115533	0	0	0	0	0.277942	0	0	0	0.0593777	0	0	0.277942	8.40369
Omy200108874	1.47414	0.0790305	0.0942274	0.110331	0	0.0751812	0.175442	0.0259705	0	0.0338449	0.0811125	0.168633	0	0.175442	8.40245
Omy100088873	0.577189	0	0	0	0	0	0.0687102	0	0	0	0.031973	0	0	0.0687102	8.40035
Omy200100622	0.823988	0	0	0	0	0	0.0212511	0	0	0.0409408	0.0981185	0	0	0.0981185	8.39789
Omy200103791	1.33609	0.0717505	0.0712199	0	0	0	0.159125	0	0	0	0	0.0346461	0	0.159125	8.39648
Omy200110873	0.848808	0	0	0.0529782	0	0	0.101091	0	0	0	0	0	0	0.101091	8.39648
Omy100132382	4.04084	0.0309714	0.024618	0.0360873	0.0621646	0.0235297	0.48126	0.00507829	0.0307877	0.0397907	0.0253973	0	0.0125628	0.48126	8.39637
Omy200091877	9.64705	0	0	0	0	0.0854851	1.14896	0	0	0.3855	0.230971	0	0.0453509	1.14896	8.39632
Omy200105419	1.43101	0.0615004	0	0.0709253	0	0	0.170445	0	0.0305725	0.032931	0	0	0	0.170445	8.39576
Omy100090293	3.493	0.0574507	0.0284271	0.0332903	0	0.0274652	0.416079	0	0	0	0	0.0278775	0	0.416079	8.39505
Omy200073873	3.23782	0.11585	0	0	0.0640898	0	0.385735	0	0.115017	0	0.177569	0.0559402	0	0.385735	8.3939
Omy100054221	1.8004	0	0.0272107	0	0.0615207	0.0788699	0.214519	0	0.0274717	0.0591079	0	0.0266846	0.0559849	0.214519	8.39272
Omy200132635	0.550731	0	0	0	0	0.0561676	0.0656491	0	0	0	0	0	0	0.0656491	8.38901
Omy200181576	0.711361	0	0	0	0	0	0.0847968	0	0	0	0	0	0	0.0847968	8.38901
Omy100199016	1.40059	0	0	0	0	0	0.167029	0	0	0.0805553	0.115934	0	0	0.167029	8.38527
Omy200085671	0.780455	0	0	0	0	0	0.0930758	0	0	0	0	0.0814455	0	0.0930758	8.38515
Omy200039170	0.570596	0	0	0	0	0	0.0680484	0	0	0	0.062354	0	0	0.0680484	8.38515
Omy200070815	0.686635	0	0	0	0	0	0.0820329	0	0	0.0789204	0.0751683	0	0	0.0820329	8.37024
Omy200095210	45.5725	0.429745	0.456796	0.534316	2.35767	0	5.4461	0	0.396139	0.229783	0.659904	0.267703	0.0621945	5.4461	8.3679
Omy200105044	9.68747	0.174064	0.172776	0	0	0.247787	1.15809	0	0.0576044	0	0.653186	0.253004	0	1.15809	8.36504
Omy100110762	18.9347	0.0974043	0	0	0	0	2.26819	0	0	0	0.0997446	0.0943538	0	2.26819	8.34792
Omy200001377	2.81719	0.0913644	0	0	0	0	0.337706	0	0	0	0	0.029501	0.107887	0.337706	8.34213
Omy200138544	4.39145	0.297315	0	0	0	0	0.526804	0	0	0	0.213108	0	0	0.526804	8.33603
Omy100042077	11.4627	0.501805	0.337159	0.240218	0.739476	0.126096	1.37508	0.0242333	0.234515	0.0631619	0.241693	0.543433	0	1.37508	8.33596
Omy100091905	1.25056	0	0	0.150121	0	0	0	0	0	0	0.0879521	0	0	0.150121	8.33035
Omy100174707	5.13752	0	0	0	0	0	0.616892	0	0.0762261	0.0820618	0.373318	0.0370473	0	0.616892	8.32808
Omy300100570	22.0371	0.833714	0.553768	0.711389	0.433837	0.31638	2.64769	0.227957	0.440866	0.356342	0.685248	0.161526	0.283052	2.64769	8.32316
Omy100137457	15.8296	0.0217263	0.0645269	0.0630305	0.0240387	0.0515011	1.90315	0.0178315	0.0215703	0.0813478	0.711946	0.0420918	0.066311	1.90315	8.31757
Omy100114955	11.2749	0.127576	0.0761049	0.0293967	0	0	1.35682	0	0	0	0.443579	0	0	1.35682	8.30979
Omy400004265	303.318	1.07146	1.44501	20.386	0.765788	3.26381	36.511	0.52128	25.5847	0.665027	3.72416	0.973658	0.187451	36.511	8.30759
Omy200078909	29.3778	0.110234	0	0	0.245435	0.0697212	3.42261	0.0301576	3.53874	0.451992	0.0563206	0.640691	0	3.53874	8.30177
Omy200117321	3.52818	0.0700825	0.0343399	0	0.0390571	0.132331	0.425288	0.0286788	0.0345712	0.0372504	0	0.101233	0.106204	0.425288	8.29597
Omy200228932	2.21774	0.111733	0.0261032	0.267497	0.0366394	0	0.153144	0.0377597	0.0130729	0.00704068	0.10077	0.00634917	0	0.267497	8.29072
Omy100171569	3.19315	0	0.0731	0.3855	0	0	0.326651	0.0302213	0	0	0	0.107007	0	0.3855	8.28315
Omy100101432	14.5519	0.771097	0	0	0.430084	0	1.75741	0	0	0.0917537	0	0.0416232	0	1.75741	8.28028
Omy200227832	2.1938	0.0774062	0	0.00810452	0.0626827	0.0399649	0.265015	0	0.0069672	0.022559	0.2158	0	0.0142388	0.265015	8.27806
Omy200196710	2.49257	0.0319622	0	0	0	0.0606466	0.301282	0.0524648	0.0317326	0	0	0.0154335	0	0.301282	8.27322
Omy100094484	1.90701	0.230549	0.126465	0.149013	0	0.0485796	0.170417	0.0420257	0	0.0547681	0	0	0	0.230549	8.27164
Omy200111208	27.5538	0	0.0293003	0	0	0	3.33283	0	0.0294977	0.0318633	0	0	0	3.33283	8.26738
Omy100106352	20.7825	0.489299	0.0160617	0.227767	0	0.139397	2.51385	0	0	0	0.016809	0.0157512	0	2.51385	8.26723
Omy100204244	2.93544	0	0	0	0	0.0379825	0.355153	0	0	0	0	0	0	0.355153	8.26528
Omy100163820	0.576563	0.0157288	0	0	0	0	0.0697651	0.0258182	0.0156158	0.00842214	0	0	0	0.0697651	8.26435
Omy100066490	0.521407	0	0.0135848	0.0631282	0	0	0.0301147	0	0.0404251	0	0	0	0	0.0631282	8.25949
Omy100095132	4.05351	0.0402664	0	0	0	0	0.491155	0	0	0	0	0	0	0.491155	8.25302
Omy200141439	5.82012	0.0446488	0	0	0	0	0.705468	0	0	0.0238778	0.205747	0	0	0.705468	8.25002
Omy200009600	0.851616	0.0266189	0	0	0	0	0.10329	0	0	0	0	0	0	0.10329	8.24493
Omy100104154	23.0259	0.030165	0.0299419	0	0	0	2.79294	0	0	0	0	0	0	2.79294	8.24432
Omy100073027	0.752695	0	0	0.0518265	0	0	0.0741367	0	0.0221044	0	0.0913262	0	0	0.0913262	8.24183
Omy200104374	179.428	0.0516986	0.153949	0.330475	0.0575531	0.0245239	21.7844	0.424351	0.0513273	2.18419	15.6302	0.0751193	0	21.7844	8.23652
Omy200013514	2.35592	0	0	0	0	0	0.286038	0	0	0	0	0	0	0.286038	8.23641
Omy200225237	9.57229	0.529987	0.0181219	0	0.0204487	0.0173208	1.16427	0	0.0181001	0	0.0372712	0.0176852	0	1.16427	8.22169
Omy200126553	2.61775	0	0	0.0769038	0	0	0.183382	0	0	0.318432	0.0677582	0	0	0.318432	8.22076
Omy100131947	14.3685	0.055621	0.0545078	0.128661	0.584809	0.0525123	1.74895	0.0454278	0.0824681	0	1.07656	0.724073	0.0278584	1.74895	8.21554
Omy100064555	2.73892	0.072047	0.333357	0.209016	0.200596	0.33047	0.292934	0.0591313	0.33377	0.0513734	0.221176	0.0348599	0.0243295	0.33377	8.206
Omy100112819	2.83627	0.020446	0.0404297	0.0535134	0.278723	0.092097	0.345758	0	0.111631	0.0273291	0.0472097	0.0248023	0.030938	0.345758	8.20305
Omy100063881	3.89273	0.156054	0	0.136047	0	0.221536	0.474769	0	0.038584	0.0832525	0	0	0	0.474769	8.19921
Omy100058626	0.767018	0	0	0	0	0	0.0523237	0	0.0935683	0	0	0	0	0.0935683	8.19742
Omy200125717	17.3638	0.0908189	0.0298608	0.0710294	0.202537	0.373896	2.11825	0.0497731	1.83634	0	0.434314	0	0.33771	2.11825	8.19721
Omy100126928	5.27876	0	0	0	0	0	0.644455	0	0	0	0	0	0	0.644455	8.19105
Omy200123882	42.0972	0.0914551	0.060618	0.106741	0	0	5.14579	0	0.0303584	0.196039	0.0625369	0.0294886	0	5.14579	8.18091
Omy100171450	0.596535	0	0	0	0.0189128	0	0.0189802	0.0280584	0.0339414	0.0731316	0.0347838	0	0	0.0731316	8.15701
Omy100098233	4.87621	0	0.0533326	0.0624473	0.598144	0.254875	0.476639	0	0.160032	0.114937	0.165063	0.182244	0	0.598144	8.15223
Omy200126457	19.1804	0.498047	0.0859947	0.0253677	0	0.0410965	2.35347	0	0.0214728	0.0695267	0.421548	0.0419611	0.197896	2.35347	8.14983
Omy200092515	113.873	1.54286	2.96389	4.35341	10.4953	5.55244	13.9844	0.542604	2.21242	1.12621	5.09064	6.45239	1.2404	13.9844	8.14288
Omy100046665	2.18416	0.268236	0.267303	0.0773359	0.224416	0.127607	0	0	0	0	0.0691109	0.260231	0	0.268236	8.14268
Omy200132761	10.019	0.108294	0.268733	0.786895	0.0902338	0.128205	1.23083	0.0667064	0.0536821	0.202738	0.138798	0.105062	0.0821076	1.23083	8.14003
Omy100077285	0.996469	0.0551752	0.0275995	0	0	0	0.122448	0	0	0	0.0280692	0	0	0.122448	8.13793
Omy200079348	2.6268	0.072799	0	0.126915	0.0203847	0	0.3229	0.0149062	0	0.0389323	0.0745481	0	0	0.3229	8.13502
Omy200121524	0.855257	0	0	0.0273569	0	0	0.105217	0	0	0	0	0	0	0.105217	8.12849
Omy100111848	2.05957	0.253388	0.108	0	0	0	0.240668	0	0.215377	0.0773799	0	0.0700802	0	0.253388	8.12813
Omy100124170	1.58858	0.0609798	0	0	0	0	0.135069	0	0	0.195494	0	0	0	0.195494	8.126
Omy100137762	0.950017	0.113771	0.0187037	0	0	0.0360378	0.0842425	0.031176	0	0	0.116944	0	0	0.116944	8.12368
Omy100182290	140.91	0.199351	0.668037	0.398696	0.147489	0.567014	17.3866	0.118019	0.164676	1.62144	4.42849	0.246384	0.0893757	17.3866	8.10453
Omy200107002	0.869048	0	0	0	0.107236	0	0.0266679	0	0.0717609	0.0515153	0	0.0933112	0.0487935	0.107236	8.10405
Omy200120491	272.76	0.0421139	0.158807	0.00972308	0	0.119912	30.7732	2.07669	33.6738	0.83861	0.0861144	1.18429	0	33.6738	8.10009
Omy200097629	1.11132	0	0.0351043	0	0	0	0.137231	0	0	0	0	0	0	0.137231	8.09816
Omy100135758	2.07503	0.1951	0	0	0	0	0.123621	0	0	0	0.256874	0	0.0280364	0.256874	8.07799
Omy200140638	1.89966	0.0896307	0	0.235224	0	0	0.0992808	0	0	0.0239383	0	0	0	0.235224	8.07596
Omy100149754	1.89303	0.0264373	0	0	0	0	0.234525	0	0	0	0	0	0	0.234525	8.07176
Omy100063026	6.27048	0.155916	0.129067	0.12071	0.288874	0.209349	0.777338	0.0851965	0.373767	0.152726	0.372071	0.0879161	0	0.777338	8.0666
Omy100079150	23.0463	0.135684	0	0.63079	0	0	2.85867	0	0.606096	0.0724717	0.277888	0	0	2.85867	8.06189
Omy200228184	69.4264	0.0788835	0.0259365	0.367326	0.0294993	0.299987	8.61541	0	0	0.16902	0.565509	0.0510251	0	8.61541	8.05839
Omy100107163	15.4864	0.93334	0.0163964	0.201511	0	0.0313432	1.92324	0	0	0.035336	0.422778	0.064005	0.0167345	1.92324	8.05222
Omy100027016	0.782732	0.0840934	0.0972738	0	0	0.0266704	0.0310831	0	0	0.0599632	0.0429649	0	0	0.0972738	8.04669
Omy100136660	15.4756	0	0	0.085865	0	0	1.92501	0	0	0	0	0	0	1.92501	8.03924
Omy100035370	20.7742	2.58554	0.238709	0	0.267721	0	2.06625	0	0.11938	0.321607	0	0	0	2.58554	8.03475
Omy300040787	0.61695	0	0.0379194	0	0.041937	0.071919	0.0420864	0	0	0	0	0.0366043	0.0767967	0.0767967	8.03355
Omy200197422	2.05298	0.150644	0.00886777	0	0	0	0.255554	0	0	0	0.0181538	0.0171727	0.125717	0.255554	8.03345
Omy200180308	1.82106	0.0720288	0.0118414	0.0277342	0.0267721	0.0914597	0.226689	0.00988923	0.0238422	0.0257221	0.0368609	0.0116832	0.0243631	0.226689	8.03331
Omy200143577	1.70692	0	0	0	0	0	0.212553	0	0	0	0	0	0	0.212553	8.03056
Omy200184122	2.94236	0	0.366921	0	0.0690054	0.0586183	0.273452	0	0	0	0	0.0594982	0	0.366921	8.01905
Omy200222670	0.569595	0.0611767	0	0.0711023	0.0681045	0	0	0.0250529	0	0	0	0	0	0.0711023	8.01093

## Sheet: Testis
Feature ID	Brain - Means	Testis - Means	Gill - Means	kidney - Means	Head kidney - Means	spleen - Means	skin - Means	W muscle - Means	R muscle - Means	stomach - Means	intestine - Means	fat - Means	liver - Means	max	Testis/max
Omy200056882	0	39.3424	0	0	0	0	0	0	0	0	0	0	0	0	#DIV/0!
Omy200109820	0	19.5175	0	0	0	0	0	0	0	0	0	0	0	0	#DIV/0!
Omy100188959	0	17.5683	0	0	0	0	0	0	0	0	0	0	0	0	#DIV/0!
Omy200002147	0	17.3252	0	0	0	0	0	0	0	0	0	0	0	0	#DIV/0!
Omy200165825	0	7.95198	0	0	0	0	0	0	0	0	0	0	0	0	#DIV/0!
Omy100219309	0	6.90741	0	0	0	0	0	0	0	0	0	0	0	0	#DIV/0!
Omy100110923	0	5.88961	0	0	0	0	0	0	0	0	0	0	0	0	#DIV/0!
Omy100063862	0	5.25112	0	0	0	0	0	0	0	0	0	0	0	0	#DIV/0!
Omy200128800	0	5.22857	0	0	0	0	0	0	0	0	0	0	0	0	#DIV/0!
Omy100050250	0	5.09144	0	0	0	0	0	0	0	0	0	0	0	0	#DIV/0!
Omy100116358	0	4.64461	0	0	0	0	0	0	0	0	0	0	0	0	#DIV/0!
Omy300047538	0	4.20061	0	0	0	0	0	0	0	0	0	0	0	0	#DIV/0!
Omy200184502	0	4.08331	0	0	0	0	0	0	0	0	0	0	0	0	#DIV/0!
Omy200211404	0	4.00767	0	0	0	0	0	0	0	0	0	0	0	0	#DIV/0!
Omy100126325	0	3.94352	0	0	0	0	0	0	0	0	0	0	0	0	#DIV/0!
Omy200114423	0	3.87951	0	0	0	0	0	0	0	0	0	0	0	0	#DIV/0!
Omy200184501	0	3.82698	0	0	0	0	0	0	0	0	0	0	0	0	#DIV/0!
Omy200188357	0	3.73972	0	0	0	0	0	0	0	0	0	0	0	0	#DIV/0!
Omy100109033	0	3.39886	0	0	0	0	0	0	0	0	0	0	0	0	#DIV/0!
Omy100228414	0	3.36372	0	0	0	0	0	0	0	0	0	0	0	0	#DIV/0!
Omy100161598	0	3.18983	0	0	0	0	0	0	0	0	0	0	0	0	#DIV/0!
Omy100222822	0	3.09235	0	0	0	0	0	0	0	0	0	0	0	0	#DIV/0!
Omy100092569	0	2.87054	0	0	0	0	0	0	0	0	0	0	0	0	#DIV/0!
Omy200010852	0	2.47072	0	0	0	0	0	0	0	0	0	0	0	0	#DIV/0!
Omy100125487	0	2.43867	0	0	0	0	0	0	0	0	0	0	0	0	#DIV/0!
Omy200028687	0	2.17913	0	0	0	0	0	0	0	0	0	0	0	0	#DIV/0!
Omy100181868	0	2.07839	0	0	0	0	0	0	0	0	0	0	0	0	#DIV/0!
Omy200025779	0	2.01292	0	0	0	0	0	0	0	0	0	0	0	0	#DIV/0!
Omy200133957	0	1.8353	0	0	0	0	0	0	0	0	0	0	0	0	#DIV/0!
Omy100008106	0	1.81091	0	0	0	0	0	0	0	0	0	0	0	0	#DIV/0!
Omy100121295	0	1.8055	0	0	0	0	0	0	0	0	0	0	0	0	#DIV/0!
Omy100196507	0	1.73296	0	0	0	0	0	0	0	0	0	0	0	0	#DIV/0!
Omy100079855	0	1.63912	0	0	0	0	0	0	0	0	0	0	0	0	#DIV/0!
Omy100194987	0	1.38733	0	0	0	0	0	0	0	0	0	0	0	0	#DIV/0!
Omy100084559	0	1.38696	0	0	0	0	0	0	0	0	0	0	0	0	#DIV/0!
Omy300050185	0	1.38168	0	0	0	0	0	0	0	0	0	0	0	0	#DIV/0!
Omy200083923	0	1.35593	0	0	0	0	0	0	0	0	0	0	0	0	#DIV/0!
Omy100081374	0	1.18134	0	0	0	0	0	0	0	0	0	0	0	0	#DIV/0!
Omy200201046	0	1.16447	0	0	0	0	0	0	0	0	0	0	0	0	#DIV/0!
Omy100194922	0	1.11915	0	0	0	0	0	0	0	0	0	0	0	0	#DIV/0!
Omy100085665	0	0.997596	0	0	0	0	0	0	0	0	0	0	0	0	#DIV/0!
Omy100071687	0	0.991055	0	0	0	0	0	0	0	0	0	0	0	0	#DIV/0!
Omy100077995	0	0.948587	0	0	0	0	0	0	0	0	0	0	0	0	#DIV/0!
Omy200061781	0	0.921409	0	0	0	0	0	0	0	0	0	0	0	0	#DIV/0!
Omy100194986	0	0.90971	0	0	0	0	0	0	0	0	0	0	0	0	#DIV/0!
Omy100063421	0	0.892066	0	0	0	0	0	0	0	0	0	0	0	0	#DIV/0!
Omy300024995	0	0.874512	0	0	0	0	0	0	0	0	0	0	0	0	#DIV/0!
Omy100202213	0	0.862876	0	0	0	0	0	0	0	0	0	0	0	0	#DIV/0!
Omy300107720	0	0.823654	0	0	0	0	0	0	0	0	0	0	0	0	#DIV/0!
Omy100200411	0	0.799997	0	0	0	0	0	0	0	0	0	0	0	0	#DIV/0!
Omy200133811	0	0.78316	0	0	0	0	0	0	0	0	0	0	0	0	#DIV/0!
Omy100224026	0	0.693083	0	0	0	0	0	0	0	0	0	0	0	0	#DIV/0!
Omy100214108	0	0.688	0	0	0	0	0	0	0	0	0	0	0	0	#DIV/0!
Omy100141722	0	0.682362	0	0	0	0	0	0	0	0	0	0	0	0	#DIV/0!
Omy100079131	0	0.674617	0	0	0	0	0	0	0	0	0	0	0	0	#DIV/0!
Omy100023701	0	0.654845	0	0	0	0	0	0	0	0	0	0	0	0	#DIV/0!
Omy200011327	0	0.634013	0	0	0	0	0	0	0	0	0	0	0	0	#DIV/0!
Omy100095292	0	0.629374	0	0	0	0	0	0	0	0	0	0	0	0	#DIV/0!
Omy100069268	0	0.626352	0	0	0	0	0	0	0	0	0	0	0	0	#DIV/0!
Omy200208397	0	0.590548	0	0	0	0	0	0	0	0	0	0	0	0	#DIV/0!
Omy300024464	0	0.565489	0	0	0	0	0	0	0	0	0	0	0	0	#DIV/0!
Omy100202813	0	0.556576	0	0	0	0	0	0	0	0	0	0	0	0	#DIV/0!
Omy200229438	0	0.529969	0	0	0	0	0	0	0	0	0	0	0	0	#DIV/0!
Omy200124990	0	0.518118	0	0	0	0	0	0	0	0	0	0	0	0	#DIV/0!
Omy200092032	0	0.500541	0	0	0	0	0	0	0	0	0	0	0	0	#DIV/0!
Omy100097753	0	311.739	0	0	0	0	0	0	0	0	0	0.118341	0.0619763	0.118341	2634.23
Omy200024165	0	248.829	0	0	0	0	0	0	0	0	0.0372797	0.105227	0	0.105227	2364.69
Omy100060932	0	108.323	0	0	0	0	0	0	0	0	0	0	0.0598507	0.0598507	1809.89
Omy100067746	0	518.284	0.0252796	0	0	0	0	0.0621735	0	0	0.0514195	0.31813	0.332623	0.332623	1558.17
Omy100093137	0	626.715	0.0733759	0	0	0	0	0	0	0	0.0767899	0.21631	0.452904	0.452904	1383.77
Omy200134214	0	70.8174	0	0	0	0	0	0	0	0	0	0.0537955	0.0567913	0.0567913	1246.98
Omy200037640	0	312.733	0	0	0	0	0	0.044211	0	0	0	0.156708	0.273077	0.273077	1145.22
Omy200094534	0	228.875	0	0	0	0	0	0	0	0	0	0.208601	0.249217	0.249217	918.377
Omy200049603	0	92.9128	0	0	0	0	0	0	0	0	0	0.0492461	0.103347	0.103347	899.038
Omy200034361	0	137.211	0	0	0	0	0	0	0	0	0	0.157513	0	0.157513	871.11
Omy100021516	0.057895	80.9163	0.0994623	0	0	0	0	0	0	0	0	0.0973601	0.100867	0.100867	802.211
Omy200101181	0	576.883	0	0	0	0	0.0767209	0	0	0.0740022	0	0.770437	0.315192	0.770437	748.774
Omy200013559	0	162.803	0	0	0	0	0	0	0	0	0	0.218033	0.195534	0.218033	746.688
Omy100084227	0.0834263	55.378	0	0	0	0	0	0	0	0.0385615	0.0367282	0.0348613	0.0368026	0.0834263	663.795
Omy100085448	0	595.305	0	0	0	0	0	0	0	0	0	0.907008	0.603683	0.907008	656.34
Omy100030606	0	628.291	0	0	0	0	0	0	0	0	0	0.507743	0.96459	0.96459	651.356
Omy200028625	0	756.071	0	0	0	0	0.380151	0	0	0	0	0.207612	1.17093	1.17093	645.699
Omy200222437	0	22.0985	0	0	0	0	0.0410481	0	0	0	0	0.0358584	0	0.0410481	538.357
Omy100029522	0	63.6163	0	0.119552	0	0	0	0	0	0	0	0.099642	0	0.119552	532.12
Omy200054965	0	31.5866	0	0	0	0	0	0	0	0	0	0.0645134	0	0.0645134	489.614
Omy100040925	0	67.3558	0.0619854	0.0737219	0.140143	0	0.0698909	0	0	0	0	0	0	0.140143	480.622
Omy200025254	0	42.5019	0	0	0	0	0	0	0	0	0	0	0.0896225	0.0896225	474.233
Omy100137749	0	9.04108	0	0	0	0	0	0	0	0.0192452	0	0	0.0182283	0.0192452	469.785
Omy200134213	0	219.262	0	0	0	0	0	0	0	0	0	0.327154	0.469088	0.469088	467.421
Omy100006983	0.036499	16.106	0	0	0	0.0300525	0	0.0258698	0	0	0	0	0	0.036499	441.272
Omy100073704	0	22.261	0.0529249	0	0	0	0	0	0.0529362	0.0142751	0	0	0.027008	0.0529362	420.526
Omy100074129	0	15.6234	0	0	0	0	0	0	0	0	0.0409693	0	0	0.0409693	381.343
Omy100177917	0.0661951	31.0622	0	0.0656727	0.00898092	0	0	0.00664812	0.00804731	0	0.0333549	0.00783892	0.0822311	0.0822311	377.743
Omy100142945	0	22.5568	0	0	0	0	0.0620244	0	0	0	0	0.0271097	0.0568843	0.0620244	363.677
Omy100049174	0	290.8	0	0	0	0	0.0513499	0	0	0	0	0.202201	0.867723	0.867723	335.13
Omy100111659	0	43.7379	0.093123	0	0.138464	0	0	0	0	0.0333188	0	0.0303053	0.126392	0.138464	315.879
Omy100101521	0.130063	1106.34	0.221831	0.686804	0.693733	0.151617	1.20503	0.721363	3.39543	0.307676	0.556412	0.216728	3.59438	3.59438	307.798
Omy100032381	0	140.903	0	0	0	0	0.157826	0.016663	0	0	0	0.0591824	0.494915	0.494915	284.701
Omy100138191	0	56.293	0.116802	0	0.132309	0	0	0	0	0	0.0402261	0	0.200009	0.200009	281.453
Omy100095209	0	5.28164	0	0	0	0	0.018929	0	0	0	0	0	0	0.018929	279.024
Omy100203624	0.0317332	44.1795	0.0541705	0	0	0	0.0300617	0	0	0	0	0	0.164913	0.164913	267.895
Omy100079373	0	12.4924	0	0	0	0.0145867	0	0	0	0	0	0	0.0467281	0.0467281	267.342
Omy100072877	0	20.1533	0	0.0429644	0.0412201	0	0	0	0	0.079595	0.038395	0	0.0379822	0.079595	253.199
Omy200215897	1.28644	342.328	0.89376	1.18958	1.00183	1.39853	0.998207	0.100982	0.487494	0.744355	1.13026	1.07226	0.828732	1.39853	244.776
Omy100225688	0	2.01077	0	0	0.00828182	0	0	0	0	0	0	0.00718433	0.00744309	0.00828182	242.793
Omy100068576	0	575.41	0.0264969	0	0	0	0.119424	0	0	0	0.0277297	0.964439	2.37232	2.37232	242.552
Omy100053384	0	569.149	0.0663228	0	0	0	0	0.0545223	0	0	0	0.578547	2.35019	2.35019	242.171
Omy200069413	0	188.244	0	0	0	0	0	0	0	0.0518015	0	0.0703009	0.783471	0.783471	240.27
Omy200065101	0.0393004	83.7908	0.132602	0.390298	0.111294	0.222581	0	0.0274618	0.133155	0.215176	0.171455	0.195074	0.0679355	0.390298	214.684
Omy100018942	0.183636	666.168	0.313239	0	0	0.0746323	0.26233	0	0.234868	0.506084	0.0802702	0.534724	3.11653	3.11653	213.753
Omy100091897	0.0631488	27.1929	0	0	0	0.0686364	0.0200557	0	0	0	0	0.0525601	0.12826	0.12826	212.014
Omy200130449	0.0384679	21.2689	0.049342	0	0.0367958	0	0.0183505	0	0	0	0	0	0.100454	0.100454	211.727
Omy100118094	0	64.9006	0	0	0	0	0	0	0	0	0	0.0587707	0.321219	0.321219	202.045
Omy200134215	0	261.25	0	0.080254	0	0	0.0764656	0	0	0	0.07071	0.367785	1.29347	1.29347	201.976
Omy200233214	0.208863	41.447	0.0592563	0.166783	0.0666445	0.0566935	0.0265208	0.0196293	0.0118557	0	0.0489829	0.115839	0.0484588	0.208863	198.442
Omy100019497	0	6.08433	0	0	0	0	0	0	0	0.0335406	0	0	0.0317684	0.0335406	181.402
Omy200069094	0	62.5234	0.0717815	0	0	0	0	0	0.0355671	0.0383235	0.146477	0.347728	0.217602	0.347728	179.805
Omy200014224	0.140428	142.304	0	0	0	0	0.267594	0	0	0	0	0.467525	0.794929	0.794929	179.015
Omy200023374	0	334.837	0	0	0	0	0.520684	0	0	0	0.0298648	0.454758	1.87356	1.87356	178.717
Omy100093138	0.0371567	80.1105	0	0.0365588	0.070581	0	0.0702093	0.0260716	0.0315175	0	0	0.0920303	0.450019	0.450019	178.016
Omy200232099	0.0505715	171.656	0	0.0757538	0.0241866	0	0	0	0.0215703	0.0464761	0	0.189413	0.968452	0.968452	177.248
Omy100021155	0.0499663	30.3063	0	0.148253	0.14266	0	0.0945411	0	0	0	0	0.0825884	0.172746	0.172746	175.439
Omy100043017	0	1.95546	0.0111172	0	0	0	0	0	0	0	0.0114524	0	0.011186	0.0114524	170.746
Omy100211727	0	9.85218	0	0	0	0	0	0	0	0.0577355	0	0	0	0.0577355	170.643
Omy100151212	0.0555231	45.8965	0.0317432	0.0371628	0.0175532	0.0601185	0.0351841	0.0129938	0.0157731	0.0338949	0.0324919	0.0614716	0.272919	0.272919	168.169
Omy100041347	0.030875	7.53374	0.026187	0.0309859	0.0197354	0.00843364	0	0.00728997	0	0.028454	0	0.0171727	0.0450704	0.0450704	167.155
Omy100169852	0.0458211	7.62098	0	0.0457869	0.0432534	0	0	0	0	0	0.0397752	0	0	0.0458211	166.32
Omy300055672	0	394.634	0.0171682	0.0599894	0	0	0.456701	0	0	0	0	0.631384	2.3812	2.3812	165.729
Omy100074948	0	40.5939	0.136629	0	0.255033	0	0	0	0.0454977	0.0490076	0.0471623	0	0.0927204	0.255033	159.171
Omy100157198	0	389.085	0	0	0	0	0.18064	0	0	0	0.0331584	0.631377	2.47426	2.47426	157.253
Omy100168780	0	2.92887	0.0170841	0	0.00956344	0	0.0189104	0	0	0	0	0	0	0.0189104	154.881
Omy200090354	0.0775978	11.668	0	0	0	0	0	0	0	0	0.0682764	0	0	0.0775978	150.365
Omy200059558	0	215.722	0	0.0216783	0	0	0.102648	0	0	0	0	0.322508	1.46399	1.46399	147.352
Omy100124969	0.256859	299.753	0.273404	0	0	0	0	0	0	0.767261	0.226004	0.747936	2.06923	2.06923	144.862
Omy100087661	0	171.776	0	0	0	0	0	0	0	0	0	0.235741	1.23441	1.23441	139.156
Omy100073692	0	4.11745	0.0255446	0.0299102	0	0	0	0	0	0.0275255	0	0.0249289	0	0.0299102	137.661
Omy100152329	0	2.32726	0	0	0	0	0	0	0	0	0.0169111	0	0	0.0169111	137.617
Omy100099329	0	13.6976	0.0447561	0.0350288	0	0	0.100261	0	0	0.032236	0.0153325	0	0	0.100261	136.62
Omy200172484	0	26.716	0.0379527	0.0888778	0.0425653	0.0362749	0	0	0	0	0.195771	0.037038	0.0968379	0.195771	136.466
Omy100065694	0	19.7147	0	0.0477365	0	0	0.0455445	0	0	0	0	0	0.145766	0.145766	135.249
Omy100095195	0	167.644	0	0	0	0	0.0676306	0	0	0.0217621	0.0209427	0.236214	1.25591	1.25591	133.484
Omy100212084	0	10.0644	0	0.077151	0	0	0	0	0	0	0	0	0.0447171	0.077151	130.451
Omy100028821	0.0202817	2.53554	0	0	0	0	0	0	0	0	0	0	0	0.0202817	125.016
Omy100099340	0.0303316	3.77871	0	0	0	0	0.0288993	0	0	0.0278753	0	0.0252456	0.0264024	0.0303316	124.58
Omy100067461	0	23.7298	0	0.0544914	0	0	0	0	0	0.0504749	0	0	0.190862	0.190862	124.33
Omy100057426	0.0303997	4.92357	0	0	0	0	0	0	0	0	0.013374	0	0.0396927	0.0396927	124.042
Omy100203584	0	1.5365	0	0	0	0.0123891	0	0	0	0	0	0	0	0.0123891	124.021
Omy100080987	0	7.12006	0	0	0	0	0	0	0	0.0304334	0.0579729	0	0	0.0579729	122.817
Omy100088022	0.0678944	8.2824	0	0	0	0	0	0	0	0	0	0	0	0.0678944	121.989
Omy100229117	0	209.858	0.0351757	0	0	0	0.0785921	0	0	0.113711	0.0906065	0.240295	1.7596	1.7596	119.264
Omy100214245	0	2.39309	0	0	0	0	0	0	0	0	0	0	0.0203728	0.0203728	117.465
Omy200066808	0	10.7692	0	0.0527026	0.0504806	0.0430204	0	0	0	0	0	0	0.0918764	0.0918764	117.214
Omy200056117	0.0765401	8.81595	0	0	0	0	0	0	0	0	0	0	0	0.0765401	115.181
Omy100071790	0.0378001	121.584	0.681611	0.114351	1.05629	0	0.290186	0.0536952	0	0.139952	0.36826	0.221715	0.431865	1.05629	115.105
Omy200154003	0	8.53908	0.0198215	0.0460549	0.0221915	0.0752962	0.0439401	0	0.0196984	0	0.0405779	0.0382682	0.0201996	0.0752962	113.406
Omy100225690	0	1.83501	0	0.00846624	0.0162451	0	0	0	0	0	0	0	0	0.0162451	112.958
Omy100184428	0.448659	87.2033	0.120251	0.308523	0.267805	0.182899	0.18715	0.0594995	0.023976	0.0515221	0.123315	0.186738	0.782397	0.782397	111.457
Omy100196322	0.0299651	3.29802	0.0251759	0.0299428	0	0	0	0	0	0	0	0.0246891	0	0.0299651	110.062
Omy200162709	0.042595	7.99078	0	0.0431733	0	0.0348705	0.0408194	0	0.0731929	0	0	0.0355983	0.0375807	0.0731929	109.174
Omy100011189	0.0497468	13.3011	0	0.0504221	0	0.122646	0.047673	0	0	0	0	0	0.0438905	0.122646	108.451
Omy300037759	0	132.96	0	0	0	0	0.0510123	0	0	0.0492046	0	0.0446983	1.25803	1.25803	105.689
Omy200071031	0	5.02809	0	0	0	0	0.0478556	0	0	0	0	0	0.0437209	0.0478556	105.068
Omy100094442	0	10.1264	0	0	0	0	0	0	0	0	0	0.0231361	0.0969389	0.0969389	104.461
Omy200183153	0	13.6914	0	0	0	0	0	0	0	0	0	0.03171	0.133056	0.133056	102.899
Omy200172120	0.0164015	7.248	0.0275601	0.0489159	0.0154824	0.0531023	0	0	0	0	0	0.0406233	0.0707895	0.0707895	102.388
Omy100086615	0.0431423	4.36909	0	0	0	0	0	0	0	0	0	0	0.037582	0.0431423	101.272
Omy200079260	2.4293	317.815	0.945262	1.8513	1.265	1.83394	0.987336	0.0755276	0.243632	0.623848	0.943008	1.42691	3.14142	3.14142	101.169
Omy100181553	0.0137244	2.39903	0	0	0	0	0	0	0	0	0	0	0.0240644	0.0240644	99.6922
Omy100118521	0.319992	352.693	0	0.0580635	0	0.0237664	0.11072	0	0.0495992	0.0533674	0	0.459959	3.54245	3.54245	99.5619
Omy100032225	0	196.254	0.0433903	0	0	0.0410292	0.0481586	0	0	0	0	0.125912	1.97751	1.97751	99.2433
Omy100154418	0.039682	309.474	0	0	0	0	0.412901	0	0	0	0	0.688392	3.12261	3.12261	99.1076
Omy200203871	0.0224359	2.2134	0	0.0223912	0	0	0	0	0.0193036	0	0	0	0.0197947	0.0224359	98.6543
Omy100103091	0	41.0339	0.187834	0.0551918	0.419029	0	0	0.038595	0	0.0503384	0	0	0.142912	0.419029	97.9261
Omy100045865	0	97.2907	0	0	0	0	0.136091	0	0	0	0	0.0795336	0.995112	0.995112	97.7686
Omy100131794	0	31.5837	0	0	0	0	0	0	0	0	0	0	0.336443	0.336443	93.8755
Omy200130131	0	5.08327	0	0	0	0.0467245	0.0548435	0	0	0	0	0	0	0.0548435	92.6867
Omy100146210	0.112948	14.0327	0.0385874	0.045182	0.151602	0.110538	0.0431074	0.0159199	0.0772458	0.0208159	0.0400643	0.131629	0.0198168	0.151602	92.5625
Omy100164120	0	60.0633	0	0.107218	0.206023	0	0.153373	0	0.183306	0	0	0.0890899	0.652409	0.652409	92.0638
Omy100037178	0	2.53801	0	0	0.0283691	0	0	0	0	0.02739	0	0	0	0.0283691	89.4637
Omy200105092	0.0685616	5.93596	0	0.0455374	0	0	0.0217525	0	0	0	0	0.0379535	0	0.0685616	86.5784
Omy200105221	0.192568	16.5825	0.0614268	0.0957805	0.0692148	0.039244	0.0917993	0.0339496	0.0410679	0.0442433	0.14812	0.0601652	0.0835446	0.192568	86.1127
Omy200084999	0	56.7129	0	0	0	0	0.229356	0	0	0.0738019	0	0.100033	0.662577	0.662577	85.5944
Omy100101472	0	26.2712	0.180749	0	0	0	0	0	0	0	0.310368	0	0.122661	0.310368	84.6453
Omy100140300	0.0250902	2.10412	0	0	0	0	0	0	0	0	0	0.0210967	0.0221366	0.0250902	83.8623
Omy200156915	0.34201	28.0701	0.17406	0	0.0648438	0	0	0.0240998	0.0290515	0	0.0902141	0.311981	0.118744	0.34201	82.074
Omy100072566	0.21797	172.557	1.32712	0.218135	2.11671	0	0.0297385	0	0.186093	0.057292	0.136954	0.181527	0.679521	2.11671	81.5214
Omy200100337	0.4845	39.0716	0	0	0	0	0	0	0	0	0	0	0.268449	0.4845	80.6432
Omy100076766	0	18.7088	0	0	0	0	0.0293874	0	0	0	0	0.0257849	0.242133	0.242133	77.2665
Omy100186760	0	1.88184	0.0209902	0.0247677	0	0	0.023449	0	0.0209947	0.022618	0	0	0	0.0247677	75.9796
Omy200108428	0	18.5294	0.0410421	0	0.0453906	0	0	0	0	0	0.083481	0.0398604	0.248834	0.248834	74.4648
Omy100152219	0.0262679	4.8185	0	0.0262155	0	0.064761	0	0.0186182	0.0451372	0	0	0	0	0.064761	74.4043
Omy200045900	0	61.0522	0.15089	0.105449	0	0.114638	0.167111	0	0.0299059	0.0645279	0.0621759	0	0.825294	0.825294	73.9763
Omy100229115	0.17685	251.184	0	3.40159	0	0	0.0481586	0	0	0.0928369	0	0.125912	2.10737	3.40159	73.8432
Omy100151524	0	3.37865	0.0224322	0.0130313	0.0251585	0.0215022	0	0	0.0224052	0.0120708	0.0347877	0	0.0457893	0.0457893	73.7869
Omy100073308	0.247784	76.0184	0.331317	0.49557	0.472999	0.402581	0.369725	0.0498761	0.0602944	0.0972562	0.249204	0.587098	1.04443	1.04443	72.7842
Omy100081331	0.0501495	3.54207	0.0283567	0.0334668	0	0	0.0159866	0	0	0	0	0	0.0291713	0.0501495	70.6301
Omy200163208	0.052366	30.1197	0.0671687	0.340117	0.250449	0.426751	0.0498259	0.0553544	0.0669753	0.120283	0.392381	0.130624	0.137038	0.426751	70.5792
Omy200069404	1.09084	177.221	0.290096	0.774354	0.357599	2.51143	0.563204	0.0658879	0.212469	0.343153	0.820462	0.362654	1.43426	2.51143	70.5658
Omy100088965	0	2.82758	0	0	0.0401028	0	0	0	0	0	0	0	0	0.0401028	70.5082
Omy100052162	0.0606179	4.19231	0	0	0.014407	0	0.0577945	0	0	0	0.0266681	0	0	0.0606179	69.1597
Omy200201562	0	51.861	0.116334	0.0813901	0	0.755163	0	0.0192475	0.116142	0	0.047931	0.22684	0.308067	0.755163	68.6752
Omy100078856	0	9.92267	0	0.145523	0	0	0	0	0	0	0	0	0	0.145523	68.186
Omy200156259	0	4.56295	0	0	0	0	0	0	0	0.0673233	0	0	0	0.0673233	67.7766
Omy200029156	0.0422378	5.44788	0	0	0.0813827	0	0	0	0.0725791	0.078191	0	0	0	0.0813827	66.9414
Omy200145376	0.0348572	4.31345	0	0	0.0333755	0	0	0	0	0.0645279	0	0.058263	0.0611185	0.0645279	66.8463
Omy200224985	0.092798	6.11106	0.0261737	0.0462162	0	0	0	0	0	0	0	0	0	0.092798	65.8534
Omy200162215	0.0882253	40.4064	0.150491	0.35242	0.169297	0.323325	0.126032	0	0.112945	0.0405911	0.116192	0.110036	0.616329	0.616329	65.5598
Omy200208373	0	15.5013	0.201116	0.0362507	0	0.236728	0	0	0	0	0.127759	0.0302135	0.0631958	0.236728	65.4814
Omy100048677	0	13.0731	0.0872145	0.201073	0	0	0	0	0	0	0	0	0	0.201073	65.0167
Omy200037030	0.0169449	3.09387	0	0	0	0.027824	0	0.0481405	0	0	0	0	0.0297111	0.0481405	64.2674
Omy100181266	0.0593931	3.8017	0.0505466	0	0.0162154	0	0.00806498	0	0	0.0467382	0.0149159	0.0141097	0.0442688	0.0593931	64.009
Omy100211754	0	7.06243	0	0	0	0	0	0	0	0	0	0.0532848	0.111793	0.111793	63.1743
Omy100215407	0	3.33919	0	0.0204792	0	0.0167169	0	0	0	0.0188464	0	0.0426973	0.053552	0.053552	62.3542
Omy100178033	0.0651423	3.97376	0	0	0	0	0	0	0	0	0	0	0.0281714	0.0651423	61.0012
Omy200098584	0.830378	111.646	0.50577	0.43482	1.47398	0.257769	0.301601	0.194971	0.337525	1.34461	0.313456	1.84427	0.378086	1.84427	60.5369
Omy100001666	0.0515348	3.11031	0	0	0	0	0.0491014	0	0	0.0118255	0.0114088	0.0106908	0.0338584	0.0515348	60.3536
Omy200152708	0	60.0919	0.0254747	0.060131	0	0.0490842	0.0573699	0	0.0256463	0	0	0.0750989	0.99585	0.99585	60.3423
Omy100096523	0.235598	56.3593	0	0.937668	0	0.511298	0.224043	0	0	0	0.275742	0.130419	0.27366	0.937668	60.1058
Omy200221441	0	7.66461	0.127723	0	0	0	0	0	0	0	0	0	0	0.127723	60.0098
Omy100063191	0	1.66607	0	0.0286838	0.0275193	0	0.0275429	0	0	0	0	0.0241664	0	0.0286838	58.084
Omy100217911	0.0289465	12.101	0.0737334	0.113923	0.0549852	0.0937188	0	0	0.0490372	0.211381	0	0	0	0.211381	57.2475
Omy100090486	0.0829084	4.73677	0.0353553	0	0	0	0	0	0	0	0	0.0345032	0	0.0829084	57.1326
Omy200042919	0.514803	112.941	0.511664	0.470928	0.122855	0.664553	0.817491	0.0605064	0.109738	0	0.490952	0.571309	1.97847	1.97847	57.0853
Omy100206713	0	8.21815	0.145229	0.0566829	0.0542931	0	0.0540802	0	0	0	0.049942	0	0.0248611	0.145229	56.5876
Omy200134704	0.164387	15.2033	0.0348983	0.164749	0.197495	0.0674349	0.275125	0	0.070466	0.265372	0.036522	0.0342236	0.143604	0.275125	55.2596
Omy100206546	0	2.84979	0.0442055	0.0517603	0	0	0	0	0	0	0	0	0	0.0517603	55.0575
Omy100144689	0.0692041	35.0966	0.638539	0.235629	0	0.101656	0.105648	0	0.0118071	0	0.15862	0.173081	0.169064	0.638539	54.964
Omy200044130	0	3.86293	0	0	0	0	0	0	0	0	0	0	0.0707694	0.0707694	54.5848
Omy300102953	0	11.5778	0	0	0	0	0	0	0	0	0	0	0.212409	0.212409	54.5071
Omy100081449	0	3.45477	0	0	0	0.0607022	0	0	0.0635234	0	0	0	0	0.0635234	54.3858
Omy100128526	0.190626	10.1729	0	0	0	0	0	0	0	0	0	0	0	0.190626	53.3657
Omy100069335	0	3.24289	0	0	0	0.0609258	0	0	0	0	0	0	0	0.0609258	53.2268
Omy100176476	0	0.67096	0	0.012686	0	0	0	0	0	0	0	0	0	0.012686	52.8898
Omy200170757	0.0205167	5.66392	0	0	0	0	0	0	0.0352548	0.0190141	0.0363631	0.0171466	0.107922	0.107922	52.4816
Omy200179199	0.0506662	2.65557	0	0.0502056	0	0	0	0	0.0216412	0	0.022147	0.0210212	0	0.0506662	52.4131
Omy100003989	0	1.66296	0	0	0	0	0.0317558	0	0	0	0	0	0	0.0317558	52.3671
Omy200040391	0.179419	9.25365	0.11466	0.0449801	0.0855056	0	0.0851703	0	0	0	0	0	0.0778116	0.179419	51.5757
Omy100107316	0	34.7625	0.200028	0.0783409	0.674367	0	0	0	0.022218	0.0479997	0.184181	0.06506	0.318426	0.674367	51.5483
Omy300036947	0	2.35613	0	0	0	0	0	0	0	0.0458195	0.0220747	0	0.0215612	0.0458195	51.422
Omy300028848	0	5.20367	0.0449475	0	0	0	0.101223	0	0	0	0.0464391	0	0	0.101223	51.4078
Omy100096248	0.0525015	19.2393	0.179462	0.0524299	0.376491	0.0427978	0.250112	0	0	0.0240947	0.138288	0	0.159806	0.376491	51.1014
Omy200083862	0.164138	8.29496	0	0	0.0521379	0	0.0521826	0	0	0	0	0	0	0.164138	50.5365
Omy100072106	0.359726	27.4256	0.0557822	0.147086	0.0312809	0.0666069	0.155791	0.0230617	0.543973	0.165316	0.172644	0.136094	0.256195	0.543973	50.4173
Omy100131251	0.108905	5.37659	0.0464053	0.0551918	0.0527798	0.0448351	0	0	0	0	0.0485644	0	0	0.108905	49.3695
Omy100156117	0	2.38998	0	0	0	0	0	0	0	0	0	0	0.0494077	0.0494077	48.3727
Omy200077248	0.284791	13.7232	0.0608311	0	0.0343208	0	0.0679566	0	0	0.0655485	0	0.0297727	0	0.284791	48.1869
Omy100041516	0	2.85025	0	0.0591654	0	0	0	0	0	0	0	0	0	0.0591654	48.1743
Omy100077027	0.0362039	1.73845	0	0.0183477	0	0	0.0173942	0	0	0.0167762	0	0	0.015971	0.0362039	48.0185
Omy100139003	0	5.85101	0.059736	0.0688607	0	0	0	0	0	0.063785	0.12229	0.0580159	0	0.12229	47.8455
Omy100164497	0.0418866	3.48443	0	0.0424552	0.0401061	0.0344885	0.040249	0	0	0	0	0	0.0734438	0.0734438	47.4435
Omy100079596	0.0925946	4.33874	0	0.0305119	0	0	0	0	0	0.0565965	0	0	0.0536062	0.0925946	46.8574
Omy200053348	0	13.0452	0.070928	0	0.278662	0.203377	0.0792363	0	0.0710436	0.114691	0.0368214	0.0690082	0.0723903	0.278662	46.8135
Omy100199663	0	1.55014	0.0334424	0	0	0.016028	0.0186546	0	0	0	0.0173612	0	0	0.0334424	46.3526
Omy200154679	0	25.4676	0	0	0	0.0303272	0	0	0	0	0.0981305	0.0307824	0.549566	0.549566	46.3413
Omy100076541	0.106371	4.90105	0	0	0	0	0	0	0	0.0279589	0.0132981	0	0	0.106371	46.0753
Omy100164986	1.09964	54.7256	0.652786	1.19177	0.966993	0.598782	0.962269	0.0647947	0.313158	0.449829	0.888156	0.78962	0.506017	1.19177	45.9195
Omy100086654	0.149953	6.80195	0	0	0	0	0.143148	0	0	0	0	0	0	0.149953	45.3604
Omy200150971	0	1.13361	0	0	0	0	0	0.025201	0	0	0	0	0	0.025201	44.9827
Omy100000595	0	0.869792	0.0194671	0	0	0	0	0	0	0	0	0	0	0.0194671	44.6801
Omy200223267	0	3.16887	0	0.071402	0.0674511	0	0.0675089	0	0	0	0	0.0592331	0	0.071402	44.3808
Omy100149286	0.0559004	2.47373	0.0480521	0.027696	0	0	0	0.0197512	0.0238094	0	0.0247505	0	0	0.0559004	44.2525
Omy100206121	0	1.08407	0	0	0	0	0.024502	0.00906101	0.0109991	0.0236657	0	0	0	0.024502	44.2442
Omy200233698	0	3.26543	0.0742226	0.0436257	0	0	0	0	0.0186595	0	0	0	0	0.0742226	43.9951
Omy200070267	0.422104	21.7824	0.119591	0.0935988	0.179305	0.496733	0.312493	0	0.0399206	0.0861365	0.164936	0	0.122118	0.496733	43.8513
Omy100142787	0.0782948	3.78076	0.0672785	0.0593058	0.0751589	0.0802029	0.0374321	0	0	0	0.0863087	0.0326002	0.0511881	0.0863087	43.8051
Omy200096302	0	4.88637	0.0379028	0	0	0	0	0	0	0	0	0.111963	0.0387435	0.111963	43.6426
Omy100134126	0	7.37486	0.165971	0	0.0625915	0.0531698	0.0620505	0	0	0.119542	0.0575924	0	0.170199	0.170199	43.3308
Omy300098479	0.0512658	4.34645	0.044384	0.103125	0	0.0422111	0	0	0	0	0	0	0	0.103125	42.1472
Omy200199695	0.0496243	3.69237	0	0	0	0	0	0	0	0.0459899	0.0879521	0	0.0432286	0.0879521	41.9815
Omy100109728	0.21006	9.06114	0.0358311	0.188959	0.220899	0.0684942	0	0	0.0716775	0.0386098	0.0183641	0.0523982	0	0.220899	41.0193
Omy100137703	0.101604	4.13193	0.0174429	0.020421	0	0	0	0	0	0	0	0	0	0.101604	40.6672
Omy100052856	0.0884102	6.14844	0.0431313	0.151312	0.0483733	0.144227	0	0.0178315	0.0431405	0.0116336	0.0333011	0.105229	0.0660308	0.151312	40.6341
Omy300082573	0.158221	28.1436	0.201882	0.631409	0	0.225618	0.602999	0	0.0336952	0.0363974	0.69518	0.394872	0.309662	0.69518	40.4839
Omy200194116	0	0.665835	0	0	0	0	0	0.016528	0	0	0	0	0	0.016528	40.2854
Omy200202784	0	1.65507	0.035402	0.0414584	0	0	0.0398094	0	0	0	0	0.0347175	0	0.0414584	39.9212
Omy200181037	0	4.62017	0	0.0933832	0	0	0	0	0	0	0.0414029	0.116628	0	0.116628	39.6145
Omy200174536	1.30701	75.3617	1.43718	1.81568	0.573916	1.01226	1.90201	0.34406	0.624005	1.91596	1.69724	1.51414	1.81458	1.91596	39.3336
Omy100168788	0.149765	5.67198	0.143828	0.0374568	0.107413	0.0153318	0.0356886	0.0264506	0.0639931	0.0516411	0.065793	0.0312187	0.0164285	0.149765	37.8725
Omy200161955	0	1.35517	0.0358683	0	0	0	0	0	0	0	0	0	0	0.0358683	37.7818
Omy100093675	0	2.62431	0	0	0	0.0711456	0	0	0	0	0	0	0	0.0711456	36.8865
Omy100011326	0.259781	16.2292	0.155139	0.443062	0.123965	0.190679	0	0	0.066546	0.0718149	0.251351	0.173224	0.11337	0.443062	36.6296
Omy100156175	0.0328556	2.01769	0	0	0	0	0	0	0.0556596	0	0	0	0	0.0556596	36.2506
Omy100137702	0.0194286	1.3449	0.0333779	0	0.0374345	0.0319023	0	0	0	0	0	0	0	0.0374345	35.9267
Omy100092998	0.363436	13.0089	0.0520684	0	0.0575851	0	0	0	0	0	0	0	0.0530617	0.363436	35.7943
Omy100105216	0.588376	20.9995	0.191231	0.336303	0	0.137215	0.02674	0	0.047818	0.412123	0.567352	0.0466556	0.170932	0.588376	35.6906
Omy100225689	0	0.527907	0	0.00859107	0.00821562	0	0	0	0	0	0	0.00708372	0.0148618	0.0148618	35.5211
Omy100123750	0	3.60455	0.101504	0.0294829	0	0.0485084	0	0	0	0.0546878	0	0	0	0.101504	35.5114
Omy200228495	0.264389	9.36775	0.0568173	0.264028	0.0628372	0	0	0	0.11277	0.0606685	0.174099	0.0551813	0	0.264389	35.4317
Omy100146010	0.0292179	1.34305	0.0125579	0	0.0281188	0	0.0139003	0	0	0	0	0	0.0380686	0.0380686	35.2798
Omy200139692	0	2.11859	0	0	0	0	0	0	0	0	0	0	0.0609403	0.0609403	34.7649
Omy100201484	0	4.38714	0.016317	0	0.12721	0.0309474	0	0.0267722	0	0.0348897	0	0.0158472	0.115346	0.12721	34.4875
Omy100114060	0.0643164	2.21024	0	0	0	0	0	0	0.027394	0	0	0	0	0.0643164	34.365
Omy100068687	0	7.32315	0.213133	0.0746744	0.0237574	0.0204298	0.0476199	0	0	0	0	0	0.087288	0.213133	34.3595
Omy100159157	0.297111	9.91824	0.100704	0.238622	0	0.0483688	0.0567735	0.0418773	0.202908	0.164132	0.158084	0.0496793	0.0514686	0.297111	33.3823
Omy200167335	0.0268588	0.888443	0	0	0	0	0	0	0	0	0	0	0	0.0268588	33.0783
Omy200081124	0.325569	10.7494	0	0.325072	0	0	0.0491365	0	0	0	0.0454123	0.0284907	0.0896611	0.325569	33.0171
Omy100080499	0	13.3947	0.211292	0.388064	0.169282	0.115437	0	0.0249815	0.120628	0.162403	0.18663	0.411935	0.154057	0.411935	32.5166
Omy100123249	0	2.16759	0	0	0	0	0	0	0	0	0	0.0676225	0	0.0676225	32.0542
Omy100100107	0.248613	7.9352	0.212018	0.193468	0.0794933	0.135215	0.0526091	0.0389912	0.0471666	0	0.218766	0.16114	0.0481287	0.248613	31.9179
Omy100097459	0	3.15071	0	0.0989702	0.0473987	0	0	0	0	0	0	0	0	0.0989702	31.835
Omy100209449	0.0448162	6.76711	0.0376534	0.177756	0.213087	0.0363793	0.169594	0	0.18975	0	0.0394053	0.111227	0.0774703	0.213087	31.7575
Omy100190897	0.354746	20.8714	0.650015	0.658193	0.339374	0.371824	0.0483994	0.0358484	0.173101	0.559573	0.490706	0.126542	0.221072	0.658193	31.7102
Omy200072334	0	3.14226	0.100883	0	0	0	0	0	0	0	0.0692026	0	0.102475	0.102475	30.6635
Omy100082734	0.10105	16.6478	0.547352	0.472043	0.193775	0.109934	0	0	0.345708	0	0.0298982	0.0562041	0	0.547352	30.4152
Omy200194369	0	16.1576	0.347793	0.0406911	0.272828	0.531258	0	0.0287345	0.0868736	0.0374469	0.17926	0.0678286	0.0176213	0.531258	30.4138
Omy200122391	0.261268	7.9069	0	0	0.0277679	0	0.110636	0	0.0247641	0	0	0	0	0.261268	30.2636
Omy100198169	0	1.26567	0	0	0	0	0	0	0	0	0.0429533	0	0	0.0429533	29.4661
Omy100212945	0.0817055	5.29002	0.0694538	0.179636	0.0628037	0.0933403	0.0779794	0.011564	0.0558786	0.0450987	0.0577792	0.0545645	0.113956	0.179636	29.4485
Omy200005084	0	1.99861	0	0	0	0	0.0681963	0	0	0	0	0.0297872	0	0.0681963	29.3068
Omy200077021	0.503335	54.7312	1.89356	1.35985	0.192541	0.946278	0.192245	0.106716	0.301481	0.185326	1.64131	0.673233	0.132095	1.89356	28.9039
Omy200109173	0.0875088	4.82755	0.0251339	0	0.0837328	0.16705	0.0836125	0.0205766	0.0748629	0.0268375	0.0770148	0	0.0252893	0.16705	28.8989
Omy200207884	0.0409501	5.10165	0.176711	0	0	0.0672413	0.039243	0	0.035233	0	0.0360563	0	0.0718018	0.176711	28.8701
Omy200068940	0	4.46835	0.0715415	0	0.0406845	0.103483	0.0402241	0	0	0.155502	0.110873	0	0.0370326	0.155502	28.735
Omy100174620	0	0.636493	0.0223859	0	0	0.0216284	0	0	0	0	0	0	0	0.0223859	28.4328
Omy100123305	0.206568	11.1486	0.351336	0	0	0.39368	0	0	0	0.0635098	0.364373	0.230136	0.0604615	0.39368	28.3189
Omy200214436	0.0784317	5.15965	0.111399	0.182325	0.074387	0.0956457	0.136728	0	0.0222495	0	0.0458979	0.0977219	0.101948	0.182325	28.2991
Omy200209024	0.0699142	5.16413	0.167675	0.111972	0.0804299	0.182959	0.0669165	0.0396118	0.071842	0.0387006	0.0990058	0.0350999	0.0488948	0.182959	28.2256
Omy100000730	0.320611	9.01315	0.0249552	0.014497	0	0.095408	0.0557568	0	0	0	0	0	0.0509394	0.320611	28.1124
Omy200132290	0.170685	4.7802	0	0.0285608	0	0	0	0.0200551	0.0242442	0	0	0.0235496	0	0.170685	28.006
Omy200019119	0	5.98828	0	0	0	0.0250968	0.116996	0.0216935	0	0	0.216088	0.102205	0.0803361	0.216088	27.7122
Omy100052112	0.67954	18.7326	0.129046	0.245201	0.378836	0.0769809	0.0899483	0.0797583	0	0.104042	0.0499325	0.031422	0.0657237	0.67954	27.5666
Omy200115205	0.871394	127.364	3.35667	4.62892	1.23293	1.56311	0.631033	0.147422	2.55752	0.768932	3.25024	1.04417	1.12157	4.62892	27.5149
Omy100164780	0.0303425	1.6011	0.0525389	0	0.0581055	0.0498234	0.0583125	0	0.0261064	0	0.0537779	0	0.0264319	0.0583125	27.4572
Omy200031916	0	1.82948	0	0	0.0674511	0	0	0	0	0	0	0	0.0621527	0.0674511	27.1231
Omy200083273	0	1.24283	0	0	0	0	0.0459852	0	0	0	0	0	0	0.0459852	27.0267
Omy100091014	0.161901	25.5653	0.609288	0.618274	0.154956	0.74163	0.0618832	0.0229798	0.138585	0.14939	0.401311	0.946907	0.197605	0.946907	26.9988
Omy100090820	1.49589	43.4643	1.09017	1.61225	0.611078	0.630487	0.768775	0.154148	0.444565	0.448079	1.21278	0.545762	0.512097	1.61225	26.9588
Omy200150138	0	1.67211	0.0374073	0	0	0	0	0.0623519	0	0	0.0391478	0	0	0.0623519	26.8173
Omy100019090	0.933872	24.8677	0	0	0	0	0	0	0	0	0	0.0410185	0.171073	0.933872	26.6286
Omy200051225	0.146511	6.86177	0.248927	0.146312	0.0696427	0	0	0	0.124983	0.0672391	0.257824	0.24426	0	0.257824	26.6142
Omy100143293	0	1.26555	0	0.0476997	0	0	0	0	0	0	0.00842026	0	0	0.0476997	26.5317
Omy100208519	0.755953	23.2382	0.507864	0.343249	0.701298	0.24276	0.0654933	0.032302	0.449332	0.883859	0.604288	0.629003	0.159487	0.883859	26.2917
Omy100009348	0.0378711	2.8834	0	0	0.109677	0	0.0726829	0	0.0324918	0	0	0	0	0.109677	26.29
Omy100022063	0.0680934	1.78435	0	0	0	0	0	0	0.0290438	0	0	0	0	0.0680934	26.2044
Omy200217413	0	1.25017	0.0443187	0	0	0	0	0	0	0.0477556	0	0.0215595	0	0.0477556	26.1785
Omy100003731	0	21.8339	0.835325	0.489037	0	0	0	0	0	0	0.0991619	0	0	0.835325	26.1381
Omy100184711	0.39335	12.0049	0.231925	0.0603998	0.0287497	0.0247228	0.461167	0	0.025761	0	0.265743	0.0503408	0.0791388	0.461167	26.0316
Omy200209308	0.695495	21.2138	0.461146	0.0764537	0.737111	0.817634	0.110218	0.217639	0.493775	0.389944	0.338999	0.353296	0	0.817634	25.9454
Omy100226797	0	1.38816	0	0	0	0	0	0	0	0	0	0	0.054798	0.054798	25.3323
Omy200078819	0	1.67896	0	0	0	0	0	0	0	0.0691551	0.0657027	0.0627432	0	0.0691551	24.2782
Omy100130269	0	0.624085	0	0	0	0	0	0	0.0258167	0	0	0	0	0.0258167	24.1736
Omy100070775	0	1.0803	0	0	0.0447902	0	0	0	0	0	0	0	0	0.0447902	24.1191
Omy100135311	0.268785	9.19414	0.0654308	0.383065	0.0733829	0	0.14619	0.0269946	0	0.0705049	0	0.0638538	0.0667797	0.383065	24.0015
Omy100141550	4.17145	126.681	1.71934	5.31643	2.75484	4.34064	4.73048	0.405951	1.78003	0.859602	2.4059	2.3363	4.51056	5.31643	23.8283
Omy100214747	0.0719552	16.1845	0.680383	0.434232	0.277283	0	0.138098	0.306849	0.185378	0.0666853	0.255061	0.0601357	0.189651	0.680383	23.7873
Omy200150256	0.0260666	4.18136	0.176596	0.0773413	0.0993324	0.0211594	0.024627	0.03658	0.1326	0.0237567	0.0684661	0.129386	0	0.176596	23.6775
Omy200120644	1.61616	40.3501	1.45315	1.70432	0.773481	0.805321	0.171094	0.126635	0.612531	0.330063	1.50052	0.597852	0.546594	1.70432	23.6752
Omy200211527	0.127622	3.01636	0	0	0	0.0518671	0.121595	0	0.0543573	0	0	0.0532725	0.11109	0.127622	23.6352
Omy100084566	0.045093	1.0654	0	0	0	0	0	0	0	0	0	0	0	0.045093	23.6268
Omy200044131	0	3.22675	0.0481848	0	0	0.137215	0.0533358	0	0	0	0.0490048	0.0467974	0.0975869	0.137215	23.5161
Omy200172873	0	3.21266	0	0.0777894	0	0	0	0	0	0	0.137077	0	0.0678051	0.137077	23.4369
Omy100114273	0.0309485	0.723257	0	0	0	0	0	0	0	0.0286102	0	0	0	0.0309485	23.3697
Omy100054423	0.0894719	3.45972	0.0339681	0.148487	0.0379468	0.129309	0.0283357	0	0.0930772	0.0182293	0.061141	0.107287	0.0519083	0.148487	23.2997
Omy200114171	0	2.44003	0	0.104996	0	0	0	0	0	0	0	0	0	0.104996	23.2393
Omy100108929	0	14.7366	0.570678	0.634556	0.0953428	0.218008	0	0	0	0	0.559054	0.0835573	0.028914	0.634556	23.2235
Omy100180192	0	1.62253	0	0	0	0	0	0	0	0	0	0	0.0699534	0.0699534	23.1944
Omy100113597	0	41.3055	1.78317	0	0	0	0	0	0.260957	0	0.582316	0.17	0	1.78317	23.1641
Omy200042097	0.0600703	7.32915	0.222941	0.280611	0	0.114577	0.0765449	0.0141834	0.017146	0.0184687	0.31788	0.0668223	0	0.31788	23.0563
Omy200076677	0.546053	12.5509	0.0547672	0.128254	0	0.157038	0.122448	0	0	0.0295441	0.226366	0	0.167333	0.546053	22.9847
Omy100020915	0	0.632855	0	0	0	0	0	0	0	0	0.0277511	0	0.0272791	0.0277511	22.8047
Omy100172577	0.0561993	2.1883	0.0965491	0.0280437	0	0.0231366	0.0808576	0	0.0965014	0.0259766	0	0.0236271	0	0.0965491	22.6652
Omy200128221	0.0272631	0.613423	0	0	0	0	0	0	0	0	0.0243151	0	0	0.0272631	22.5001
Omy200115190	0.094303	7.76971	0.0808319	0.34637	0.240746	0.128501	0.0900231	0	0.0537582	0.11583	0.249338	0.131208	0	0.34637	22.4318
Omy300033223	0	0.616243	0	0	0	0.0266276	0	0	0.0277458	0	0	0.0271921	0	0.0277458	22.2103
Omy200159027	0	0.597259	0	0.0269051	0	0	0.0255069	0	0	0	0	0	0	0.0269051	22.1987
Omy100199365	0.138082	3.06297	0	0	0.0434482	0	0.0870886	0	0.0389316	0	0.0399543	0	0	0.138082	22.1822
Omy200150097	0.0748976	4.99301	0.193516	0.225411	0	0	0	0	0	0	0	0	0.131325	0.225411	22.1507
Omy100084597	0	33.673	1.18537	0.138796	0	0	0.662112	0	0	0	1.52823	0.11568	0.483924	1.52823	22.034
Omy200211103	0	5.29	0	0.244355	0.117289	0	0	0	0	0.0559316	0.0539605	0.0508728	0.0527051	0.244355	21.6488
Omy100100481	0	2.21342	0	0	0	0.102423	0	0	0	0	0	0	0	0.102423	21.6105
Omy300044654	0	1.43205	0	0	0.0386594	0.066298	0	0	0	0	0	0	0	0.066298	21.6002
Omy200228003	0.0262339	3.35704	0.155689	0.0262143	0	0	0	0	0	0	0.0689055	0.0216149	0.0228186	0.155689	21.5625
Omy100161670	0	0.521915	0	0.0244562	0	0	0	0	0	0	0	0	0	0.0244562	21.3408
Omy100142368	0.0409543	4.43763	0.103226	0.20399	0	0.066298	0	0.0286175	0.208236	0	0.108029	0.169129	0	0.208236	21.3106
Omy100195721	0.0235131	0.949551	0.0200538	0.0116497	0	0	0.044836	0.0165814	0	0.021609	0.0104107	0.00981498	0.0101685	0.044836	21.1783
Omy100002411	0	1.24366	0	0.0355147	0.0339627	0	0	0	0	0.0323917	0	0.0587455	0	0.0587455	21.1703
Omy100112448	0.790754	22.6014	0.746989	0.567956	0.627544	1.07138	0.375985	0.0308427	0.037334	0.281994	1.00311	0.292046	0.343589	1.07138	21.0956
Omy100098357	0	5.22198	0.198482	0.0978944	0.175885	0.139957	0.035009	0.0172823	0.0836238	0.0450448	0.248045	0.193685	0.0426648	0.248045	21.0525
Omy300061462	2.01477	87.977	3.83779	3.39761	1.57981	4.19105	1.57445	0.258732	1.09679	2.02539	3.79447	1.60556	1.83978	4.19105	20.9916
Omy200157497	0.0566736	5.37075	0.0490658	0.256288	0.0271322	0.0465298	0.108769	0	0.0486234	0.0525229	0.0252726	0	0.0493693	0.256288	20.9559
Omy100053097	0	2.11762	0	0	0	0	0	0	0	0	0	0	0.101744	0.101744	20.8133
Omy200103953	1.52572	48.6932	2.2867	2.34736	2.09113	1.14272	0.864301	0.261704	0.809064	0.682169	1.99474	1.8535	1.11361	2.34736	20.7438
Omy200153445	0.118395	5.49787	0.100619	0.265311	0	0	0.140468	0.0415982	0	0.0270715	0.0257845	0.171764	0	0.265311	20.7224
Omy100019091	0	0.981314	0	0	0	0	0	0	0	0	0	0.047431	0	0.047431	20.6893
Omy100179611	0	0.877491	0	0	0.0424722	0	0	0	0	0	0	0	0.0388964	0.0424722	20.6604
Omy100180962	0.185974	4.14775	0.102159	0.119205	0.0889579	0.0758466	0.202575	0	0.0226869	0.0244411	0.199426	0.165982	0.0694492	0.202575	20.4751
Omy100085927	0.0812178	9.92311	0	0.129587	0	0.0131845	0	0.0800943	0	0.178883	0.485065	0.0270013	0	0.485065	20.4573
Omy100083657	0.0564536	5.68312	0.0478078	0.279891	0.0805913	0	0.02674	0	0.0717609	0.0514509	0.0735071	0.0233987	0.0730349	0.279891	20.3047
Omy100103218	0.471064	14.2984	0.30027	0.706889	0.506778	0.192618	0.44962	0.0831963	0.151032	0.0541431	0.155373	0.14744	0.154367	0.706889	20.2272
Omy100228771	0	0.815221	0	0	0	0	0	0	0	0	0	0.040502	0	0.040502	20.1279
Omy200225110	0	13.4424	0	0	0	0	0.672475	0	0	0	0	0	0.511978	0.672475	19.9895
Omy100095725	0.0663132	4.61497	0.0846125	0.1653	0.0315213	0.135064	0.0316336	0	0	0	0.117069	0	0.231259	0.231259	19.9558
Omy100030718	0	3.18265	0	0.160827	0	0	0	0	0	0	0.0703957	0	0	0.160827	19.7893
Omy100004014	0.105126	2.53983	0.0720351	0.042173	0.0203211	0.103276	0.0804731	0	0.0360252	0.0775729	0.0925366	0.070299	0.128543	0.128543	19.7586
Omy100028468	0.557468	26.1026	1.09391	1.05904	0.747182	1.22658	1.32793	0.235875	0.523176	0.768677	1.17721	1.20666	0.388821	1.32793	19.6565
Omy100006560	0.127375	3.95182	0.203075	0	0.0456201	0	0	0	0.081243	0.0145623	0.02774	0	0	0.203075	19.4599
Omy100139096	0.0712932	2.6874	0.030522	0.00883062	0.00857643	0.00724363	0.0509222	0	0.00761293	0.00820021	0.0549383	0.0370642	0.139334	0.139334	19.2875
Omy100149821	0.0786505	3.86931	0.201502	0.0782393	0.0941547	0.128043	0.0374177	0.0138947	0.0670935	0.072236	0.190418	0.065562	0.0170066	0.201502	19.2023
Omy100216673	0.0300175	2.70753	0.14111	0.0601851	0	0.0121995	0.0858775	0	0	0.0275866	0.0132906	0.0250601	0.0262954	0.14111	19.1874
Omy100089767	0	0.838926	0	0	0.0229208	0	0	0.033591	0	0.0437759	0	0	0	0.0437759	19.1641
Omy100151803	0.129995	10.6206	0	0.0326474	0.0156103	0	0.108161	0.0228773	0.055309	0.0447021	0.5567	0.0674623	0.155043	0.5567	19.0779
Omy100184791	0.273598	5.2114	0.135965	0.137669	0.153062	0	0.195421	0.0160451	0.0388992	0.0628865	0.121138	0.0947108	0.258129	0.273598	19.0477
Omy100126752	0.0678365	1.28921	0.0578113	0	0	0.0558551	0	0	0	0.0627112	0	0	0.0590936	0.0678365	19.0047
Omy200075428	0	5.01014	0.257987	0.240524	0	0.0981683	0	0	0	0.0554062	0.26524	0	0	0.26524	18.8891
Omy100216424	0.472496	36.5464	0.971609	1.93919	1.35401	1.11068	0.581861	0.117292	0.450022	1.32625	1.65836	1.38626	0.748903	1.93919	18.8462
Omy200222803	0.046658	0.875749	0	0	0	0	0	0	0	0	0	0	0	0.046658	18.7695
Omy100025494	0.285644	9.04872	0.280809	0.482323	0.18939	0.358529	0.188434	0.0310712	0.224997	0.384058	0.174466	0.439159	0.248656	0.482323	18.7607
Omy200035520	0.0843735	24.7524	0.539418	0.886343	0.0405999	0	0	0.0593769	0	0.310066	1.33629	0.0350062	0.0369557	1.33629	18.5232
Omy100079974	0	1.64939	0	0	0	0	0	0	0	0	0.0893972	0	0	0.0893972	18.4501
Omy100094621	0.139938	42.7201	1.60024	1.17641	0.106908	0.205559	0.160224	0	0.0239429	0	2.31841	0.0933112	0.14638	2.31841	18.4264
Omy200006329	0.016041	2.58703	0.0134772	0.032058	0	0	0	0	0	0.102483	0.140503	0	0.0415049	0.140503	18.4126
Omy300035966	0.0230784	2.11603	0	0.115162	0.0444668	0	0.0442327	0.0164254	0.0198003	0	0	0.0388102	0.0605696	0.115162	18.3744
Omy200030071	0	6.25023	0	0	0	0	0.0748355	0	0	0	0	0.0656615	0.341875	0.341875	18.2822
Omy100114677	0.0249659	1.68478	0.0857816	0.0502209	0	0.0205563	0.0239898	0	0	0.092434	0	0	0	0.092434	18.2269
Omy100004650	0.549235	12.3737	0.030256	0.49625	0.0510036	0.679626	0.0337545	0	0	0	0.0155067	0.0442453	0	0.679626	18.2066
Omy200076918	0.189542	5.91491	0.325211	0.151488	0.218497	0.21733	0.0362243	0.0538063	0.0325228	0.0349441	0.267122	0.317258	0.132135	0.325211	18.1879
Omy300026109	0.113188	2.0565	0.0326646	0	0	0.0928398	0.108567	0	0.0647402	0	0.06687	0.0317241	0	0.113188	18.1689
Omy100078956	0.0530196	1.69833	0	0.052914	0	0.0870598	0	0	0	0.0491365	0.0939699	0	0	0.0939699	18.0731
Omy100114822	0	0.786822	0	0	0	0	0	0	0	0	0.043547	0	0	0.043547	18.0683
Omy100194742	0	1.56097	0	0	0	0.0368988	0.0865041	0	0.0387799	0	0.0401987	0.0376689	0.0397666	0.0865041	18.0451
Omy100152391	0.225318	11.6263	0.0636456	0.0962225	0.0818546	0.645061	0.183451	0.0377324	0.209888	0.0688507	0.169293	0.347305	0.25146	0.645061	18.0236
Omy200187723	0	1.05829	0	0	0.0589068	0	0.0586758	0.0434287	0	0	0	0	0	0.0589068	17.9655
Omy100200811	0.127381	2.28766	0.0434562	0.0252446	0.0852164	0.0519488	0.0485465	0	0.0217327	0.0702394	0.0224159	0	0.0221761	0.127381	17.9592
Omy100106022	0.0585594	1.49166	0	0.0584976	0	0.0832077	0	0	0.0124268	0	0.0513423	0.012105	0.0126174	0.0832077	17.9269
Omy200124346	0.673188	15.8208	0.884724	0.168167	0.0270104	0.343248	0.160445	0.0593357	0.239421	0.025761	0.666282	0.677655	0.0977219	0.884724	17.8822
Omy100058413	0.0204543	6.63757	0.21084	0	0	0.10076	0.0392562	0.0145577	0.0351475	0.113595	0.380533	0	0	0.380533	17.4428
Omy200098393	0.260944	4.54215	0.0742662	0.138914	0.0332644	0.0992606	0.0828125	0	0.044478	0.127839	0.137792	0	0	0.260944	17.4066
Omy300040195	0	2.23599	0	0	0	0.12856	0	0	0	0	0	0	0	0.12856	17.3926
Omy200161892	0.0973153	2.90955	0	0	0	0.157537	0	0	0	0	0	0	0.168221	0.168221	17.296
Omy100090088	0.0786505	22.9093	1.03946	1.33463	0.113538	0.0319646	0	0	0	0.0722812	1.27914	0.163557	0.102911	1.33463	17.1653
Omy100093914	0.183684	3.80408	0.0312181	0.221634	0.176237	0.150116	0.0703042	0.0259639	0.125892	0.0678129	0.16127	0.122831	0.19269	0.221634	17.1638
Omy100130457	0	1.00446	0	0	0	0	0	0	0.0586784	0	0	0	0	0.0586784	17.1181
Omy100035118	1.15617	19.7666	0.170891	0.199647	0.0953639	0.314331	0.217801	0.0503302	0.0487611	0.144343	0.213679	0.083307	0.0495623	1.15617	17.0966
Omy100112921	0.0583892	0.996794	0	0	0	0	0	0	0	0	0	0	0	0.0583892	17.0716
Omy100063995	0.0437606	0.746697	0	0	0	0	0	0	0	0	0	0	0	0.0437606	17.0632
Omy300032653	0	0.712229	0	0	0.0419969	0	0	0	0	0.0200271	0	0	0.0188718	0.0419969	16.9591
Omy200106563	0.0852598	1.42871	0	0	0	0	0.0405621	0	0	0	0.0377497	0	0	0.0852598	16.7571
Omy200030229	0	11.0284	0.0207617	0	0	0	0.116985	0.017339	0	0	0	0.0612051	0.662784	0.662784	16.6394
Omy100084522	0.20222	7.80476	0	0.470608	0	0	0.112061	0	0	0	0.0295846	0.0560563	0.087804	0.470608	16.5844
Omy100123801	3.02104	104.829	6.17341	6.38952	3.29532	4.26128	2.87722	0.320918	1.21871	2.14839	6.31016	3.64883	1.55562	6.38952	16.4065
Omy100168097	0.0882253	3.60134	0	0.219922	0	0	0	0	0	0.0810807	0.11669	0.0734318	0.153593	0.219922	16.3756
Omy100023583	0	0.724192	0	0	0	0	0	0	0	0.0442433	0.0210436	0	0	0.0442433	16.3684
Omy100171708	0	0.589132	0.0322138	0	0	0	0.0363223	0	0	0	0	0	0	0.0363223	16.2196
Omy100103072	0.68548	12.8804	0	0	0.182199	0	0.436098	0	0.195227	0.0701073	0	0	0.796838	0.796838	16.1644
Omy100211836	0.119569	2.7938	0.102709	0	0.17314	0	0	0	0	0	0	0	0	0.17314	16.1361
Omy100176061	0.0702208	3.21652	0.0298387	0.17415	0.183751	0.199637	0.100047	0.049344	0.149225	0.0643054	0.0307832	0	0.0913616	0.199637	16.1119
Omy300027059	0	10.3421	0.641915	0.115228	0	0	0	0	0	0.160236	0.153803	0	0.101222	0.641915	16.1113
Omy100112415	0.0295417	5.46692	0.0255761	0.0893684	0.0569202	0.339559	0.0850071	0.0210255	0.101598	0.0273097	0.0526945	0.0493783	0	0.339559	16.1001
Omy200214435	0.159653	2.59452	0.113157	0.146079	0.0887441	0.140855	0.126612	0	0.0566641	0.0732753	0.105156	0.0883492	0.161647	0.161647	16.0505
Omy100091781	0.784424	12.5461	0	0.0292145	0.749564	0	0.193651	0	0	0.346926	0	0.265857	0.0759687	0.784424	15.994
Omy100133418	0	1.85251	0	0	0.0602844	0	0	0	0	0.116553	0	0	0	0.116553	15.8941
Omy200101345	0.623089	11.2485	0.19413	0.623079	0.054549	0.462049	0.324028	0.159886	0.0482839	0.468753	0.447891	0.708083	0.197355	0.708083	15.8859
Omy100034430	0.153769	2.44096	0.0265493	0.0616869	0.0590861	0.0251046	0.0588544	0	0.0526945	0	0.0273498	0	0	0.153769	15.8743
Omy100081514	0.096056	2.33028	0.082247	0	0	0	0.022911	0.0169697	0.0614271	0.0662907	0.14777	0.0600228	0.125153	0.14777	15.7697
Omy100126509	0.733191	11.494	0.148702	0.592657	0.467706	0.31293	0.598977	0.122995	0.178678	0.0321375	0.30612	0.290694	0.152201	0.733191	15.6766
Omy100209789	0.0424515	1.38625	0.0182457	0	0	0	0	0	0	0	0	0.0884944	0	0.0884944	15.6649
Omy100187862	0.131953	2.06021	0.0222987	0.131382	0.0760852	0.0215441	0.100435	0	0.0225125	0.0484378	0.0230386	0	0.0917571	0.131953	15.6133
Omy300025496	0	0.871768	0.0484525	0.0558537	0.0535862	0	0	0	0	0	0	0	0	0.0558537	15.6081
Omy100031098	0.0472945	0.737506	0	0	0	0	0	0	0	0	0	0	0	0.0472945	15.5939
Omy100126288	0.744897	12.3407	0.769127	0.664809	0.788635	0.576276	0.561089	0.0553569	0.0668689	0.144102	0.79274	0.620393	0.307701	0.79274	15.5672
Omy200167730	2.17824	33.4781	0.353314	0.179806	0	0	0.360231	0.0253944	0.0921568	0.0165264	0.142276	0	0.344801	2.17824	15.3693
Omy200092259	0.171939	2.64033	0.129989	0	0	0.0310325	0.0182124	0.0269234	0	0	0	0	0	0.171939	15.3562
Omy100143292	0	0.721652	0	0.0472447	0	0	0	0	0	0	0.00833633	0	0	0.0472447	15.2748
Omy100176479	0.109516	2.27184	0.0334112	0.00775148	0.14956	0.0255071	0.0149064	0.027571	0.0133463	0.00719811	0.0206929	0.0130218	0.0272371	0.14956	15.1902
Omy200107922	0	2.53573	0.167602	0.112267	0	0.0458209	0	0	0	0	0	0.0701062	0	0.167602	15.1295
Omy100159959	0.0457897	1.18761	0.0786656	0	0	0.075188	0	0	0	0	0.0408383	0	0	0.0786656	15.097
Omy100202921	0.158577	2.38199	0.0582931	0.0911201	0.130147	0.0925635	0.10828	0	0	0.0208569	0.0402438	0.037826	0.0990242	0.158577	15.021
Omy100194921	0.0324929	0.976889	0	0.0651483	0.0310805	0.0132818	0.0310004	0.0229614	0.0277576	0	0.0143866	0.0135634	0	0.0651483	14.9949
Omy100051755	0.924765	13.8493	0.196893	0.617592	0.442809	0.0627139	0.294048	0.10882	0	0.21281	0.203225	0.0640228	0.134321	0.924765	14.976
Omy100084412	0.0489016	0.973541	0	0.0247827	0	0.0200167	0.0469897	0.0173303	0.063052	0.0226601	0.0651425	0	0.0644444	0.0651425	14.9448
Omy100114435	0.735973	21.2501	0.515783	0.656019	0.527832	0	0.400698	0.18536	0.47084	0.169063	0.416291	1.42196	0.0457597	1.42196	14.9442
Omy100157902	0.0564491	1.42612	0.095947	0.0139344	0	0	0.0134163	0.0099372	0.0479837	0	0.0124524	0	0	0.095947	14.8636
Omy100221708	0.0143412	1.35926	0.0847268	0.0282208	0	0	0.0135858	0	0	0.0916233	0.0881072	0	0	0.0916233	14.8353
Omy200138264	0.0737769	4.15489	0.0619854	0.0737219	0.280286	0.178976	0	0	0	0.134647	0.128912	0.121945	0.0633603	0.280286	14.8238
Omy100019955	0.511438	7.55429	0	0.0125513	0.0118568	0.0101961	0.0950641	0	0	0	0	0.0104122	0.0543507	0.511438	14.7707
Omy100171445	1.08106	15.9595	0.187776	0.318812	0.229016	0.227932	0.133281	0.0281688	0.170182	0.110083	0.246024	0.398859	0.104532	1.08106	14.7629
Omy100088547	0.206426	3.04692	0.0587303	0.205216	0.130706	0.0558551	0	0	0.0583658	0.0627112	0.121002	0.0566936	0.0590936	0.206426	14.7603
Omy200125969	0.0949726	7.76045	0.525785	0.252072	0	0.463564	0.0300913	0	0.0943155	0.029025	0.444085	0.157721	0.0963075	0.525785	14.7597
Omy200026820	0	2.26614	0	0.0516284	0	0.0842872	0.0245956	0	0.154389	0.0712386	0.0909772	0.0430301	0.0223577	0.154389	14.6781
Omy100124165	0.124259	2.5314	0.0631498	0.172795	0.0235256	0.0806896	0.117793	0	0.0632999	0.068198	0.1312	0.0205341	0	0.172795	14.6497
Omy100217527	0	0.583123	0	0	0	0	0	0	0	0	0.0398089	0	0	0.0398089	14.6481
Omy100057366	0.0232494	2.20106	0.0982886	0.0228752	0.0661099	0.150439	0.0659555	0	0.098437	0.0424313	0.0608058	0.0384285	0.0399336	0.150439	14.6309
Omy100152392	0.156523	26.1624	0.133988	0.0783408	0.0753439	1.79074	0.572966	0.0368808	0.189656	0.0240316	0.172635	0.304638	0.65995	1.79074	14.6098
Omy200123512	0.417892	10.1871	0.118945	0.55709	0.399385	0.369399	0.697741	0.0985524	0.178455	0.128169	0.400185	0.232156	0.151939	0.697741	14.6001
Omy200044066	0.305907	27.4196	1.87811	0.630709	0.0975366	0.568043	0.0324284	0.119798	0.0434723	0.249858	0.479082	0.424527	0.41459	1.87811	14.5995
Omy100149824	0.168151	2.4451	0.105195	0.0334818	0	0	0.0641118	0.0237211	0.0478052	0.0102845	0.0489777	0.00929762	0.0780264	0.168151	14.5411
Omy200138897	0.430306	31.607	0.129475	0.227599	2.17815	0.412384	0.289282	0.0891761	0.0647205	0.186079	0.845963	0.126354	0.374548	2.17815	14.5109
Omy200137207	0.484907	18.1564	0.853212	1.12862	1.20595	1.05344	0.338605	0.091145	0.385817	0.386074	1.25203	0.644961	0.393408	1.25203	14.5016
Omy200007712	0	0.685839	0	0	0	0	0.0474387	0	0	0	0.0441495	0.0416232	0	0.0474387	14.4574
Omy200183378	0	4.11618	0.0593566	0.0462124	0	0.0755538	0.0220155	0	0.0197099	0	0.28554	0	0.0605498	0.28554	14.4154
Omy200034800	0.506226	8.21842	0.254022	0.573552	0.175584	0.450027	0.262509	0.0648905	0.548628	0.274528	0.545811	0.191505	0.200037	0.573552	14.329
Omy200211312	0.0357859	0.898546	0	0	0	0	0.0343868	0	0	0	0.0315093	0	0.0627468	0.0627468	14.3202
Omy100128266	0.271121	7.74416	0.347369	0.225812	0	0	0	0	0.540832	0	0.358424	0.226425	0	0.540832	14.319
Omy100099754	0.0253173	1.44655	0.0756591	0.101131	0	0	0	0	0.0215972	0.0232671	0	0	0	0.101131	14.3037
Omy300053833	0.173932	3.18656	0.223309	0.218231	0.124969	0.213642	0.124789	0.0308374	0.148799	0.0401546	0.0386427	0.109295	0.0382273	0.223309	14.2697
Omy200153551	0	1.45738	0	0	0	0	0	0.0826477	0.0498145	0	0.102246	0	0	0.102246	14.2536
Omy200218228	0.261265	31.6038	1.05069	2.2271	1.745	1.75721	0.857965	0.0667989	0.181913	1.15478	1.56474	1.755	0.969433	2.2271	14.1906
Omy100018282	0.370187	12.2333	0.395747	0.863139	0.206982	0.402834	0.353206	0.0435609	0.316092	0.425802	0.760564	0.308481	0.0537694	0.863139	14.173
Omy200086799	0.0299962	1.22895	0	0	0.0868706	0	0.0287976	0.00708692	0.00857847	0	0.0620816	0.00840727	0.00882167	0.0868706	14.1469
Omy100062692	0.0832503	6.0826	0.0474474	0.430454	0.212856	0.215444	0.159016	0.0392317	0.094915	0.0638927	0.159007	0.138841	0.205886	0.430454	14.1307
Omy100107243	0.166376	2.34318	0	0	0	0	0.0288778	0	0	0	0	0	0	0.166376	14.0837
Omy100180314	0.120738	1.69864	0	0	0.0388241	0.0657708	0.0383848	0	0	0	0	0	0	0.120738	14.0689
Omy300045270	0.0861649	31.4644	2.24225	0.903164	0.576432	0.0700371	0	0.0912079	0.771737	0.11883	0.0376639	1.61374	0.224532	2.24225	14.0325
Omy100196677	0.051528	1.38256	0	0.0522275	0	0	0.0988934	0	0.0443341	0	0	0	0.0454621	0.0988934	13.9803
Omy200219751	0.0291148	0.680405	0.0248121	0	0	0	0	0	0	0	0	0.0488131	0	0.0488131	13.939
Omy100175673	0.111638	2.59717	0.159317	0.110886	0.0713595	0.182441	0.106667	0	0.0318651	0.0342375	0.131281	0.186657	0	0.186657	13.9142
Omy100134695	0.041035	0.564137	0	0.0409791	0	0	0	0	0	0.0377119	0	0	0	0.041035	13.7477
Omy100134403	0.785945	16.693	0.906892	1.21772	0.601854	1.0249	0.636608	0.055579	0.536558	0.759179	1.14295	0.949704	0.854688	1.21772	13.7084
Omy100068547	0	8.67633	0.0787613	0.139792	0	0	0.13285	0.0656411	0.635346	0.342175	0	0.0386193	0	0.635346	13.6561
Omy200079409	0.206426	11.0915	0.524897	0.818753	0.196458	0.445559	0.130017	0.0963621	0.116567	0.125579	0.420422	0.341198	0.356833	0.818753	13.5468
Omy200007640	0.179148	12.448	0.918926	0.358657	0.0576063	0.682843	0	0	0	0	0.738021	0.0496696	0	0.918926	13.5462
Omy200065491	0	1.81019	0.0598839	0	0	0	0.133797	0	0.0598966	0	0.0617795	0.117059	0.0307538	0.133797	13.5294
Omy100140478	0.188022	2.5373	0.107161	0.125475	0	0.0513591	0.179327	0	0	0	0.165475	0	0	0.188022	13.4947
Omy200192073	1.22965	36.7091	2.72778	2.67013	1.592	1.42968	0.709932	0.123499	0.635524	1.65154	2.158	1.64207	0.800412	2.72778	13.4575
Omy200084329	0	2.967	0.220933	0.0434489	0.16519	0.105684	0.041191	0	0	0.119182	0.11372	0.071651	0.0751627	0.220933	13.4294
Omy100139543	1.56651	21.4424	0.890554	0.799712	1.59725	1.22028	1.49235	0.122674	0.593661	0.703879	0.949566	1.36237	0.696642	1.59725	13.4246
Omy100114640	0.384405	5.15511	0.0656168	0.19178	0	0.0156339	0.036602	0.108454	0.0164309	0.0176985	0.033847	0	0	0.384405	13.4106
Omy100019803	0.126527	1.68497	0.0269781	0.0629329	0.045663	0.0902862	0.0301382	0	0.013511	0	0.0416588	0.0657797	0.0138548	0.126527	13.317
Omy100058508	0	4.40221	0.0424999	0	0	0	0	0.0177468	0.0428468	0	0.331311	0	0	0.331311	13.2872
Omy100057356	2.19844	29.1742	0.182715	0.38784	0.179483	0.371533	0.561877	0.0661418	0.274433	0.0985084	1.56821	0.144987	0.198555	2.19844	13.2704
Omy300025544	0.0841985	3.72528	0.0356223	0	0	0	0.280725	0	0	0	0.0372797	0.0349336	0.036879	0.280725	13.2702
Omy200026822	0.197265	3.78745	0.0837559	0.0980845	0.0946818	0.12115	0.0470916	0	0	0	0	0.28873	0	0.28873	13.1176
Omy100120040	0.162335	2.26677	0	0.161486	0.0390571	0.0661654	0.0387195	0	0.173052	0	0.0714171	0	0.105755	0.173052	13.0987
Omy100045428	0	1.20202	0	0	0.0475148	0.0408595	0	0	0	0.0918648	0.0879521	0.0414729	0	0.0918648	13.0847
Omy100035306	0	3.65204	0.109882	0	0	0	0	0	0	0.0591277	0.170404	0	0.280012	0.280012	13.0425
Omy100054575	0.0872622	3.78344	0.0186391	0.0218246	0.292534	0.0178151	0.0103972	0	0.0559293	0.0401692	0.0481346	0.063637	0.0380468	0.292534	12.9333
Omy200101910	0.143664	2.02268	0.0301757	0.107116	0.136031	0.0581419	0	0.0250969	0.060844	0	0.157093	0.148683	0	0.157093	12.8757
Omy200147175	0	1.62445	0.0866153	0.084163	0.0485425	0.0275231	0	0	0	0.0310292	0	0.126587	0.0146013	0.126587	12.8327
Omy200133679	0	2.02324	0	0.12062	0	0.0492302	0.0862721	0.0425886	0.103036	0	0.0267393	0.0502658	0.157707	0.157707	12.8291
Omy200016586	0	0.850509	0	0.0663018	0	0	0	0	0	0	0	0	0	0.0663018	12.8278
Omy100108528	0.0533995	1.7883	0.0225921	0.106653	0.127852	0.0870598	0.0254047	0	0.0454885	0.0736434	0.0939699	0.0667359	0.139447	0.139447	12.8242
Omy200094075	0.89487	17.8377	0.561525	1.36239	1.39469	1.15137	0.448698	0.132805	0.441847	0.778934	1.03643	0.548847	0.451063	1.39469	12.7898
Omy200088182	0.0535404	1.44923	0.113978	0.0534674	0.0257632	0	0	0	0	0	0.0234033	0	0	0.113978	12.7149
Omy200225076	0	0.975803	0	0	0	0.0771159	0.0451277	0	0	0	0	0	0	0.0771159	12.6537
Omy100152470	0.027505	1.17377	0	0	0.052247	0	0	0.0385189	0.0931905	0.050198	0	0	0	0.0931905	12.5954
Omy100105191	0	0.738305	0	0	0.0587285	0.0500495	0	0	0	0.0564253	0	0	0	0.0587285	12.5715
Omy100099150	4.00506	50.2574	0.197408	0.605175	0.0340821	0.261409	1.83313	0.0502538	0.394967	0.229177	1.12863	0.0296564	0.899445	4.00506	12.5485
Omy200060118	0.727388	9.1152	0.094205	0.0218558	0.0209685	0.036063	0.126146	0.0155219	0.0376307	0.12157	0.058594	0.110148	0.134516	0.727388	12.5314
Omy200070559	0	2.24972	0.0562674	0.130736	0.124458	0.106718	0	0	0.167596	0.180395	0.173153	0.108963	0.170572	0.180395	12.4711
Omy200112899	0.049252	0.61352	0	0	0	0	0	0	0	0	0	0	0	0.049252	12.4567
Omy100135344	0	1.13534	0.0310488	0	0	0	0.0699228	0	0.0312579	0.0675294	0	0.091531	0	0.091531	12.4039
Omy200065670	0.0646751	1.30578	0.0688412	0.0645869	0.0155606	0.105443	0.0153845	0	0	0.014878	0	0.0672472	0	0.105443	12.3838
Omy200131341	0.978283	16.5975	0.600223	1.3257	0.897104	0.956332	0.484524	0.0275147	0.333623	0.682478	1.34187	0.618398	0.271399	1.34187	12.3689
Omy100171360	0.814388	10.0314	0.289862	0.134497	0.0645185	0.110326	0.387617	0.143675	0.115787	0.0624478	0.238853	0.0563144	0.0594504	0.814388	12.3177
Omy100123487	0.0324127	0.566824	0	0.0323885	0.0460829	0.0131554	0.0307054	0.0113245	0	0	0.014068	0.0133529	0.0280147	0.0460829	12.3001
Omy100065130	0.283366	3.46031	0.16099	0.188017	0.0601854	0.0511434	0.0898835	0	0.0536748	0.11565	0.0550069	0.05237	0	0.283366	12.2115
Omy100022893	0.295154	7.9292	0.190286	0	0	0	0	0	0	0	0.65008	0	0	0.65008	12.1973
Omy100117118	2.00244	24.4016	1.31542	1.76464	1.48808	1.56214	1.26828	0.350981	0.912795	0.93743	1.12759	1.13951	0.649506	2.00244	12.186
Omy100029561	0.0219038	1.85033	0.0552089	0.151867	0	0	0.02075	0	0.0556858	0.0998636	0.057532	0	0	0.151867	12.1839
Omy300050899	0.236104	5.88958	0.258483	0.304239	0.484239	0.247945	0.160889	0.0476198	0.172895	0.155185	0.148729	0.224645	0.117559	0.484239	12.1625
Omy100150934	0.0660972	3.20754	0	0.264028	0	0	0	0	0	0	0.0292652	0	0	0.264028	12.1485
Omy200065669	0.052706	2.3326	0.0899036	0.105268	0.0507235	0.193279	0.0250747	0	0	0.0241886	0	0.175207	0.0917571	0.193279	12.0686
Omy100220496	0.0771933	0.935557	0	0.0776404	0	0	0.0370877	0	0.0663223	0	0.0339841	0	0	0.0776404	12.0499
Omy100184422	0.0648301	0.779857	0.0278641	0	0	0	0	0	0.0553039	0	0	0	0	0.0648301	12.0292
Omy100149249	0.0504145	0.606448	0	0.0253677	0	0	0	0	0	0.0231949	0	0	0	0.0504145	12.0292
Omy100115855	0.0501033	0.602704	0	0	0	0	0	0	0	0	0	0	0	0.0501033	12.0292
Omy100030851	0.0605726	7.98179	0.0256268	0.210077	0.0579396	0.222126	0.0577124	0.0427157	0.051672	0.0555977	0.664666	0.126116	0.0261952	0.664666	12.0087
Omy100120118	0.30514	24.1642	0.563527	1.21968	0.291876	0.663313	0.0969106	0.286913	0	0.0466798	2.0145	0.253975	0	2.0145	11.9951
Omy200189644	0.0683485	0.816942	0	0.0672486	0	0	0	0	0	0	0	0	0.0586983	0.0683485	11.9526
Omy200225570	0	0.757	0	0.0634191	0	0	0	0	0	0	0	0	0	0.0634191	11.9365
Omy100188510	0.179429	2.90102	0.0625488	0.0162895	0.0156027	0.0398907	0.0776867	0	0	0	0.243989	0.0135766	0	0.243989	11.8899
Omy100222820	0.975318	11.5738	0.39767	0.573605	0.446019	0.335904	0.423597	0.0458575	0.582824	0.189364	0.29674	0.316298	0.235472	0.975318	11.8667
Omy200167627	0.12434	2.00215	0.00957077	0.169345	0	0.00924692	0.0431074	0	0.0385683	0.0207899	0.0396812	0	0.0590744	0.169345	11.8229
Omy200159499	0.775015	23.0004	1.55349	1.28302	0.400312	1.9459	0.483303	0.0841751	0.356385	0.137087	1.5747	0.769426	0.363655	1.9459	11.8199
Omy100225297	0	0.903425	0.0767153	0	0.0289312	0	0	0	0	0.055255	0	0	0.0260012	0.0767153	11.7763
Omy100080063	0	2.18854	0	0.185876	0	0	0	0	0	0	0	0.0141763	0	0.185876	11.7742
Omy100031830	0.0826551	10.1202	0.246453	0.124133	0.0790622	0.0673783	0	0.0582882	0.211429	0.11399	0.327501	0.86005	0.036203	0.86005	11.7669
Omy100194258	1.42869	16.8026	0.756835	0.930447	0.372613	0.864972	0.619007	0.0153035	0.0923961	0.258756	1.23917	0.414518	0.263672	1.42869	11.7608
Omy200046644	0.144528	14.1442	1.20305	0.488861	0.439832	0.258295	0.219389	0.101614	0.0491067	0.132226	0.759757	0.167623	0.0750032	1.20305	11.7569
Omy300046782	0	1.15599	0	0.0520943	0.0498177	0	0.0986411	0	0	0	0	0	0	0.0986411	11.7192
Omy200050834	0.299852	28.7504	1.44575	1.98925	0	0	0	0	0	1.00814	2.45942	0.124617	0.0862447	2.45942	11.6899
Omy100056303	0.167701	1.94421	0	0	0	0.0685495	0	0	0	0	0	0	0.072524	0.167701	11.5933
Omy100103763	0	0.555352	0	0.0290989	0	0.0480144	0.0279415	0	0	0	0	0	0	0.0480144	11.5664
Omy100196276	0.119612	1.38279	0.0252129	0	0	0.0242199	0.0284284	0	0	0	0.026386	0	0	0.119612	11.5606
Omy200081815	0.144946	8.91319	0.124507	0.29157	0.139639	0.773003	0	0	0.0623548	0.13433	0.38452	0.0609376	0.0639413	0.773003	11.5306
Omy300088508	0.258686	23.9439	2.08029	1.2209	0	0.732845	0	0.0453778	0.219116	0.176969	1.86417	0.373968	0.222874	2.08029	11.5099
Omy200182407	0.441905	5.07553	0.0570269	0.29323	0.243345	0.152732	0.344578	0.00942584	0.217204	0.0246186	0.270526	0.167187	0.175551	0.441905	11.4856
Omy100113813	0.462272	6.14233	0.131109	0.535525	0.441131	0.125313	0.219602	0.379313	0	0.353281	0.0680638	0.31929	0.0664803	0.535525	11.4697
Omy200002044	0	3.48853	0.295902	0.175037	0.110234	0.09425	0	0.0409697	0.0495275	0	0.304764	0.144912	0	0.304764	11.4467
Omy100134691	0.713949	11.7795	0.607896	1.02965	0.757267	0.516918	0.453133	0.167577	0.337993	0.145692	0.417565	0.198122	0.621412	1.02965	11.4403
Omy200114003	0.150729	3.65899	0	0.320007	0.0720883	0.12287	0	0	0.0321451	0	0	0.0469978	0	0.320007	11.4341
Omy200226033	0.469335	9.84643	0.447749	0.551832	0.80439	0.573852	0.223533	0.0389381	0.36496	0.431295	0.667316	0.861456	0.408384	0.861456	11.43
Omy100119887	74.5214	849.356	46.7317	16.0249	65.4087	32.0769	27.9826	1.72843	7.62699	4.12385	16.1663	34.9983	26.5817	74.5214	11.3975
Omy200085451	0.143125	2.88093	0.0407641	0.253406	0.0609841	0.0777198	0.0756791	0.011229	0.0135745	0.0438285	0.0418546	0.013266	0.0826388	0.253406	11.3688
Omy100227312	0.69308	7.87565	0	0.307615	0.294195	0.156849	0.220118	0	0.0985861	0	0.169178	0.0962416	0.134066	0.69308	11.3633
Omy200045701	0.0436671	1.34519	0.036688	0	0	0	0	0	0.11091	0.119492	0	0.0721766	0.0379822	0.119492	11.2576
Omy100070919	0.519774	9.26023	0.823616	0.296911	0.355055	0.181948	0.0707236	0.157359	0	0	0.26244	0.433248	0.258802	0.823616	11.2434
Omy200119026	0	3.22168	0.278015	0.0807523	0	0.132862	0	0	0	0	0.286816	0	0.0713882	0.286816	11.2326
Omy200107546	0	1.47442	0	0	0	0	0	0	0	0	0.131281	0	0	0.131281	11.231
Omy100131218	1.91635	34.6441	1.24198	1.25362	1.70666	1.72418	3.08557	0.0465152	0.563848	1.03273	1.8025	2.03535	1.2665	3.08557	11.2278
Omy100126770	0.599193	13.1824	0.371915	0.569808	0.260185	0.243716	0.259164	0	0.301618	0.274947	0.454887	1.17741	0.142064	1.17741	11.1961
Omy100176589	0	1.20747	0.046089	0.107932	0	0	0	0.0190937	0.0460989	0.0496633	0	0.0449782	0	0.107932	11.1874
Omy100141553	0	2.53204	0	0.226415	0	0.0924098	0.108009	0.0398887	0.0967046	0	0.0997446	0.0473203	0.0496527	0.226415	11.1832
Omy200190446	0.115953	3.23824	0	0.289936	0	0	0.110478	0	0	0.106563	0.102024	0	0	0.289936	11.1688
Omy200225480	0.0630181	3.14053	0	0.0629321	0	0.282613	0.0600424	0	0.0537582	0	0.27724	0	0.0548548	0.282613	11.1125
Omy300026435	1.03757	31.359	2.83605	2.72368	2.44944	2.13386	0.623666	0.38483	0.465326	1.95515	2.73728	1.08963	0.901852	2.83605	11.0573
Omy200089840	0.0885602	21.2133	0.456433	1.20145	0.0853177	0	0.0425489	0	0	0.327887	1.9205	0	0.193854	1.9205	11.0457
Omy100118605	0.182357	8.90451	0.686766	0.110017	0	0.029944	0.0697024	0.0257764	0.0312015	0	0.806319	0.060787	0.190893	0.806319	11.0434
Omy100109417	0.111801	1.22539	0.0476761	0.0839521	0	0	0	0	0	0	0	0.0233342	0	0.111801	10.9604
Omy200085830	0.158982	12.3234	0.769824	1.11605	0.863475	1.12635	0.151903	0.112303	0.362644	0.24403	1.02946	0.663328	0.231489	1.12635	10.941
Omy200087278	0.142406	5.48695	0.060512	0.0351527	0.20443	0.202512	0.27031	0.250171	0.0605249	0.228176	0.468807	0.502045	0.0920497	0.502045	10.9292
Omy100015358	0.0642991	1.63505	0	0.149637	0	0.0173801	0.0407453	0.0754251	0.0730132	0.0392523	0.0560792	0.0178511	0.018494	0.149637	10.9268
Omy200023202	0.0579486	0.894931	0.0494357	0.076679	0	0	0.055156	0	0.0822176	0.0176878	0.0339113	0.0159905	0	0.0822176	10.8849
Omy100105190	0	0.528778	0.0338678	0	0.0191082	0.0486024	0	0	0.033875	0	0	0	0	0.0486024	10.8797
Omy300020065	0	0.796827	0.0326425	0	0.0366749	0	0.073512	0	0.0328624	0.0354092	0	0.0320114	0	0.073512	10.8394
Omy200095923	7.48864	80.9673	0.112016	1.70406	0.0628148	0.348034	1.87722	0	0.588169	0.633651	2.0227	0.109316	2.08662	7.48864	10.812
Omy300064248	0	1.16589	0.053018	0	0	0	0	0	0	0	0.10784	0.102671	0	0.10784	10.8113
Omy100103149	0	1.45312	0	0.041506	0	0.134483	0.0393491	0	0	0	0.0730441	0.0688645	0.0356724	0.134483	10.8053
Omy100131167	0.48798	6.3609	0.588777	0.569162	0.232908	0.464277	0.116391	0.0573538	0.312158	0.224325	0.392433	0.338463	0	0.588777	10.8036
Omy200074701	5.87747	71.7841	6.62003	2.97673	0.162109	1.25183	4.38597	0.30075	0.363761	1.01852	6.67612	0.780383	3.41485	6.67612	10.7524
Omy100063718	1.5836	22.736	0.98654	2.11917	0.774689	0.84881	1.17619	0	0.460819	0.389944	0.610983	0.674777	1.20975	2.11917	10.7287
Omy200018835	0.787847	47.2608	2.93115	4.18177	0.821578	1.89602	0.204497	0.252377	0.610673	0.361747	4.40766	0.476776	0.965517	4.40766	10.7224
Omy300049131	0	0.961622	0.086967	0	0	0	0	0	0	0	0.08972	0	0	0.08972	10.718
Omy300060066	0.0780455	4.09093	0.0665632	0.077939	0	0.381724	0	0	0	0	0.103226	0	0.0679355	0.381724	10.717
Omy100117886	0	3.78161	0.0859256	0.298698	0.191229	0.08125	0.0953683	0	0	0	0.352937	0.165892	0.0864572	0.352937	10.7147
Omy100104084	0.442438	4.734	0.0513209	0.1205	0	0	0.134154	0	0	0.0553773	0.0531986	0.066853	0.104811	0.442438	10.6998
Omy200014205	0	1.08666	0.0830955	0.0195791	0	0	0.0556348	0	0.033193	0.0536168	0	0	0.10161	0.10161	10.6944
Omy200200183	0.113362	3.72536	0.0970652	0.113208	0.243812	0.115579	0	0	0.169199	0	0.349426	0.0471769	0.0245123	0.349426	10.6614
Omy100010704	0.287828	8.5822	0.807146	0.370137	0.195734	0.234103	0.313413	0.0869614	0.420092	0.452718	0.470545	0.5809	0.715111	0.807146	10.6328
Omy100065240	0.114156	1.21245	0	0	0	0	0.0362924	0	0	0	0	0.0634937	0	0.114156	10.621
Omy300024217	0.924442	14.3938	0.323688	1.35777	0.935391	1.06432	0	0.076728	0.324789	0.799813	0.335988	0.181119	0.047656	1.35777	10.6011
Omy300032652	0	1.20649	0	0.0596882	0	0.0487227	0.113895	0	0	0.0274991	0	0	0.0782064	0.113895	10.593
Omy100121887	0.389919	5.25387	0.257982	0.259797	0.496672	0.282758	0.0826225	0.0306397	0.0370398	0.0796947	0.419897	0.252728	0.113466	0.496672	10.5782
Omy100110226	0	0.671189	0	0.0634888	0	0	0	0.059624	0	0	0	0	0	0.0634888	10.5718
Omy100051587	0.140276	1.48281	0	0	0	0.0760522	0	0	0	0	0	0	0	0.140276	10.5707
Omy100128071	0.0396603	13.0439	0.510748	1.2369	0.038442	0.553831	0	0	0.0340268	0.0733277	0.844862	0	0.0695403	1.2369	10.5456
Omy300050568	0.317888	7.82642	0.677441	0.742364	0.405426	0.302198	0.605482	0.112164	0	0.0486298	0.511889	0.572865	0.32312	0.742364	10.5426
Omy100135749	0.407705	4.27888	0.0350964	0.326183	0.391017	0.13313	0.11665	0	0.0348785	0.0751384	0.179851	0	0.0353135	0.407705	10.495
Omy100131424	0.259226	6.59633	0.388723	0.518588	0.124422	0.530172	0.2477	0	0.277484	0.418472	0.629111	0.540995	0	0.629111	10.4852
Omy100222656	0.194462	2.34289	0.0664354	0.0777894	0.223985	0.190496	0.111276	0	0.0331778	0	0.205615	0.162184	0.0673735	0.223985	10.46
Omy200159944	0.378292	76.2214	7.31698	3.15564	0	0.307537	0.497077	0.16354	0.123749	0	0.612801	0.193021	0.783032	7.31698	10.4171
Omy200045702	0.0554422	1.37683	0.0714873	0.0824071	0.132418	0.0902599	0.0263764	0	0.0236142	0.0764604	0.121799	0	0	0.132418	10.3976
Omy200081235	0.0819872	1.12679	0	0.0406209	0.0394516	0	0.0390052	0	0.0699399	0.0752534	0.108439	0	0.106823	0.108439	10.391
Omy100075452	0.420741	10.9556	0.660536	1.05597	0.135615	0.287342	0.268523	0.0993734	0.0600195	0.194175	0.617554	0.293396	0.367984	1.05597	10.3749
Omy100168026	0	0.770624	0	0.0746377	0	0	0	0	0	0	0	0.0311983	0	0.0746377	10.3249
Omy100112241	0	1.79618	0.0433692	0.10183	0.0325122	0.0554947	0.0648131	0	0.174012	0.0468361	0.0600052	0	0.0295867	0.174012	10.3221
Omy100128740	0.24448	2.52026	0.0525389	0	0.0588209	0.04968	0	0	0	0	0	0	0	0.24448	10.3087
Omy300036540	0.370816	10.5627	0.472969	0.739567	0.956971	1.02629	0.564582	0.0522254	0.536859	0.374375	0.912681	0.524407	0.193803	1.02629	10.2922
Omy100062762	0.0452752	1.72471	0.0783951	0.0910748	0.0433506	0	0.0868929	0	0	0.167627	0.0403794	0.0380689	0	0.167627	10.289
Omy200074102	0.69682	8.27146	0.691478	0.538585	0.629186	0.473245	0.515664	0.136227	0.527453	0.142084	0.680599	0.804156	0.235296	0.804156	10.2859
Omy200097247	0.181582	3.86133	0.0384115	0.0906673	0.130001	0	0	0	0	0.375422	0.0798849	0.0376689	0.118797	0.375422	10.2853
Omy100074311	0	0.753591	0	0	0	0	0	0	0	0.0732753	0	0	0	0.0732753	10.2844
Omy100170679	0.12739	2.29335	0.0361303	0.168893	0	0.0172169	0.121088	0	0.0180434	0	0.223405	0.0529429	0.0183203	0.223405	10.2654
Omy100070533	0.112883	5.28167	0.0962506	0.22716	0.470555	0.153819	0.215811	0.292414	0.514708	0.242683	0.13232	0.188357	0.0656626	0.514708	10.2615
Omy100124315	0.50923	13.2056	0.217308	1.28899	1.04845	0.293774	0.629202	0.0952354	1.26751	0.234573	0.382884	0.412126	0.626598	1.28899	10.2449
Omy100127717	64.7861	853.325	52.4121	29.2617	83.5426	40.5102	38.8513	2.23326	11.707	7.90569	32.2706	35.02	25.3866	83.5426	10.2142
Omy100131975	0.282294	2.86828	0.110647	0.216497	0.124675	0.106034	0.144561	0.045833	0.11091	0.0198987	0.114206	0.198431	0.037742	0.282294	10.1606
Omy200066348	21.2126	289.091	28.4529	8.8318	25.7683	13.4306	15.4544	0.874781	4.42207	4.06289	12.9275	16.4675	12.6301	28.4529	10.1603
Omy100128143	0.73257	8.66748	0.4162	0.855457	0.175747	0.448267	0.0583125	0.0431909	0	0.168441	0.322668	0.508715	0.106405	0.855457	10.132
Omy300033300	0	4.27757	0.423023	0	0	0	0	0	0	0	0	0	0.108363	0.423023	10.1119
Omy100042384	0.187807	5.47851	0.166246	0.179793	0.351908	0.293455	0.171498	0.137499	0.543841	0.096483	0.171358	0.143587	0.117371	0.543841	10.0737
Omy100110811	0	0.670136	0.0571414	0.0665594	0.0214364	0.0181051	0.0212511	0	0	0	0.0197243	0	0.0192654	0.0665594	10.0682
Omy100161436	0.0207271	0.623328	0.0176777	0.0620965	0	0.0254172	0	0.0219402	0.0265347	0.0380971	0.0364745	0.00865202	0.0180421	0.0620965	10.0381
Omy200145812	0.464664	8.7702	0.112222	0.265916	0.126861	0.162015	0.0630966	0.0466672	0.622019	0.548563	0.874835	0.0550261	0.0580904	0.874835	10.025
Omy200124647	65.1779	856.837	53.1226	28.4072	85.6229	39.757	41.022	1.87839	12.198	8.13669	31.9105	35.7698	24.4118	85.6229	10.0071
Omy200100970	2.28643	22.8694	0.750378	0.175447	0.16805	0	0	0	0.0750417	0	1.00528	0.146228	0.0759775	2.28643	10.0022
Omy100138976	0.110945	1.20463	0.0312181	0.110247	0	0.120474	0.105504	0.0259639	0.0315175	0	0.0980118	0.0614157	0	0.120474	9.99905
Omy100194371	0.322658	3.22055	0	0	0	0	0.0616553	0	0	0	0	0.0539511	0	0.322658	9.98128
Omy200219723	0.339064	4.24928	0.103547	0.243229	0.11609	0.0592311	0.207982	0	0.14468	0.0222524	0.425804	0	0.189256	0.425804	9.97941
Omy200083816	0.824871	9.46101	0.846435	0.948264	0.552311	0.874331	0.510796	0.0580494	0.527698	0.568411	0.615752	0.823452	0.466483	0.948264	9.97719
Omy100104062	37.6246	426.756	30.2418	15.2956	42.7751	23.6645	15.8821	1.01353	6.061	4.7509	15.1999	20.1338	15.5673	42.7751	9.97674
Omy100094837	1.70338	16.9918	1.38853	1.62523	1.41289	1.29533	0.633986	0.338685	0.662091	0.509736	1.46451	1.07627	0.83692	1.70338	9.97535
Omy200234121	0.0994697	2.17963	0.127588	0	0	0.0404259	0.0473224	0	0	0.0914145	0.218522	0	0	0.218522	9.97443
Omy100148724	0.0310109	0.608647	0	0.0610238	0	0.0250284	0	0	0	0	0.054186	0	0	0.0610238	9.97394
Omy300049773	85.7905	1059.02	66.3546	38.1835	106.406	48.9105	49.4575	2.4354	14.9241	10.9307	37.8237	46.4483	32.395	106.406	9.95259
Omy100104703	0	0.589214	0	0	0	0	0.0593968	0	0	0	0	0	0	0.0593968	9.91995
Omy100070379	21.5248	284.849	28.725	8.95786	27.26	12.8871	14.3948	1.00926	4.88435	3.42013	12.7593	15.6972	12.847	28.725	9.91642
Omy200139161	0	11.2238	0.370797	1.13264	0	0.141986	0.497862	0	0.148585	0	0.919534	0	0.151616	1.13264	9.9094
Omy100070915	0	0.821167	0.042173	0	0.0830273	0.0202341	0	0	0.0106022	0.0228117	0.0218401	0.0206597	0	0.0830273	9.89032
Omy100200849	0.260894	6.89409	0.603344	0.632668	0.640185	0.697988	0.496597	0	0.0953301	0.427783	0.491823	0.495833	0.584198	0.697988	9.87708
Omy100044280	0.135449	1.95399	0.0190566	0	0	0	0.042916	0	0	0	0.198161	0	0	0.198161	9.86064
Omy200041838	0.297369	8.99053	0.909257	0.366512	0.200736	0.605115	0.266349	0.0555041	0.201015	0.305016	0.915161	0.218247	0.190333	0.915161	9.82399
Omy200203376	0.027032	0.968631	0.0230726	0	0	0	0	0	0	0.0986696	0	0.0222725	0	0.0986696	9.81692
Omy100015723	0.192034	3.7859	0.0272107	0.385869	0.214758	0.130997	0.214437	0	0.0274717	0.118142	0.113544	0	0.0559849	0.385869	9.81135
Omy200108239	1.54245	17.682	1.80271	0.888598	0.213146	0.648322	0.34847	0.134575	0.800332	0.263031	0.797656	1.49581	0.193974	1.80271	9.80857
Omy100132073	0.0463406	6.24823	0.234843	0.277125	0.0437438	0.637757	0.0875626	0.0974125	0.196093	0.0423399	0.445085	0.191605	0	0.637757	9.7972
Omy100174327	0.200678	2.61571	0.0310987	0	0	0.267515	0	0	0	0	0.0641663	0	0.0317399	0.267515	9.77778
Omy100226390	0.0213545	5.48358	0.561033	0.381144	0	0.103708	0	0	0.0361758	0	0.204862	0	0	0.561033	9.77408
Omy100063705	0.296773	2.90011	0.0632776	0	0	0	0	0	0	0	0.0652807	0.0309701	0	0.296773	9.77218
Omy100030663	0	11.7603	0	0	0	0	0.203375	0	0	0	0	0.622238	1.20913	1.20913	9.72625
Omy100017577	0.463216	78.7505	3.97366	7.40921	0.633358	1.43994	0.357613	0.249136	0.169549	0.385578	8.10083	0.440959	0.461281	8.10083	9.72129
Omy200026821	0.177383	1.72227	0.150928	0.088589	0.0848083	0.0239735	0	0	0.176085	0.135629	0.0261175	0.024623	0.102693	0.177383	9.70932
Omy200121367	1.3798	25.656	0.892038	2.64429	1.23439	2.62998	0.508781	0.313811	0.683294	0.695231	1.33124	1.22225	0.368107	2.64429	9.70242
Omy200068418	0	0.687797	0.0678655	0	0	0	0	0	0	0	0.0710231	0	0	0.0710231	9.68414
Omy100132823	1.46785	20.2864	1.55301	2.09697	1.33095	1.89751	1.32617	0.267602	0.798383	1.09331	1.8255	1.47413	1.36577	2.09697	9.67415
Omy100156592	0.0771191	1.34393	0.0661593	0.1391	0.0298146	0.03799	0.0442955	0	0.0395854	0.0285067	0.04115	0.116151	0.0267951	0.1391	9.66162
Omy200122218	94.4419	1225.54	91.4931	46.5342	126.917	54.439	58.8351	2.45739	14.2273	11.5554	58.7103	62.8864	47.9436	126.917	9.65621
Omy200175536	0.135299	6.28186	0.211508	0.651334	0.128585	0.0732486	0.1072	0.031729	0.095927	0.248148	0.217862	0.467709	0.0780799	0.651334	9.64461
Omy100227410	0.0383419	0.916569	0	0.0377248	0	0	0.0363223	0	0	0	0	0.0951582	0	0.0951582	9.63206
Omy100201571	0.235887	5.1081	0.430021	0.26788	0.224358	0.438182	0.0319662	0.0236426	0.200655	0.185173	0.532081	0.0278775	0.0875452	0.532081	9.60023
Omy100192443	56.0615	600.409	41.9677	16.4328	62.55	21.3712	30.9977	1.78095	8.33212	5.60299	24.2286	25.8814	19.8885	62.55	9.59886
Omy200199223	0.0149795	1.29618	0	0.13548	0.0288621	0.0245968	0	0	0	0	0.0530982	0	0.065579	0.13548	9.56734
Omy200192587	51.0182	727.304	37.3745	22.0955	76.2264	25.1787	26.7862	1.83983	9.69008	4.42827	20.4298	32.5415	16.8983	76.2264	9.54137
Omy100067502	82.4248	1290.95	102.811	30.3075	135.514	53.2488	53.172	1.80431	13.0257	9.18796	44.2487	61.4426	48.9195	135.514	9.52627
Omy100045692	0.0868657	1.08221	0.00735016	0.0345646	0.0249778	0.0849727	0.0248404	0.00611308	0.02222	0.0079931	0.0382645	0	0.113757	0.113757	9.51338
Omy100046056	0	1.11414	0	0	0	0	0.117159	0	0	0	0	0	0.0193397	0.117159	9.5096
Omy100153640	0.0829616	1.3684	0.117278	0.137317	0.105381	0.0447669	0.104718	0	0.0469138	0.0504697	0.14434	0.0686323	0.0715525	0.14434	9.48041
Omy100067315	0.133475	1.26436	0	0.0890732	0	0	0	0	0	0	0	0	0	0.133475	9.47261
Omy100084808	0	1.18283	0	0.125087	0	0	0	0	0	0	0	0	0	0.125087	9.45604
Omy100145634	0.24014	2.25873	0.00534723	0.0505845	0.0180234	0.0154692	0.00601294	0.00891296	0	0.0174304	0.0110493	0.0157635	0.00553587	0.24014	9.40588
Omy100221118	0.0363634	1.73733	0.184766	0.0363362	0	0.14708	0.0688031	0	0	0	0	0	0.0312292	0.184766	9.40287
Omy100135236	0.207855	9.26627	0.243578	0.985963	0.720265	0.296516	0.14853	0	0.132984	0.0477556	0.503231	0	0.158457	0.985963	9.39819
Omy100156494	0.191683	1.795	0.163755	0.106265	0.0407768	0.104252	0	0.0300003	0.0181572	0.0979686	0.150036	0.0886505	0.111323	0.191683	9.36441
Omy200100920	38.0621	424.857	30.066	15.3812	45.3969	24.4162	15.2571	0.974098	6.19393	4.71891	16.6364	18.9593	16.6991	45.3969	9.35872
Omy200174467	0.0228849	1.269	0	0.0450332	0.0218685	0	0.0649215	0	0.135662	0	0	0.037826	0	0.135662	9.35409
Omy100146243	0	6.33253	0.173498	0.202363	0.389168	0.165828	0.242211	0.215184	0.564051	0.0466798	0.312946	0.677009	0.0879739	0.677009	9.35369
Omy200115330	0.466376	7.01903	0.323017	0.750524	0.26903	0.382241	0	0.19861	0.240532	0	0.497013	0.546626	0.163548	0.750524	9.35217
Omy100066306	0.543473	6.86781	0.299582	0.735212	0.275286	0.703258	0.273897	0.0225817	0.108963	0.146729	0.505745	0.425719	0.223237	0.735212	9.34127
Omy200029596	0.102695	5.69497	0.17462	0.610191	0.195073	0.0831224	0.0485114	0	0.0435543	0	0.0445722	0.170258	0	0.610191	9.33309
Omy200123118	0.0823198	1.09651	0	0	0.117871	0	0.0784327	0.0289658	0	0.0756534	0.0724312	0	0	0.117871	9.30264
Omy100094570	0.0546423	3.86775	0.4161	0	0.156011	0.0443555	0.103389	0	0	0	0.334477	0.22593	0.141383	0.4161	9.29524
Omy100202635	0	0.806778	0	0	0	0.0850456	0	0	0	0	0	0.0868346	0	0.0868346	9.29098
Omy300101962	91.0674	1323.08	123.27	40.7288	142.559	59.4497	50.3482	4.10286	18.9638	13.62	55.496	54.5875	65.3387	142.559	9.28093
Omy100063981	0.0471968	1.53012	0.119591	0	0	0	0	0	0	0	0.164936	0	0.040533	0.164936	9.2771
Omy200203991	0.0639275	0.990704	0.0547956	0.106818	0	0	0.0406475	0	0.0363908	0	0	0	0	0.106818	9.27465
Omy300055378	1.26093	32.7289	2.31061	3.53504	0.706881	2.43498	2.14186	0.217054	0.682874	0.962141	2.81871	1.3584	2.19751	3.53504	9.25841
Omy200187610	0	0.926049	0	0	0	0.100383	0	0	0	0	0	0	0.0306387	0.100383	9.22513
Omy100130528	0.193563	21.9814	0.769964	1.35409	0.15448	0.420615	0.368846	0.0910001	0.0825992	0.177962	2.38399	0.322213	0.112326	2.38399	9.22044
Omy100094651	0.51472	17.3161	0.219363	0.61302	0.321802	0.38731	0.13206	0.0279215	0.118239	0.109162	0.470196	1.87852	0.137859	1.87852	9.21795
Omy200109192	25.8441	423.473	33.9366	10.4051	45.9947	20.0636	19.9502	1.4484	5.74976	4.86887	15.4144	23.968	18.9479	45.9947	9.20699
Omy100224473	1.26385	17.599	0.444986	0.300041	0.230269	1.91329	0.640353	0.127324	0.624576	0.97709	1.50047	0.77645	0.192198	1.91329	9.19827
Omy200012065	0.940129	22.0111	1.41431	0.858363	1.34101	0.155853	0.50133	0.831972	0.448904	0.600566	2.39645	1.49941	0.138223	2.39645	9.18488
Omy100109869	0.0739678	0.677821	0.0314598	0	0	0.0301194	0	0	0	0.0566623	0.0109167	0	0	0.0739678	9.16373
Omy100073980	0	0.737255	0	0.0805142	0	0.0654907	0	0	0	0	0	0	0	0.0805142	9.15684
Omy100112439	27.6437	426.107	35.5007	11.8766	46.5387	21.4478	21.19	1.37262	6.02661	4.7702	16.0221	23.6983	20.3695	46.5387	9.15596
Omy100043641	1.79446	25.8959	1.70275	2.83307	1.42342	2.1778	1.60003	1.09461	1.43244	1.15751	2.41788	2.22335	1.29504	2.83307	9.14058
Omy100095637	42.5215	585.535	54.1193	19.3151	64.1916	30.1212	29.0901	1.89708	9.33976	5.81098	25.445	33.7335	26.7698	64.1916	9.12169
Omy100173857	0	1.42694	0.088524	0.156683	0.0499451	0.126794	0	0	0	0.095389	0.0459561	0.0433265	0.0454621	0.156683	9.10717
Omy100150444	0.109712	0.995538	0.0269181	0.0310298	0.105112	0.0384004	0	0	0.0666884	0	0.0273761	0.091342	0	0.109712	9.07408
Omy200092743	0.195007	1.76681	0.0768037	0	0	0.0244695	0	0	0	0.0275866	0	0	0	0.195007	9.06025
Omy100078945	0	9.83731	0.555791	1.08726	0	0.177229	0.172575	0	0	0.066602	0.0958525	0.0300678	0.126568	1.08726	9.0478
Omy100202246	0.233193	8.37626	0.108519	0.925948	0.147122	0.285171	0.141356	0.0112319	0.117548	0.0779296	0.395975	0.118996	0.230708	0.925948	9.04614
Omy100083069	1.19404	15.3882	1.25965	1.70287	0.869906	1.01936	1.24537	0.120333	0.290927	0.417895	0.849241	0.662614	0.54456	1.70287	9.03663
Omy100100585	3.78702	46.9481	3.88117	4.66686	2.3251	3.10558	2.24667	0.285558	1.01574	1.24742	5.1981	2.10162	1.36933	5.1981	9.03179
Omy200067462	0.0582262	0.525435	0	0	0	0.0474645	0	0	0	0	0.0509031	0.0484629	0	0.0582262	9.02403
Omy100078063	0.127221	1.14778	0	0	0	0	0	0	0	0	0	0	0	0.127221	9.02192
Omy200080943	2.83214	25.5381	0.29198	1.13406	1.92041	0.570866	0.696782	0.307219	0.637107	1.20125	0.328782	1.15284	0.433454	2.83214	9.01725
Omy100094246	0.468294	4.21144	0.184438	0.324217	0.344334	0.293807	0.30911	0	0.0614925	0	0.126444	0.0899052	0	0.468294	8.99315
Omy100077041	0.205267	3.66549	0.409888	0.182355	0.174399	0.130086	0.108709	0	0.0194439	0.146918	0.2607	0.246802	0.179197	0.409888	8.94267
Omy100192276	0.120783	1.07932	0.0226218	0	0	0.0109282	0.0891367	0.0188534	0.0684195	0	0.0236744	0.0110922	0.0701114	0.120783	8.93607
Omy100066697	9.32635	195.798	0.317631	2.82929	21.9437	1.03366	1.56385	0.131578	2.70493	3.90788	2.06916	4.06682	1.8828	21.9437	8.92274
Omy100087194	0.827576	10.0853	0.633002	1.1317	0.875294	0.818482	0.374368	0.0616747	0.297703	0.481153	0.691626	0.617349	0.911167	1.1317	8.91168
Omy100124042	0.295679	2.63193	0.0312181	0	0.176237	0	0.281122	0.0520355	0.063035	0.271252	0.0649247	0.153259	0.0323194	0.295679	8.90131
Omy200150570	0	1.1786	0	0	0.0686513	0	0	0	0.0616891	0.13273	0.063946	0.060287	0.125717	0.13273	8.87969
Omy100109419	0.0713644	0.718386	0.0810256	0.0712522	0.0456164	0.0194935	0	0	0.0203697	0.0438822	0.0630757	0.0398135	0	0.0810256	8.86615
Omy100044820	0.308834	6.58954	0.743511	0.403977	0.269814	0.251394	0.159631	0.0435265	0.150499	0.259212	0.619981	0.220372	0.0689104	0.743511	8.86272
Omy200071114	0.0639862	0.965566	0.109103	0.0479712	0.107397	0.0653196	0.0917324	0	0.0136753	0	0	0.0667684	0.0557184	0.109103	8.85008
Omy200085443	0.632061	5.59216	0.569542	0.445366	0.177963	0.605736	0.247915	0.0261541	0.0317484	0.444141	0.392821	0.185597	0.485048	0.632061	8.8475
Omy100055084	0.189704	1.67804	0.139187	0.135665	0.0776879	0.0220505	0.180895	0	0.0462838	0.0997249	0.16632	0	0.0706915	0.189704	8.84559
Omy200071957	0.313791	7.23485	0.0594723	0.81836	0.250432	0.0425915	0.0830259	0.0245872	0.0446348	0.176212	0.183868	0.188494	0.151746	0.81836	8.84067
Omy100047944	0.248216	2.18731	0.180903	0.0706068	0	0.0576354	0	0	0	0	0.0313046	0.117696	0	0.248216	8.81213
Omy200139493	0.333491	2.93657	0.207537	0.266393	0.0424722	0.235219	0.0846112	0.140938	0	0.203981	0.156775	0.129405	0.0578526	0.333491	8.80555
Omy100134684	4.6057	67.0961	5.54903	7.62618	2.82191	4.46254	1.93653	0.462303	1.06266	1.83785	6.26187	3.13784	1.75337	7.62618	8.79813
Omy200086784	0	1.12538	0	0	0	0	0	0.0542972	0	0.0709958	0.0683226	0.128046	0	0.128046	8.7889
Omy200153815	0.0457763	13.8504	0.0519323	0.744776	0	0.0124448	0.0870232	0	0	1.58084	0.133941	0.0253403	0.0661694	1.58084	8.76141
Omy200002256	0	1.11571	0.127544	0.0502979	0.0956147	0	0	0.0703456	0	0.0917499	0	0.0834515	0.0864572	0.127544	8.74766
Omy200028798	0	3.63224	0.415809	0	0.058281	0.0498301	0	0	0	0	0.215069	0	0	0.415809	8.73538
Omy200155571	0.0118654	0.533042	0.0611535	0.0120265	0	0	0.0227723	0.00840998	0.0305977	0	0.0211647	0.0199537	0.0103362	0.0611535	8.71646
Omy100217117	0.227686	1.98377	0.0966098	0.113126	0	0.123443	0.144281	0	0	0	0	0.220474	0.0659076	0.227686	8.71275
Omy200179173	0	0.803473	0	0.0926605	0	0.0764469	0	0	0	0	0	0	0	0.0926605	8.67115
Omy100078946	0.118666	37.478	2.833	4.32401	0	0	0.0566075	0	0	0.0544597	0.260693	0	0	4.32401	8.66741
Omy100072661	0.0355962	0.893482	0.0606712	0.0355253	0.103089	0	0	0	0	0.065896	0	0	0	0.103089	8.66714
Omy200128843	0.0601416	1.0399	0.102507	0.120044	0	0.0495193	0.0576345	0	0	0	0.0536383	0.0502627	0.106123	0.120044	8.66267
Omy200163644	0.773977	9.06411	0.315333	1.05075	0.592486	1.03362	0.383017	0.0217685	0.1319	0.909686	0.489555	0.823243	0.1348	1.05075	8.62629
Omy100202241	0.235112	6.08012	0.251944	0.705977	0.056769	0.288512	0.168532	0	0	0	0.311412	0.196387	0.25706	0.705977	8.61235
Omy100021526	0	0.949924	0	0.110431	0	0	0	0	0	0	0.07313	0.0458801	0.0962574	0.110431	8.60194
Omy100065738	0.140428	1.20748	0	0.0701181	0.0671619	0	0	0	0.0598966	0	0	0	0	0.140428	8.59861
Omy300018311	0.0530811	1.35816	0.0445973	0.15831	0.10083	0.0856818	0.100435	0.0743364	0	0.0969968	0.0460772	0.043735	0.0461706	0.15831	8.57911
Omy200095947	0.267438	7.15069	0.39916	0.834861	0.703485	0.354185	0.509619	0.0942983	0.45628	0.12289	0.558677	0.278243	0.319906	0.834861	8.56513
Omy400001664	126.127	1551.26	101.852	58.1293	181.719	69.6229	72.569	3.62701	23.5868	14.9619	65.8154	76.5236	47.5811	181.719	8.53659
Omy100025880	1.41409	20.3348	1.94206	1.724	0.825489	1.53539	0.299066	0.498212	0.636203	0.937838	2.38265	2.12352	0.409978	2.38265	8.53453
Omy100123973	19.8982	293.806	20.8465	8.9268	34.45	14.4186	11.8364	1.12478	4.06352	2.41093	10.5793	12.5738	10.9903	34.45	8.52849
Omy100094808	1.44297	26.8663	2.38928	3.15123	1.38876	2.38925	0.904547	0.177163	0.52376	0.829555	2.49666	1.30878	0.785315	3.15123	8.52565
Omy100184714	0.305907	2.60665	0.173934	0.254575	0	0.0415612	0	0	0.0217156	0	0	0.0424355	0.0220487	0.305907	8.52106
Omy100206778	0	3.78438	0.0251759	0.0294829	0	0.0485084	0.0567735	0	0	0	0.444544	0	0	0.444544	8.51294
Omy100202065	0	0.688122	0.0290864	0.0171605	0.0812543	0.0415809	0	0.0120001	0.0291338	0	0	0.0566846	0.0149375	0.0812543	8.46875
Omy200223438	0.155493	1.66842	0.197356	0.0782412	0	0	0	0	0	0	0	0	0	0.197356	8.45387
Omy200084443	2.33688	19.7291	0.134332	0.287756	0.350614	0.23508	0.150067	0.0185503	0.111935	0.0723445	0.438999	0.0872634	0.114106	2.33688	8.4425
Omy200128633	0.0352901	2.36544	0.0900571	0.2803	0.0507375	0.0863028	0.15133	0.0124175	0.0451355	0.210749	0.186306	0.0733872	0.0614373	0.2803	8.43898
Omy100002835	0.188606	4.3323	0.160816	0.126838	0.301025	0.513411	0.0599613	0	0.215033	0.11583	0.0558038	0.315027	0.164215	0.513411	8.43826
Omy300078067	0	0.996916	0	0	0	0.118153	0	0	0	0	0	0.0601357	0	0.118153	8.43753
Omy100086814	0.233753	2.97087	0.300112	0.352308	0.16795	0.334514	0	0	0.200259	0.10766	0.309612	0.24451	0.0507249	0.352308	8.43258
Omy200067344	1.50796	17.1748	1.36895	2.03997	0.466232	0.890341	0.530782	0.16366	0.198056	0.277301	1.4102	0.946708	0.504855	2.03997	8.41914
Omy200075279	68.2084	1013.89	81.2719	31.5162	120.6	46.0409	42.4098	1.77812	13.7573	10.5089	43.1945	52.6686	50.2356	120.6	8.40705
Omy100089085	0.55829	8.14819	0.653281	0.969354	0.537346	0.29033	0.388485	0.0360286	0.608899	0.234454	0.358304	0.509226	0.4438	0.969354	8.40579
Omy100079145	0.581663	8.46642	0.677441	1.00732	0.506783	0.389073	0.555479	0	0.361441	0.243515	0.560001	0.30828	0.414769	1.00732	8.40491
Omy100184589	0.0554	1.67319	0.188729	0.199398	0.179851	0.117173	0.0843059	0.0233913	0.0755076	0.0407239	0.0680836	0.175167	0.0676009	0.199398	8.3912
Omy100213789	0.214162	1.7941	0	0.0533846	0.0206106	0.0261115	0.0204049	0.0151027	0.0639554	0.0196819	0.0282049	0.0623609	0.0185233	0.214162	8.37729
Omy100126403	0.931726	24.0015	1.7869	1.27952	1.52093	0.252841	1.22006	1.66896	0.926737	0.855855	2.86542	2.48589	0.270183	2.86542	8.37626
Omy200148383	0	1.16919	0	0.0397378	0.038594	0	0	0	0	0	0	0	0.13963	0.13963	8.37345
Omy200189287	1.8767	19.5711	2.3404	2.10877	1.70509	1.14738	1.22928	0.165499	0.700438	1.01325	1.89895	1.13258	1.06184	2.3404	8.36229
Omy100016824	0	0.506815	0	0	0	0	0	0	0	0	0.0606486	0	0	0.0606486	8.35657
Omy100102287	0.503257	20.8789	1.53242	1.46333	0.320651	0.340863	0.239072	0.0295657	0.642236	2.49876	0.367185	0.592314	0.1814	2.49876	8.35571
Omy300022877	9.6692	103.902	10.0044	12.4452	7.49337	12.1479	4.16907	0.40237	2.13683	3.37983	9.87672	8.99957	3.28549	12.4452	8.34879
Omy100073967	0.769561	14.4812	0.983447	1.6843	1.73729	1.37549	0.325674	0.150691	0.69225	0.883328	1.50352	1.26231	0.650632	1.73729	8.33549
Omy100145949	0.305965	7.90598	0.593247	0.166555	0.21271	0.951695	0.0529689	0.0195619	0.237125	0.0510919	0.758038	0.346971	0.0967849	0.951695	8.30726
Omy200200934	0.0630593	1.3105	0.0810373	0.0953822	0.121129	0	0.0302153	0.0224403	0.108281	0.0583679	0.0558819	0.158585	0.027466	0.158585	8.26369
Omy100163659	0.0295799	0.559152	0	0.0441951	0.0282941	0	0	0.0208165	0	0.0679782	0	0.02462	0	0.0679782	8.22546
Omy100095911	0.0417527	12.2872	0.24927	0.250175	0.0399378	0.102107	0.0199175	0.0441964	0.320558	0.0383715	0.514085	1.49453	0.163664	1.49453	8.22141
Omy100115297	0.029716	1.05372	0.128232	0.0593136	0	0.0487946	0.0570314	0	0.0255673	0	0.0530054	0.0997935	0.0258861	0.128232	8.21728
Omy300016119	0.279887	11.1019	0.993054	0.0938895	0	0	0.889024	0.0329641	0.198911	0.128664	1.35209	0	0	1.35209	8.21093
Omy100213806	1.1673	12.9335	0.904912	1.57559	0.621543	1.56768	0.909888	0.196428	0.305457	0.84112	1.17854	0.640316	0.553994	1.57559	8.20866
Omy100094181	0.574569	8.88442	0.29311	0.726746	0.549557	0.249681	0.364885	0	0.195964	0.351948	0.235163	1.08327	0.266615	1.08327	8.20146
Omy300050163	0	1.24168	0.0653292	0.151791	0	0	0	0	0	0	0.13374	0	0	0.151791	8.18016
Omy100216261	0.0264561	0.738953	0.0904331	0.0395278	0.0381914	0.0431947	0.0252069	0	0.0113003	0.0364552	0	0	0.0576458	0.0904331	8.17127
Omy100103520	0.185313	1.51266	0	0.0932464	0	0.151063	0.176563	0.0327383	0.118618	0.0851532	0.0815264	0.115563	0	0.185313	8.16269
Omy100202197	0.0704577	0.574977	0	0	0	0	0	0	0	0	0	0	0	0.0704577	8.16059
Omy200223025	3.02233	29.9008	3.16225	1.85196	0.115649	1.85613	2.28469	0.0284794	0.429769	0.740664	3.66958	1.59318	2.2273	3.66958	8.1483
Omy200129595	0.259781	11.3998	0.97696	1.40411	0.497687	0.593792	0.842816	0	0.221862	0.334777	1.23577	0.606283	0.406748	1.40411	8.11891
Omy100124028	1.13402	9.20225	0.370797	0.609467	0.249402	0.639141	0.331908	0.0615424	0.29738	0	0.382647	0.144973	0.606463	1.13402	8.11471
Omy200075359	0	0.550427	0	0.0678437	0	0	0	0	0	0	0	0	0.0295277	0.0678437	8.11316
Omy200069862	0.0621161	0.503842	0	0	0	0	0.0294221	0	0	0	0	0	0	0.0621161	8.11128
Omy100074786	1.04347	15.7045	0.661579	1.81872	0.614558	1.94225	0.280602	0.0942744	0.274104	0.344371	0.565609	0.891393	0.279629	1.94225	8.08571
Omy100206789	0	0.580373	0.0718208	0	0	0	0	0	0	0	0.0495264	0	0.0489965	0.0718208	8.08084
Omy100206388	0	0.604197	0	0	0.0749013	0	0	0	0	0	0	0.0217467	0	0.0749013	8.06658
Omy300018450	0	1.1204	0.0197129	0.0234454	0	0.0759649	0.0221671	0.0164631	0.139145	0.0855885	0.0203671	0	0	0.139145	8.05203
Omy100221163	0	1.43171	0.177964	0.124508	0	0	0.0792918	0	0	0	0	0	0	0.177964	8.04494
Omy100151250	0.494422	3.97655	0	0.150921	0	0	0	0	0.0324012	0.0697142	0	0	0	0.494422	8.04283
Omy100119692	0.869652	13.3259	1.11355	1.65844	1.24928	1.09649	0.376874	0.0557886	0.202458	0.36352	0.974056	0.691276	0.447826	1.65844	8.03521
Omy200105354	0.202569	1.94213	0.102948	0.241719	0.116	0.0657708	0.0384886	0.02839	0.0688275	0.037121	0.0709912	0.134309	0.0706786	0.241719	8.03465
Omy100117854	0.351285	10.8725	0.599163	1.02168	0.427932	1.35457	0.304467	0	0.136262	0.293678	0.843509	0.372201	0.278161	1.35457	8.02657
Omy300042024	0	4.21015	0	0.525571	0.288621	0.122984	0.215714	0.0530861	0.064441	0.346714	0.330586	0	0.197406	0.525571	8.01063
Omy100199155	0.148106	1.18617	0.0416747	0	0.0942222	0	0	0	0	0.0453201	0.0436137	0.0822362	0.0857439	0.148106	8.0089

## Sheet: Gill
Feature ID	Brain - Means	Testis - Means	Gill - Means	kidney - Means	Head kidney - Means	spleen - Means	skin - Means	W muscle - Means	R muscle - Means	stomach - Means	intestine - Means	fat - Means	liver - Means	max	Gill/max
Omy100075121	0	0	6.59601	0	0	0	0	0	0	0	0	0	0	0	#DIV/0!
Omy300104971	0	0	1.67592	0	0	0	0	0	0	0	0	0	0	0	#DIV/0!
Omy200104142	0	0	1.57099	0	0	0	0	0	0	0	0	0	0	0	#DIV/0!
Omy200113013	0	0	0.998522	0	0	0	0	0	0	0	0	0	0	0	#DIV/0!
Omy100113366	0	0	0.948518	0	0	0	0	0	0	0	0	0	0	0	#DIV/0!
Omy100089664	0	0	0.784872	0	0	0	0	0	0	0	0	0	0	0	#DIV/0!
Omy200117581	0	0	0.610815	0	0	0	0	0	0	0	0	0	0	0	#DIV/0!
Omy100196509	0	0	0.581747	0	0	0	0	0	0	0	0	0	0	0	#DIV/0!
Omy300013687	0	0	0.575511	0	0	0	0	0	0	0	0	0	0	0	#DIV/0!
Omy200222673	0	0	0.51281	0	0	0	0	0	0	0	0	0	0	0	#DIV/0!
Omy100056897	0.142403	0.0813786	468.163	0	0	0	0.654262	0.40074	0.282836	0	2.99467	0.0591824	0	2.99467	156.332
Omy200176569	0.0692554	0	22.4471	0.0686257	0	0	0.0990223	0	0.0295813	0	0.152927	0.0578179	0	0.152927	146.783
Omy100027769	0.0516601	0.0449247	93.0829	0	0	0	0.396856	0.25707	0	0	0.779732	0.0434376	0	0.779732	119.378
Omy200062728	0	0	26.7821	0.0472003	0	0	0.227105	0.067321	0	0	0.167108	0	0.0417269	0.227105	117.928
Omy100100405	0.054064	0	21.9361	0	0	0	0.102156	0.0377782	0	0	0.142004	0	0.186913	0.186913	117.36
Omy200048405	0.221728	0	25.5971	0.0984892	0	0	0.0469199	0.0174233	0	0	0.129608	0	0	0.221728	115.444
Omy100115609	0.0556845	0	16.8857	0	0	0	0	0.0390719	0.0470998	0	0.146884	0	0	0.146884	114.96
Omy300005633	0.0970901	0.208353	304.132	0	0	0	0.832425	0.649948	0.124294	0	2.68575	0	0	2.68575	113.239
Omy100114737	0.145996	0.126961	245.291	0	0	0	0.700495	0.414776	0.18842	0.135134	2.45405	0.0610072	0	2.45405	99.9536
Omy300001812	0	0	19.0973	0.111019	0	0	0	0	0	0.0679364	0.195129	0	0.0319687	0.195129	97.8703
Omy100138308	0	0	15.7901	0.161467	0.15466	0.0660915	0.154053	0	0	0	0.0706762	0.0674927	0	0.161467	97.7912
Omy200162061	0.0929485	0.0448504	36.5375	0.0583727	0.0110455	0.023637	0.215797	0.0696693	0.0396593	0.0587072	0.388404	0.00964099	0.0506319	0.388404	94.0708
Omy100128050	0	0	6.18084	0	0	0	0	0.0280003	0	0	0.0700168	0	0	0.0700168	88.2765
Omy200087528	0.314482	0.108152	234.593	0	0.358707	0.102107	0.596718	0.618689	0.373757	0.172744	2.697	0.104255	0.0548632	2.697	86.983
Omy100086254	0	0	3.13084	0	0	0	0	0	0.0359878	0	0.0371191	0	0	0.0371191	84.3458
Omy100124110	0	0	5.73072	0	0	0.0682971	0	0	0	0	0.0367282	0.0350738	0	0.0682971	83.9087
Omy100086928	0	0	25.43	0	0	0	0	0.0167712	0	0	0.312831	0.0196936	0	0.312831	81.2898
Omy100109476	0.101459	0	8.179	0.0510524	0	0	0	0	0	0	0.0449221	0	0	0.101459	80.6137
Omy300018956	0.133939	0	50.6569	0	0	0	0.382672	0.188908	0.05721	0	0.648553	0.11182	0	0.648553	78.1075
Omy100051628	0	0.0361461	5.7989	0	0	0	0	0.059624	0	0	0.0743928	0	0	0.0743928	77.9497
Omy100087971	0	0	12.4101	0.160508	0	0	0.076569	0.0566723	0	0.036974	0.14142	0	0	0.160508	77.3178
Omy100084310	0.118615	0	109.421	0	0	0	0.301884	0.36316	0.168996	0	1.43265	0	0	1.43265	76.3772
Omy300104968	0.366562	0.157591	179.997	0	0	0.0212823	0.548826	0.276925	0.312699	0	2.41764	0	0	2.41764	74.4515
Omy200020474	0.252476	0.324797	94.5942	0.378486	0.120261	0.328246	0.0959487	0.106451	0.193198	0.277704	1.30681	0.0627998	0.131209	1.30681	72.3856
Omy300011704	0.392693	0.0679094	277.821	0	0	0	0.824405	0.72069	0	0	3.94499	0.0652635	0	3.94499	70.4237
Omy100047568	0	0	5.31243	0	0	0	0.0762195	0.0562211	0	0	0	0	0	0.0762195	69.699
Omy200110118	0.104328	0	108.583	0.155876	0.199586	0	0.0994019	0.147144	0.222558	0	1.56053	0	0	1.56053	69.5811
Omy100089111	0.190486	0.0150005	20.0652	0.104365	0	0.0141214	0.182148	0.049006	0	0	0.290144	0	0	0.290144	69.1562
Omy200085761	0.15797	0	21.1172	0.105357	0	0	0.0668858	0.0371296	0.0299224	0	0.308631	0.029195	0	0.308631	68.4222
Omy100096038	0.330999	0.168304	30.3138	0.312661	0.0375549	0.127424	0.11154	0.0549806	0.0999132	0	0.447018	0	0.034184	0.447018	67.8133
Omy300016544	0.135505	0	137.826	0	0	0	0.193572	0.286673	0.173472	0	2.08724	0	0	2.08724	66.0325
Omy200089272	0	0	7.79461	0	0.0327111	0.0276277	0	0.0479389	0	0	0.119627	0	0	0.119627	65.1578
Omy100136110	0.0211774	0.0542916	77.8722	0.0631598	0.080455	0	0.380636	0.192743	0.107628	0	1.20274	0.0351102	0.0366077	1.20274	64.7458
Omy100092508	0	0	7.87155	0	0	0	0	0	0	0	0.124784	0	0	0.124784	63.0816
Omy100131430	0.0490119	0	18.7932	0.0815081	0	0	0.0155081	0.02294	0.0278074	0	0.301249	0	0	0.301249	62.3842
Omy100135194	0.646907	0	316.322	0	0	0	0.853084	0.771605	0.424508	0.0914145	5.07453	0	0	5.07453	62.3352
Omy100009562	0.0499799	0	15.02	0	0	0	0.166702	0	0.0213481	0.0458749	0.242009	0	0	0.242009	62.0638
Omy100067400	0.192535	0	83.6938	0.164122	0	0.0671387	0.210005	0.252371	0.0469746	0.0506067	1.38133	0.0688186	0	1.38133	60.5894
Omy400006169	0.360635	0	21.6197	0	0.0864741	0.0245443	0.258972	0.17009	0	0.0277855	0.317804	0.0501131	0	0.360635	59.9489
Omy200019157	0.132986	0	174.634	0	0	0	0.127443	0.519203	0.171468	0	2.94323	0.11182	0	2.94323	59.3341
Omy300036203	0	0	3.39431	0	0	0	0	0	0	0	0.0587217	0	0	0.0587217	57.8033
Omy200190667	0.294084	0.168046	24.7875	0	0	0	0.0466366	0.0691293	0	0	0.429603	0	0	0.429603	57.6987
Omy100102743	0.641921	0.0920762	56.5604	0.356136	0.102962	0.232735	0.20387	0.125797	0.091223	0.0654665	1.00532	0.207507	0.030845	1.00532	56.2614
Omy200120912	0.100704	0.216531	23.1952	0	0	0.0411637	0	0.42595	0	0	0.399015	0	0	0.42595	54.4551
Omy100124300	0.0536383	0	43.3364	0	0	0	0.202978	0.112598	0.0909954	0	0.796948	0	0.0921302	0.796948	54.3779
Omy200121240	0.396583	0.0757236	43.631	0.154527	0.0842987	0.125566	0.231054	0.217585	0.11277	0.0808913	0.814202	0.0733521	0.153915	0.814202	53.5875
Omy200133024	0.189101	0.0179794	79.71	0.0631598	0.0402275	0.0343813	0.480837	0.118692	0.0896644	0.0193491	1.49972	0.0174487	0	1.49972	53.15
Omy300028321	0.234831	0	17.5082	0.26528	0.0148621	0.0382679	0.104245	0.110153	0	0	0.330478	0	0	0.330478	52.9784
Omy100034431	0.271121	0	222.982	0	0	0	0.0864275	1.27819	0.154336	0	4.21882	0	0	4.21882	52.8541
Omy200092596	0.0909681	0.00873411	32.2058	0.121378	0.00961666	0.0906816	0.221659	0.0642456	0.0690334	0.0743711	0.614073	0.00839382	0	0.614073	52.4462
Omy100221182	0	0	16.7393	0.0333566	0.0158774	0.0135751	0.0477589	0.0235552	0.0997896	0.122789	0.323099	0.0139429	0	0.323099	51.8085
Omy300034962	0.246335	0	45.8744	0.0619756	0	0.0502014	0.322677	0.238903	0.0525345	0	0.893895	0	0	0.893895	51.3196
Omy200076806	0.517986	0.0635168	149.389	0	0	0.06026	0.598722	0.521303	0.189182	0.135873	2.92651	0.0921979	0	2.92651	51.0469
Omy300008778	0.403532	0	488.561	1.45627	0	0	0.815499	0.958498	0.429532	0	9.61128	0	0	9.61128	50.832
Omy200003983	0.0481986	0.0822423	61.6228	0	0	0	0.0913196	0.134998	0.0408836	0.0879649	1.22144	0	0	1.22144	50.4511
Omy300093965	0.193716	0.178096	18.6992	0.179344	0.0793315	0.0563074	0.210721	0.0389508	0.0824914	0	0.377266	0.05749	0.0843018	0.377266	49.5651
Omy200050698	0.271391	0.0847405	171.771	0.0488635	0.0234399	0.020041	0.775194	0.34789	0.0841914	0.090637	3.46967	0.0616273	0.042924	3.46967	49.5065
Omy100130785	0.115294	0	47.6264	0.0575686	0	0.0235639	0.0549252	0.101758	0.0245534	0.556311	0.964051	0	0	0.964051	49.4023
Omy200188342	0	0	0.897414	0	0	0	0	0.0184976	0	0	0	0	0	0.0184976	48.5151
Omy100194354	0	0.0152353	0.736099	0	0	0	0	0	0	0	0	0	0	0.0152353	48.3153
Omy300001704	0.627668	0	38.5448	0	0	0	0.598977	0.0985182	0.119175	0	0.798987	0.0581388	0	0.798987	48.2421
Omy200002369	0.190982	0	139.093	2.33671	0	0	0.182087	0.47152	0	0	2.94124	0	0	2.94124	47.2904
Omy200115100	0.0673828	0.0290136	20.6932	0.440263	0.0645185	0.0553223	0.129235	0	0.086963	0.0624478	0.29895	0.056486	0.0297252	0.440263	47.0019
Omy200230832	0	0	0.874828	0	0	0.0186184	0	0	0	0	0	0	0	0.0186184	46.9873
Omy100137357	0	0.365113	61.2655	0.295115	0	0.242337	0.161788	0.239618	0.181017	0.11709	1.30804	0.0708814	0	1.30804	46.8376
Omy200123279	0.122387	0	10.9918	0	0.0234135	0	0.0233217	0.0172615	0.0521871	0	0.236632	0	0	0.236632	46.4509
Omy100100806	0	0	3.13475	0	0	0	0	0	0	0	0.0678069	0	0	0.0678069	46.2305
Omy100057627	0	0	14.2654	0	0	0	0	0	0	0	0.312228	0	0	0.312228	45.6891
Omy100090846	1.19566	0.114889	136.581	0.066954	0.38261	0.108468	0.697365	1.079	0.454197	0	2.99035	0.110413	0	2.99035	45.6739
Omy100112850	0.541038	0.0450098	24.6487	0.174091	0.0667003	0	0.116335	0.0123191	0.0297004	0	0.322212	0	0	0.541038	45.5581
Omy100134489	0.269102	0.0420129	31.1953	0.170713	0.256809	0.019872	0.139824	0.189683	0.146019	0.404426	0.688634	0.264717	0	0.688634	45.3002
Omy100083795	2.06676	0	677.695	0.0580635	0.0276376	0.0237664	3.37879	2.95148	0.421699	0	14.9647	0.193721	0	14.9647	45.2864
Omy200107360	0.0516066	0.131871	36.7512	0	0	0	0	0	0.0874249	0	0.811558	0	0	0.811558	45.2848
Omy300029939	0	0	3.32898	0	0	0	0	0	0	0	0.0738341	0	0	0.0738341	45.0873
Omy200056880	0.101755	0.219928	36.5579	0.307032	0	0.500772	0.439467	0.072122	0	0.141336	0.813294	0	0.0892083	0.813294	44.9504
Omy200184263	0	0	1.44597	0	0	0	0	0	0.0150867	0.0324605	0.0154393	0	0	0.0324605	44.5455
Omy300000465	0.246941	0.162947	122.902	0.019085	0	0.417176	0.198684	0.227434	0.0809113	2.77103	1.25286	0	0	2.77103	44.3525
Omy200230887	0.27655	0	25.5006	0.276172	0	0.140816	0.164726	0.0731838	0.117957	0	0.578492	0.0864043	0.0302822	0.578492	44.0811
Omy100128743	0.166387	0.0480017	7.21005	0	0	0.0906376	0	0	0.142208	0.0511558	0	0	0	0.166387	43.3331
Omy300000071	0.61645	0	364.411	0.456239	0	0	1.17443	1.04624	0.506258	0	8.47578	0.0189404	0	8.47578	42.9944
Omy100197090	0.0567604	0	10.357	0	0	0	0.0811568	0.0200551	0	0	0.24971	0	0	0.24971	41.476
Omy300109040	0.285795	0	191.553	0	0	0.0290895	0.238641	0.353641	0.0916312	0	4.62586	0.0296966	0	4.62586	41.4092
Omy200118689	0.257335	0	90.253	0	0	0	0.32791	0.181778	0	0	2.18959	0	0	2.18959	41.2192
Omy300086089	0.133487	0.698891	43.3728	0.478329	0.170318	0.463091	0.445672	0.188493	0.379836	0.880254	1.07767	0.658118	0.184379	1.07767	40.2469
Omy100080907	0	0	6.41758	0.0611165	0	0	0	0	0.105229	0	0.162457	0	0	0.162457	39.5033
Omy100142208	0.0574051	0.269486	10.8588	0.227247	0	0.0464645	0.108543	0.040196	0	0.026159	0.275678	0.0475861	0	0.275678	39.3895
Omy200100880	0.0313335	0.325123	12.7951	0.158307	0	0	0.120272	0	0	0	0.111425	0.0261866	0	0.325123	39.3547
Omy100123036	0.130089	0.0158738	33.9491	0	0	0	0.159078	0.052423	0.0633042	0	0.866704	0	0	0.866704	39.1703
Omy200196645	0.0141037	0.0119739	2.86611	0	0	0	0.0266855	0	0	0	0.0739308	0	0	0.0739308	38.7675
Omy100093393	0.447593	0.0764322	123.25	0	0	0.291897	0.340681	0.314802	0.152512	3.20466	1.64718	0	0	3.20466	38.4598
Omy100086738	0.0586774	0.0841465	39.6356	0.0585851	0.0186387	0	0.466871	0.124404	0.0334495	0.0360359	1.03525	0.048905	0	1.03525	38.2859
Omy100071169	0.0621835	0	12.5664	0.0625437	0.12018	0.0254533	0.0596718	0.0883319	0.0266753	0	0.330281	0.104414	0	0.330281	38.0475
Omy100140472	0	0	1.48251	0	0	0.0364593	0	0.0313849	0.0379904	0	0.0389884	0	0	0.0389884	38.0244
Omy200015952	0.0197834	0.0339218	3.64911	0	0.0375794	0.0961698	0.0561734	0	0	0.0901963	0.0345678	0.0163995	0	0.0961698	37.9444
Omy200176570	0	0	5.83216	0.029425	0.0837328	0	0.0278207	0	0	0	0.15436	0.0727867	0.0256134	0.15436	37.7829
Omy100002091	0.107649	0.416907	26.6643	0	0	0	0.564043	0.189706	0	0.346198	0.710079	0.179197	0	0.710079	37.5512
Omy200053749	0.0827377	0	5.87122	0	0	0.133938	0.156548	0	0.0701807	0	0.0727483	0	0	0.156548	37.5043
Omy300043088	0	0	7.9058	0	0	0	0	0	0	0.215265	0.204689	0	0	0.215265	36.7258
Omy300016126	0.526033	1.65188	80.9557	0.262712	0.0841747	0	0.250117	0.49344	0.149225	0	2.30776	0	0	2.30776	35.0798
Omy100077379	2.11495	0.669221	152.754	2.66487	0.47632	0.543826	1.27068	0.43101	0.426758	0.511047	4.35633	0.508571	0.435224	4.35633	35.0647
Omy200063435	0	0.0344933	1.20504	0	0	0	0	0	0	0	0	0	0	0.0344933	34.9355
Omy300039230	0.0612122	0.0264263	6.08761	0.121784	0.146916	0	0.175123	0.0862441	0.0782155	0.112581	0.161577	0.0255515	0	0.175123	34.7619
Omy100223214	0.0720207	0	16.1559	0	0.034445	0.0733444	0.154418	0.0761833	0.0307189	0	0.475269	0.0299722	0	0.475269	33.9932
Omy100126372	0.777173	0.167054	292.637	0.0484209	0	0	1.6633	1.19704	0.331074	0.623735	8.93466	0.0403568	0	8.93466	32.7531
Omy200111552	0.106659	0.0460463	27.0519	0.826096	0.076985	0.304184	0.431929	0.0752156	0.204687	0.0734853	0.610303	0	0.115905	0.826096	32.7466
Omy300002904	0.0817448	0	60.0334	0.0816839	0.0771641	0	0.0774391	0	0.138481	1.11882	1.85776	0	0	1.85776	32.3149
Omy100072305	0.0819872	0.176287	6.77831	0.0406209	0.156847	0.0335131	0.0782213	0.0867857	0.20982	0.150507	0.180115	0.170496	0	0.20982	32.3054
Omy200122084	0	0	2.87245	0	0	0	0.0897154	0.0332013	0	0	0.0205797	0	0	0.0897154	32.0173
Omy200012693	0.0648769	0.111242	19.6689	0	0	0	0	0.0453338	0.439622	0.118404	0.623846	0.214468	0.167864	0.623846	31.5284
Omy100172415	0.686423	0.457537	56.8935	0.828205	0.396187	1.02244	0.834161	0.175273	0.252377	0.337047	1.8214	0.561127	0.804523	1.8214	31.2362
Omy200129697	0	0	8.18905	0	0	0	0	0.038364	0	0	0.263113	0.0679883	0	0.263113	31.1237
Omy200138962	0.370541	0.493069	18.287	0.234848	0.289193	0.439796	0.289172	0.0714587	0.431031	0.0928942	0.594307	0.252413	0.087836	0.594307	30.7704
Omy300031065	0	0.0791225	15.7579	0.399855	0	0	0.17584	0.0216366	0	0.0565108	0.51416	0.0255121	0	0.51416	30.6478
Omy200059222	0.203209	0.0776631	38.0112	0.383794	0.324614	0.460347	0.150562	0.0796428	0.366223	0.10386	1.25399	1.24142	0	1.25399	30.3123
Omy200069927	0	0	54.5191	1.80126	0	0.0918964	0.214818	0	0	0.258943	0.992541	1.40744	0	1.80126	30.2672
Omy100010031	0.0308537	0	9.89167	0.0307922	0	0.0252584	0	0.0218685	0	0.0856391	0.328454	0	0	0.328454	30.1158
Omy200121239	1.03625	0.675464	30.7796	0.701781	0.832395	0.388873	0.695263	0.316511	0.407049	0.386996	0.691452	0.327893	0.365369	1.03625	29.7028
Omy100094689	0.0187767	0.21116	11.1615	0.377125	0.0359572	0.200364	0.21622	0.0533449	0	0.104279	0.265379	0.188979	0.164406	0.377125	29.5963
Omy300029924	0	0	3.97122	0	0	0.135715	0	0.0391786	0	0	0.0975644	0	0	0.135715	29.2615
Omy100164018	0.152413	0.0228098	15.6425	0.0263435	0	0.0485872	0.334377	0.0700411	0.0565087	0.127779	0.536293	0.0275687	0.114964	0.536293	29.1678
Omy100081842	0.145461	0	14.1341	0	0	0	0.48498	0.102579	0.123911	0	0.255975	0	0	0.48498	29.1436
Omy100123102	0	0	1.2272	0.0423847	0	0	0	0	0	0.0129846	0.0124957	0	0	0.0423847	28.9538
Omy100140070	0.447203	0.432047	46.9523	1.00483	0	0	0.372753	0.0788417	0.0953726	0.35955	1.6228	0.418885	0.291954	1.6228	28.9329
Omy200063705	0.0179574	0.023182	1.7251	0	0	0	0.0598715	0.00631865	0	0.00824125	0.0475021	0	0	0.0598715	28.8134
Omy200122473	0	0.0328101	1.00391	0	0	0	0	0.0267419	0	0.0348787	0	0	0	0.0348787	28.783
Omy300018952	1.38949	0.96753	39.7255	0.8106	1.05217	0.726746	0.699274	0.157206	0.570279	0.530062	1.33733	0.773545	0.353794	1.38949	28.5899
Omy200091124	0	0	2.12571	0	0	0	0	0	0.0746126	0	0.0387259	0	0	0.0746126	28.49
Omy200118562	0	0	1.73782	0	0	0	0	0	0.0619556	0	0	0	0	0.0619556	28.0495
Omy100105592	0.402785	0.132502	29.8131	0	0	0	0.795626	1.06873	0.184749	0.0568553	0.816507	0	0.64553	1.06873	27.8957
Omy200108962	0.227555	0	6.317	0.0900664	0	0	0.0649799	0	0	0	0.0598525	0.0188555	0	0.227555	27.7603
Omy100048448	0.158944	0	165.677	0.874022	0	0	0.832946	0.410985	0.0451962	0	6.10771	0	0.0229123	6.10771	27.1258
Omy200121813	0	0.0635168	14.1572	0.295859	0.0355711	0	0	0.104368	0.0314857	0.0340107	0.52243	0	0	0.52243	27.0988
Omy300023885	0.141235	0	3.82129	0	0	0	0.089924	0	0	0	0.0830432	0	0	0.141235	27.0563
Omy100073129	0	0	2.64388	0	0	0	0.0353772	0	0	0	0.0982203	0.0154053	0	0.0982203	26.9179
Omy200113537	0	0	0.995012	0	0	0	0	0	0	0.0376358	0	0	0	0.0376358	26.4379
Omy100110280	0.0771178	0.0327361	36.2358	0.192059	0	0	0.0365279	0.0270554	0.0327069	0.844375	1.38226	0	0	1.38226	26.2149
Omy200105658	0.22021	0.0268163	7.24363	0.156843	0.119999	0.102118	0.238895	0.0221629	0.0535089	0.173011	0.276663	0.0520494	0.0817269	0.276663	26.1822
Omy200101439	0.0652021	0.0283505	5.26342	0.130652	0.0312152	0.107218	0	0	0.139931	0.0302134	0.202418	0.0544919	0.0283994	0.202418	26.0027
Omy200040138	0.0744254	0	2.84232	0	0	0	0.0711116	0.0701459	0.0212434	0	0.109822	0	0	0.109822	25.8811
Omy100136795	0	0.0405474	1.04644	0	0	0	0	0	0	0	0.020894	0	0	0.0405474	25.8077
Omy100004134	3.42779	23.7442	612.72	0.714319	0.0489528	0.27135	4.07196	2.03883	0.305601	1.64603	11.3699	0.340768	3.16318	23.7442	25.805
Omy300100133	0.224251	0.017591	18.3493	0.466215	0.545418	0.548392	0.368893	0.0574689	0.156441	0.149928	0.519738	0.712407	0.212584	0.712407	25.7567
Omy100070396	0	0	4.38532	0	0.0264261	0	0	0	0	0	0.171048	0	0	0.171048	25.6379
Omy200172904	0.026475	0.550315	13.9226	0.0268344	0	0.0216738	0.279633	0	0	0	0.234315	0	0	0.550315	25.2993
Omy200072321	0.0219155	0.0280919	18.6384	0.250159	0	0	0.11399	0.0153456	0	0.330012	0.737086	0.0362788	0.0474148	0.737086	25.2866
Omy100112170	0	0	1.02732	0	0	0	0	0	0	0	0.0410247	0	0	0.0410247	25.0415
Omy100024931	2.79134	2.92425	111.624	4.21393	0.260534	0.388076	3.63317	0.672271	1.33577	0.437975	2.51637	0.28355	4.50472	4.50472	24.7794
Omy100090171	0.112732	0.0243342	60.7648	0.140505	0	0	0.375932	0.0596651	0.0480837	0.725222	2.47976	0	0.0490645	2.47976	24.5043
Omy300070429	0	0	0.748467	0	0	0.0310033	0	0	0	0	0	0	0	0.0310033	24.1415
Omy100202762	0	0	2.94408	0	0	0	0.0888904	0	0	0	0.12287	0	0	0.12287	23.961
Omy100023338	0.108512	0	3.32807	0	0	0	0	0	0.139048	0	0.0954774	0	0	0.139048	23.9347
Omy200129440	6.15686	0.0801626	989.845	12.8081	0.0892404	0.152104	3.46649	2.82906	0.915192	0.0857405	41.4929	0.232956	0.203284	41.4929	23.8558
Omy100111903	0.317511	0	11.572	0	0.485244	0	0	0.0446255	0	0	0.279331	0.105237	0	0.485244	23.8477
Omy200131525	0	0.104403	10.5112	0.0606711	0.116226	0.445868	0.289348	0.0427549	0	0	0.293836	0.10098	0.0266103	0.445868	23.5748
Omy200011948	0	0	2.10915	0.0327259	0	0	0	0	0	0.0896939	0.028429	0	0	0.0896939	23.5149
Omy400001177	5.67172	41.1075	965.061	1.63417	0.195565	0.20797	10.7136	3.2803	1.22087	4.50947	19.7858	0.510509	5.42743	41.1075	23.4765
Omy200007956	0.0698514	0	4.31846	0	0	0	0	0	0	0	0.183987	0	0	0.183987	23.4715
Omy300085772	0.391165	0.265503	52.5155	2.24095	0.0787415	0.0167279	0.196029	0.159612	0.0702236	0.0567164	1.41218	0.0170771	0	2.24095	23.4345
Omy100110671	0.0621835	0	3.84672	0	0	0.0509066	0	0	0	0	0.164964	0	0	0.164964	23.3185
Omy100190506	0	0.224902	5.24047	0.0263157	0	0	0	0.0184023	0	0	0	0.0216984	0	0.224902	23.3011
Omy200018978	0.0358513	0	7.3389	0	0	0	0.187894	0.0253346	0	0.0164534	0.315042	0	0	0.315042	23.295
Omy300070427	0.084999	0.0281394	15.1332	0.0456797	0.0126194	0.016049	0.218644	0.0739379	0.0447118	0.0602538	0.65161	0.0217947	0.097201	0.65161	23.2243
Omy200060218	0	0	5.56899	0	0	0	0	0	0	0.244896	0	0	0	0.244896	22.7402
Omy200136196	0	0	9.52861	0.183268	0	0	0.035072	0	0	0.169045	0.420689	0	0	0.420689	22.65
Omy100094477	0	0.0403236	11.0914	0.489878	0	0	0.155707	0.0494349	0.0398392	0.0429733	0.349146	0.0194944	0	0.489878	22.6412
Omy300029932	0	0	5.40408	0.0269535	0	0	0.103736	0.0191423	0	0	0.239026	0.0227087	0	0.239026	22.6087
Omy100114878	0.102743	0	10.1186	0.256905	0	0	0	0	0.0438851	0	0.451427	0.0426278	0	0.451427	22.4146
Omy100109106	0.0803962	0.0348322	12.4711	0.0605857	0	0.509771	0.0768734	0.0853465	0.0344138	0.185373	0.567929	0.0168396	0	0.567929	21.9589
Omy100111555	0	0.0234145	0.513453	0	0	0	0	0	0	0	0	0	0	0.0234145	21.9289
Omy200223501	0.0819872	0.0704459	17.0617	0.778132	0	0	0	0.115515	0.0699399	0	0.179652	0	0.0359104	0.778132	21.9265
Omy300088883	0	0	1.2196	0	0	0	0	0	0	0	0.0559695	0	0	0.0559695	21.7905
Omy100194350	0	0.0898651	2.28693	0.105082	0	0.056909	0.0331176	0	0.0297335	0.0319472	0.0612497	0	0.03049	0.105082	21.7632
Omy100096675	0.484839	0.043835	10.4539	0.381905	0.0730491	0.176716	0.255173	0.0359768	0.380816	0	0.280335	0.0637578	0	0.484839	21.5616
Omy300032271	0.164085	0.234978	25.7024	0.492006	0.183271	1.20356	0.260491	0.46285	0.746528	0.904782	0.891388	0.250312	0.0239564	1.20356	21.3552
Omy100074006	0	0.0494933	7.47797	0	0.10966	0	0	0	0	0	0.352727	0	0	0.352727	21.2004
Omy100174245	0	0.219045	8.92018	0.0316153	0	0.0520169	0.364704	0.0899054	0	0	0.421272	0.0531111	0	0.421272	21.1744
Omy100176122	0.0806031	0.0346283	14.807	0.633961	0.0867958	0.139601	0.0959963	0.127893	0.0515694	0.16667	0.709093	0.0419043	0.16669	0.709093	20.8816
Omy100064607	0.0882253	0.227418	20.1983	0.396813	0.0843903	0.539082	0.126146	0	0.0752614	0.121672	0.968598	0.0734318	0	0.968598	20.8532
Omy100077091	0	0.0234861	12.3459	0	0.103755	0	0.155499	0.038364	0	0	0.597873	0.022571	0	0.597873	20.6497
Omy200117760	0	0.0619374	8.48609	0	0	0	0.412085	0	0.0614925	0	0.0315093	0	0	0.412085	20.593
Omy100010395	0.291969	0	43.9414	0	0	0	0.0463011	0.308915	0.332089	0	2.1408	0	0	2.1408	20.5257
Omy200091233	0	0.0199198	10.9665	0.534924	0	0	0.133123	0.0163951	0.019902	0.0213837	0.24572	0	0	0.534924	20.501
Omy300085091	0.101713	0.218702	5.42353	0	0	0	0.0969106	0	0.0867676	0	0.224025	0.0846583	0.265049	0.265049	20.4623
Omy100045336	0	0	2.13038	0	0	0.0485084	0	0	0	0	0.104717	0	0	0.104717	20.3442
Omy300102942	0.344608	0.059014	7.354	0.205177	0	0.0564251	0	0.0485719	0.117756	0.126861	0.363594	0	0.120923	0.363594	20.2259
Omy100088657	0	0	7.40238	0	0	0.0678755	0	0	0	0.306972	0.367843	0.0692922	0	0.367843	20.1237
Omy100136725	0	0	4.58794	0	0	0	0	0	0	0	0.22817	0	0	0.22817	20.1076
Omy200059331	0.225583	0.274213	41.1487	0.119411	0	0.31432	0.126592	0.0374316	0.124794	0.672176	2.05906	0.254389	0.057948	2.05906	19.9842
Omy200016209	0.0235093	0.0404903	1.57356	0	0	0	0.0451194	0	0	0	0.0416669	0.0789498	0	0.0789498	19.9311
Omy300085773	0.0824871	0	46.6424	2.34799	0	0.0672413	0.314368	0.0581698	0.0703664	0	0.689262	0	0	2.34799	19.8648
Omy200092974	0	0	5.14254	0.118158	0	0	0.0562902	0	0	0	0.259932	0	0	0.259932	19.7841
Omy100189417	0.058625	0.0338222	3.50789	0.17735	0.018711	0.0160902	0.0375047	0	0.0336268	0	0.0520634	0.0326634	0.0170231	0.17735	19.7795
Omy100086874	0	0	1.88283	0	0	0	0.095582	0	0	0	0	0	0	0.095582	19.6986
Omy100010032	0.0450137	0	9.98561	0.0449801	0	0	0	0.0314541	0	0.082255	0.510994	0	0	0.510994	19.5416
Omy200234691	0	0	7.8203	0	0.0309151	0.0265849	0	0	0	0.14939	0.400577	0.0541325	0	0.400577	19.5226
Omy200095695	0.362618	0.312156	7.0734	0.217332	0	0.0890174	0.104085	0	0	0.0668407	0.35094	0.0303596	0	0.362618	19.5065
Omy100035123	0	0.315903	9.08382	0	0	0	0	0	0	0	0.466783	0.0679651	0	0.466783	19.4605
Omy100052266	0.045113	0	0.877187	0	0	0	0.0427368	0	0	0	0	0	0	0.045113	19.4442
Omy100125117	0.406854	0.371537	18.9724	0.888975	0.487056	0.393902	0.629919	0.143531	0.238641	0.186894	0.984446	0.190803	0.376425	0.984446	19.2722
Omy100124364	0.0881615	0.0126869	12.9362	0.0880412	0	0.0119433	0.139998	0.0103404	0.0250335	0.0135206	0.672117	0.305707	0.153482	0.672117	19.2469
Omy100187829	0.18514	0.113623	8.04425	0	0	0	0.0503481	0	0	0.0485639	0.41846	0	0.045998	0.41846	19.2235
Omy100013721	0.0862287	0	14.3413	0	0	0	0.162933	0.120758	0	0.235959	0.751412	0	0	0.751412	19.0858
Omy100009987	0.369762	0.127265	6.93987	0	0	0	0.141312	0	0	0	0.131159	0.0618272	0.128929	0.369762	18.7685
Omy200136749	0.694255	0.0993178	24.8022	0.69384	0.331829	0.64618	0.236097	0.0466116	0.126926	0.62265	1.32336	0.165042	0.0577181	1.32336	18.7419
Omy300054625	0	0.0433753	0.907564	0	0.0488214	0	0	0	0	0	0	0	0	0.0488214	18.5895
Omy200223235	0.0528067	0.0113182	1.84477	0.0525647	0.0376926	0.0641138	0.0999156	0.0092249	0.044729	0.0120318	0.0578909	0.0218872	0.0341584	0.0999156	18.4633
Omy100217960	0.0165278	0	1.34885	0	0	0	0	0	0	0	0.0731393	0	0	0.0731393	18.4422
Omy100117011	0	0.586063	10.7643	0	0	0	0	0.0801667	0	0	0.549811	0	0.0989537	0.586063	18.3671
Omy100082214	0	0.735907	13.4205	0.233368	0	0.0318406	0.0370586	0	0	0.035749	0.0685385	0	0	0.735907	18.2367
Omy100177713	0.031188	0	2.00905	0	0	0	0.0298879	0.0221055	0.0802738	0	0.110198	0.0786718	0.0543368	0.110198	18.2312
Omy200090483	0	0	3.23619	0	0	0.178675	0	0	0	0	0	0	0	0.178675	18.1122
Omy200060524	0.363135	0.187171	13.8337	0.399191	0.138713	0.474646	0.138593	0.0769873	0.155065	0.100219	0.767105	0.0907108	0.220977	0.767105	18.0337
Omy100075028	0	0	0.902088	0	0	0	0.0503481	0	0	0.0485639	0	0	0.0231454	0.0503481	17.917
Omy300048352	0.928851	0.30666	61.8734	3.20976	0.920766	0.611648	1.25964	0.301798	0.914354	0.492356	3.45366	0.77238	0.278885	3.45366	17.9153
Omy300111143	0.0197137	0.0682402	7.45145	0.0196745	0	0	0	0.0419762	0	0.419661	0.279519	0.066103	0	0.419661	17.7559
Omy100014178	0.255713	0.0523468	4.53725	0.145873	0.0350019	0	0.0348093	0.0257347	0.041536	0.12307	0.256775	0.0203247	0.0211916	0.256775	17.6701
Omy100108941	0.468196	0.143804	8.25382	0.166904	0.191544	0.190522	0.286232	0	0.0853715	0.122611	0.409988	0.0553881	0.116575	0.468196	17.629
Omy100125545	0	0.0325518	0.617183	0	0	0	0	0.0269031	0	0.0350317	0	0	0	0.0350317	17.6179
Omy200101760	0	0	1.67033	0	0	0	0	0.0382846	0	0	0.0957334	0.0454173	0	0.0957334	17.4477
Omy300059301	0.236308	0.203857	4.0436	0.157698	0.0750623	0.128727	0	0	0	0	0.0690261	0.0659169	0.0682911	0.236308	17.1116
Omy300013285	1.7494	9.91041	168.868	4.45356	1.02759	0.967733	1.72333	0.717646	0.530326	0.363426	8.55478	0.846818	0.887501	9.91041	17.0394
Omy300060176	0.0659233	0.0565181	10.7769	0.130736	0.249683	0.0532056	0.312086	0.0923211	0.335193	0	0.634648	0.381206	0.114682	0.634648	16.9808
Omy100096865	0.102695	0	12.0391	0.153139	0.0484699	0	0.0486426	0.0719084	0	0.0469143	0.720063	0.339226	0.0440975	0.720063	16.7195
Omy100101336	0.542451	0.464003	61.6825	2.1597	0.258239	0.44045	0.543363	0.126922	0.486491	0.358661	3.77704	0.0750286	0.156442	3.77704	16.3309
Omy200189345	0	0	58.4831	3.58364	0	0.108468	0.697194	0.140655	0	0	1.40493	0	0	3.58364	16.3195
Omy200105876	1.06475	0	17.3048	0	0	0	0.968928	0	0	0	0.596563	0	0	1.06475	16.2524
Omy100067751	0	0	0.511844	0	0	0	0.0256863	0.0190505	0	0.00828022	0.031569	0	0	0.031569	16.2135
Omy300003871	0.049381	0.0429427	6.23775	0.147848	0	0	0.142095	0.0351455	0	0.228593	0.393002	0	0	0.393002	15.872
Omy200098599	0	0	2.46723	0.044095	0	0	0	0	0	0.0409471	0.156616	0	0	0.156616	15.7533
Omy100086036	0.0321331	0.0835588	1.76783	0.0651386	0	0	0.0307935	0	0	0	0.0859753	0	0.112684	0.112684	15.6884
Omy100126583	0.0821532	0	1.28418	0.0135677	0	0.022323	0.0260913	0	0	0.0125991	0	0	0	0.0821532	15.6316
Omy200015953	0	0.0675135	4.22375	0	0.0375794	0.0640517	0.0748136	0	0.0167809	0.270634	0.0693574	0	0	0.270634	15.6069
Omy300100116	0	0	3.81936	0.0922354	0	0.151756	0	0.065777	0.0792919	0.0856508	0.245176	0	0.0815398	0.245176	15.578
Omy300010831	0.0402949	0	0.623578	0	0	0	0.0386151	0	0	0	0	0	0	0.0402949	15.4753
Omy100102344	0.0412017	0	0.896208	0.0411455	0	0	0.0392562	0.0581107	0	0	0	0.034293	0	0.0581107	15.4224
Omy200093426	0	0	1.18499	0.07705	0.0366749	0	0.0367064	0	0	0	0.0337257	0.0320114	0	0.07705	15.3795
Omy300065671	0	0.0507211	12.9128	0	0	0	0.0984449	0.104028	0	0.840914	0.687951	0.0368868	0	0.840914	15.3556
Omy100133648	0	0.17234	3.05385	0.199459	0	0	0	0.0471041	0.0379608	0	0.0586056	0	0	0.199459	15.3106
Omy200107088	0.126013	0	2.04339	0.0504083	0	0.102928	0.0720431	0.017835	0.04306	0.0232237	0.133526	0	0.022109	0.133526	15.3033
Omy100102767	0	1.63421	24.9652	0.366378	0	0.0501177	0.233797	0.0433214	0	0.0564105	0.592306	0	0	1.63421	15.2767
Omy100186267	0.887639	0.275286	23.8735	1.17623	0.320333	0.534146	0.402151	0.246494	0.360163	0.214144	1.5629	0.375403	0.456152	1.5629	15.2751
Omy300014499	0.323689	0	11.3275	0	0.186416	0.0526957	0	0	0.110608	0.297975	0.741918	0	0.0567913	0.741918	15.2678
Omy100073509	0.159079	0	4.85107	0.227528	0	0.0370883	0.0434075	0.0160755	0.0193785	0	0.320256	0.208334	0.0595316	0.320256	15.1475
Omy200134677	0	0.0244024	2.89869	0	0.191596	0	0	0	0	0.0262614	0.125396	0	0	0.191596	15.1292
Omy200166702	2.09815	1.38035	73.5728	4.88696	2.26133	2.62276	1.9712	0.509601	1.26049	1.1466	4.44838	1.63974	1.7724	4.88696	15.0549
Omy200109241	0.10489	0.496347	10.6393	0.349444	0	0.114604	0.0500647	0.580973	0.0298966	0.0161243	0.707654	0.0729689	0.0307006	0.707654	15.0345
Omy200073251	0	0.512636	7.52239	0	0	0	0	0	0	0	0.0703281	0	0	0.512636	14.6739
Omy200207561	0.0428432	0	4.3521	0.084965	0.203706	0.0693558	0	0	0	0.0780932	0.298963	0.10633	0	0.298963	14.5574
Omy200160510	0	0	1.61155	0	0	0	0	0.0445322	0	0	0.110896	0.104903	0	0.110896	14.5321
Omy300103195	0.111758	0.47915	29.0317	2.00415	0.0715331	0	0.0708193	0.104833	0.0316587	0.0341121	0.424892	0.0310268	0	2.00415	14.4858
Omy100133125	0.119179	0.0509969	1.70818	0.118735	0	0	0	0	0	0	0	0	0	0.119179	14.3329
Omy100079174	0	1.1733	16.7988	0.355511	0	0	0.0566075	0	0.101229	0.108919	0.260023	0	0	1.1733	14.3175
Omy100180129	0	0.0772153	1.97828	0.0449815	0.043085	0.0367178	0.021487	0	0	0	0.13884	0.0374902	0	0.13884	14.2486
Omy300095905	0.0419738	0.0726474	2.19908	0	0	0.034362	0.0805569	0.0297503	0.144455	0.155307	0.111828	0	0	0.155307	14.1595
Omy200023823	0.431462	0.708371	9.97705	0	0	0	0.186929	0.0553569	0.100493	0	0.172894	0.0327672	0.0683297	0.708371	14.0845
Omy200112850	0	0.0333656	0.965429	0	0	0.0317187	0	0	0	0	0.0686703	0.0323808	0	0.0686703	14.0589
Omy200078642	0.137416	0	1.97301	0	0	0	0	0	0	0.0420961	0.140932	0.0381249	0	0.140932	13.9998
Omy100123603	0	0.0404633	1.71834	0	0	0	0.0447108	0.0662327	0	0	0.123437	0	0	0.123437	13.9208
Omy300029999	0.0289875	0	1.40137	0	0.0550632	0	0	0.0406791	0.0491763	0.0264188	0.100976	0	0.0248948	0.100976	13.8783
Omy200092801	0.168809	0.0805658	3.61591	0.26244	0.0178455	0.0612076	0.196711	0.0264751	0.0320261	0.0517752	0.148966	0.0156713	0.0489151	0.26244	13.778
Omy200079509	0.55983	0.698907	9.60064	0.0251342	0.0241138	0	0.144937	0.0537727	0.0649436	0	0.0449221	0	0	0.698907	13.7367
Omy200049360	0	0.0633216	1.77253	0	0	0	0	0	0.0632651	0	0.129487	0	0	0.129487	13.6888
Omy300003047	0.311029	0.234093	4.25187	0	0.0370269	0.0634985	0	0	0.0332718	0	0.0685385	0	0	0.311029	13.6703
Omy200096751	0	0	1.61674	0	0	0	0.0820962	0	0	0.118731	0.0758143	0	0.0377403	0.118731	13.6168
Omy200114414	0.073117	0.0937234	1.60892	0	0	0.118364	0.0345395	0.0768496	0	0.0667211	0.0321446	0	0.0317991	0.118364	13.593
Omy100192159	0.0473307	0.902001	25.1922	0.0706478	1.87356	0	0.0786529	0.00829759	0.0301603	0.0108494	0.581364	0.127608	0.0205267	1.87356	13.4461
Omy100080964	9.59984	0.0424218	128.749	3.76893	0.212371	0.604279	2.18691	0.226274	0.71605	0.0908608	3.16562	0.369839	0.107577	9.59984	13.4116
Omy300095369	1.61068	0.403566	21.4022	0.872817	0.320961	0.300698	0.736086	0.118311	0.401309	0.0925866	1.21215	0.643561	0.495841	1.61068	13.2877
Omy100095089	0	0	1.91458	0	0	0	0	0.0394479	0	0	0.147647	0	0	0.147647	12.9672
Omy100214591	0.0377647	0.0817826	4.12134	0.0571221	0	0.0154581	0	0.0402614	0.0162002	0.0349551	0.318037	0	0	0.318037	12.9587
Omy200127668	0.0282573	0	11.6177	0	0	0.0231329	0.0542319	0.0600848	0.0243122	0.287673	0.901478	0	0	0.901478	12.8873
Omy200121088	0.0333567	0	2.66405	0.0670998	0	0.0549304	0	0.0473833	0.0286186	0.0617502	0.206731	0.0280474	0	0.206731	12.8866
Omy100218297	0.0499491	0.0214589	0.639175	0.0249405	0.0356142	0.0102086	0.0118816	0.00878779	0.0212746	0	0	0	0.0434787	0.0499491	12.7965
Omy100200456	0.00693783	0.0241331	5.02214	0.0974762	0	0.187954	0.00666659	0.00985521	0.00596923	0	0.393877	0.0115964	0	0.393877	12.7505
Omy100019037	1.57392	2.84088	35.8814	2.25651	1.43141	1.17713	1.42621	0.203594	0.559677	1.32654	1.84749	1.11437	1.11952	2.84088	12.6304
Omy300000862	0.163472	0.0564251	2.66413	0.0981159	0.0312152	0.107218	0.0625685	0.092524	0.168059	0.211343	0.201306	0.0272459	0.0575264	0.211343	12.6057
Omy200047743	3.45873	0.116625	43.5858	0	0	0	0.452715	0.430828	0	0	1.67274	0	0	3.45873	12.6017
Omy100119576	0	0.117016	1.68556	0.134948	0.064735	0	0	0	0	0	0.0595293	0	0	0.134948	12.4904
Omy100200455	0.00968162	0.00841933	2.13135	0.0585769	0.00938421	0.0716074	0.00927802	0.0137528	0.00832995	0.116486	0.171153	0.0162319	0.00854189	0.171153	12.4529
Omy300048446	0	0	12.2504	0	0	0.985948	0.0524655	0	0	0	0.821623	0	0	0.985948	12.425
Omy100126250	0	0.20623	14.8451	1.19645	0	0	0	0	0	0	0	0	0	1.19645	12.4076
Omy300108240	0.0563662	0	4.27929	0.0846517	0.0539161	0	0.0537046	0.0794987	0	0.0518015	0.347167	0.0469148	0	0.347167	12.3263
Omy100158785	1.74464	0.309106	661.417	0.275171	0	0.0225017	53.7031	1.99126	0.826507	0.178185	19.1968	1.45182	0	53.7031	12.3162
Omy100000478	0	0	1.29727	0	0	0	0	0	0	0.105425	0	0	0	0.105425	12.3052
Omy200121307	0.0773827	0.0794145	7.69411	0.0772868	0.0295655	0.0126344	0.309121	0.0217971	0.0264046	0.0141852	0.625337	0.334598	0.188507	0.625337	12.3039
Omy200061489	0.0233458	0.0607084	0.742149	0.0236628	0.0223534	0	0	0	0	0.0431639	0.0208214	0	0	0.0607084	12.2248
Omy300079983	0.166267	0.142291	14.1499	1.16081	0	0.0901437	0.0527514	0	0.141433	0	0.584415	0	0	1.16081	12.1897
Omy200198149	3.60699	0.470117	52.6462	0.34942	0	0.0356879	2.39809	0.046278	0.0933928	0.0804684	0.847452	2.18632	4.3213	4.3213	12.1829
Omy100128729	0.032867	0.0283036	2.28482	0.0661147	0	0.0539686	0.189151	0	0.0565567	0	0.116131	0.0549364	0	0.189151	12.0793
Omy300035718	0	1.69887	20.3249	0.318125	0.122074	0.103734	0.0608798	0.134905	0	0.0585699	0.393379	0.106222	0	1.69887	11.9638
Omy300096719	1.7217	1.56977	43.7605	0.50325	0.532897	0.194412	3.35685	0.224174	0.135716	0.876677	3.66047	0.551017	1.06013	3.66047	11.9549
Omy100061399	0	0	13.4117	0	0	0	0	0	0.0443341	0.42931	0.0913262	1.12255	0	1.12255	11.9476
Omy300061169	0.377212	0.270471	7.52581	0.408815	0.0602788	0.179871	0.630486	0.0444403	0.134357	0	0.0829942	0.104903	0.548548	0.630486	11.9365
Omy200019176	2.40538	5.92395	102.096	2.40534	1.53281	1.00138	2.85237	0.622281	1.45949	5.77371	8.58439	7.74359	2.23409	8.58439	11.8932
Omy100070151	0.136932	0.117374	53.0972	0.273947	4.5237	0.178472	0.755734	0.0578163	4.38612	1.35692	1.22703	0.273281	0.167089	4.5237	11.7376
Omy300028833	0.176694	0.0376358	3.07896	0.263061	0.252622	0.251274	0	0.0622099	0.0749919	0.121408	0.194393	0.109797	0.0761423	0.263061	11.7043
Omy100076010	0	0.114706	1.33806	0	0	0.0816969	0	0	0	0	0	0.0278629	0	0.114706	11.6651
Omy200117573	0.150766	0	1.75043	0	0	0	0	0	0	0	0.0531377	0	0	0.150766	11.6103
Omy100161874	0.0215799	0	0.62135	0.0427965	0.0206215	0	0	0	0	0.0393845	0.037707	0.0536663	0	0.0536663	11.578
Omy100117776	0	0.117999	1.36332	0.0452868	0	0	0	0	0	0	0.0804247	0	0	0.117999	11.5537
Omy100138263	0.151999	0	5.25384	0.455374	0	0.371716	0.144626	0.106967	0.324068	0.209447	0.201039	0.253408	0	0.455374	11.5374
Omy200104046	0.0724728	0	2.73817	0.145785	0.139639	0.238005	0.139279	0.154315	0	0.0671651	0.193084	0.0609376	0	0.238005	11.5046
Omy100090971	1.89283	3.79412	43.2549	1.20521	0.273814	0.560455	1.25607	0.16186	0.586922	1.00098	1.25798	0.19055	0.54854	3.79412	11.4005
Omy200016208	0.0707067	0.040604	0.942371	0	0	0	0.0671783	0	0	0	0.0827545	0.039022	0	0.0827545	11.3875
Omy200187959	0	0	0.831229	0.0391957	0	0	0.0742175	0	0	0	0.0344891	0	0	0.0742175	11.1999
Omy200124504	0	0	0.960885	0.0859287	0.0834553	0.0708931	0	0	0	0	0	0	0	0.0859287	11.1824
Omy200197530	0.162797	0.153363	5.26094	0.0975188	0.0777341	0.132179	0.0928016	0	0.0553532	0.0149002	0.471628	0.10801	0.0567023	0.471628	11.1548
Omy100093335	0	0	0.771096	0.0646334	0	0.0701648	0.0410046	0	0	0	0	0	0	0.0701648	10.9898
Omy200099599	0	0.0647392	0.836945	0.0761976	0	0	0.0720431	0	0	0	0	0	0	0.0761976	10.9839
Omy100069652	0	0	1.77153	0	0	0.075188	0	0	0	0	0.162312	0	0	0.162312	10.9144
Omy100161442	0.067004	0.228661	2.49488	0.0659257	0.127277	0.108468	0	0.0468202	0	0.0610663	0.17524	0	0	0.228661	10.9108
Omy300071298	0.0577294	0	2.73851	0.228087	0.10966	0.0468615	0.109082	0	0.146904	0.0526136	0.252503	0.238405	0	0.252503	10.8455
Omy100120797	0.319974	0.0184622	3.46551	0	0	0	0.0203452	0	0	0	0.0376276	0.053445	0	0.319974	10.8306
Omy200089633	0	0.133094	5.01706	0.464064	0.148166	0.12627	0	0	0	0.213444	0.137167	0	0	0.464064	10.8111
Omy300050353	1.72325	0.257349	41.6351	2.95566	1.36127	3.20424	0.570543	0.607077	0.223517	0.309791	3.8531	1.86967	0	3.8531	10.8056
Omy200105950	0	0.0531566	2.34777	0	0	0.0252881	0.176832	0	0.0527748	0	0.217735	0.0514918	0	0.217735	10.7827
Omy100062996	0.0302311	0	1.22926	0.0594891	0.028537	0.0734788	0.1144	0.0212121	0.0512134	0.0551732	0.105986	0.0499684	0	0.1144	10.7453
Omy200088866	0	0.0906612	0.993173	0	0	0.028635	0	0	0	0	0.0927921	0	0	0.0927921	10.7032
Omy200089219	0	0.0513801	0.837208	0.0294829	0.0286342	0	0.056697	0	0	0.0546194	0.0783699	0	0.0257343	0.0783699	10.6828
Omy200066123	0.136381	0.163708	55.1208	0.326823	5.16049	0.110952	1.01206	0.172989	3.94976	1.05158	0.815134	0.430528	0.02386	5.16049	10.6813
Omy100066128	0	0.0196713	1.88307	0	0.176322	0.0375088	0	0	0	0	0.0203728	0.0192071	0	0.176322	10.6798
Omy300060178	0	0	5.84416	0.166024	0	0.0670478	0.0786982	0	0	0.075902	0.218201	0.549246	0	0.549246	10.6403
Omy200135264	0	0	1.83966	0	0	0.169782	0	0	0.118563	0.0639448	0	0.173345	0	0.173345	10.6128
Omy100074831	0.0524676	0	0.847622	0.0172892	0	0.04271	0.0166464	0	0	0.0801944	0.0154504	0.0144781	0.015091	0.0801944	10.5696
Omy100112466	0.203272	0.281679	6.08256	0.163723	0.0776298	0.166125	0.233404	0.575726	0.243755	0.225133	0.287393	0.0679651	0.070627	0.575726	10.565
Omy200160514	0.0839959	0.0481374	4.48649	0.0112761	0.0321531	0.0274015	0.181501	0.0355653	0.0669218	0.123581	0.428826	0.0653101	0	0.428826	10.4623
Omy100187890	0	0.0152741	0.651929	0.0176148	0	0.0217572	0	0	0	0.0163369	0.0625643	0.0147508	0	0.0625643	10.4201
Omy100092995	0	0.0525761	40.9548	0.674046	0	0.250482	0.117015	0.129999	0.0525292	0.0565815	3.94854	0.10236	0.0538657	3.94854	10.3721
Omy100117034	5.03182	0.108343	51.6834	1.28161	0.408439	0.881445	1.53347	0.230407	1.43718	0.0462748	2.05713	0.669077	0.0437751	5.03182	10.2713
Omy100203000	0.120867	0.0297025	2.96221	0.103832	0	0.0281795	0.016446	0.0365919	0.0147654	0.0158648	0.289051	0.0431147	0.0151411	0.289051	10.2481
Omy200108928	0	0	1.35648	0.132445	0	0	0	0	0	0	0.116695	0	0	0.132445	10.2418
Omy200012569	0	0.049462	8.05295	0.14305	0	0.0233954	0.164542	0	0.0245186	0.0264188	0.786869	0.0480586	0.099898	0.786869	10.2342
Omy200062444	0.548558	0	7.13375	0.274721	0.173014	0.519022	0.173396	0.128604	0.698945	0	0.481412	0.151474	0	0.698945	10.2065
Omy100168417	0.0789966	0.0226064	1.19116	0	0	0	0.117174	0	0.0224701	0	0.0386952	0.0292456	0	0.117174	10.1658
Omy300093964	0.264529	0	3.06912	0	0.101977	0.302447	0.252466	0.0374396	0.0451322	0.0487517	0.139552	0	0.0464117	0.302447	10.1476
Omy100081586	0	0	24.4604	0.234114	0.0749412	0	0.112021	0	0	0.576017	0.896603	2.41355	0	2.41355	10.1346
Omy300082911	0.357622	0.306533	6.07274	0.146506	0	0.0685652	0.601046	0.0296575	0.0717518	0.0193007	0.425899	0.12246	0.0729825	0.601046	10.1036
Omy100046197	0.266462	1.52497	15.404	1.14968	0	0	0.506559	0.125235	0	0	0.855128	0	0.308528	1.52497	10.1011
Omy100086103	2.19432	0.670928	26.1688	2.60972	0.811559	1.78653	1.27966	0.947027	0.66371	0.194851	2.5542	1.06033	0.61466	2.60972	10.0274
Omy100140341	0.0277896	0.0241664	4.799	0.0281668	0.482226	0	0.239968	0.0393935	0.310422	0.0771986	0.220849	0.372872	0	0.482226	9.95178
Omy100071324	0.447394	0.0275309	4.42741	0.0742925	0.122395	0.0261018	0.223538	0.0225432	0.163706	0.31361	0.290787	0.0177502	0.111381	0.447394	9.89601
Omy200166184	0.0768029	0.0110262	1.66647	0.153231	0.122151	0.104099	0.0487016	0.0269979	0.0763023	0.0704162	0.168471	0.0956278	0.055509	0.168471	9.89176
Omy200156713	0.100455	0.0867357	2.48256	0.251182	0.143838	0.204602	0.0958404	0.106187	0.171387	0	0.132298	0.0833564	0.0434426	0.251182	9.88351
Omy100102336	0.0621496	0.0267004	0.609359	0.0469088	0.0295421	0.0252584	0.0591749	0.0109796	0.0132355	0	0.0275174	0.038757	0	0.0621496	9.80472
Omy100140974	0.05501	0.0235809	0.535547	0	0	0	0	0.0192196	0.0232646	0	0.0241842	0.0228003	0.0239242	0.05501	9.73545
Omy100105269	0.249125	0.0848416	2.96265	0.049929	0.047747	0.080654	0.0472067	0.0350596	0.0846461	0.0455384	0.304734	0	0.129284	0.304734	9.72208
Omy200035295	0	0	23.3651	2.41391	0	0	0	0.179247	0	0	0.562568	0	0	2.41391	9.67937
Omy200113895	5.33444	0.15153	51.6153	1.05673	0.313503	0.902766	1.39132	0.195258	1.03069	0.138823	2.0611	0.796526	0	5.33444	9.67587
Omy100064286	0.101459	0	0.972975	0.0255262	0	0	0.0483342	0	0	0	0.0446357	0	0	0.101459	9.58982
Omy300036471	0.370294	0.171295	35.2452	3.70035	0.0274277	0.162693	0.841885	0.160784	0.145872	0.0523836	0.751965	0.118533	0.124198	3.70035	9.52482
Omy200053068	0.242898	0	30.765	0	0	0	0.530508	0.73625	0.20763	0.0320272	3.24623	0.0579394	0	3.24623	9.47715
Omy100093340	1.51782	0.522408	30.9657	2.95934	1.16224	2.35384	0.506777	0.0537055	0.648686	1.81579	3.2762	2.40411	0.793853	3.2762	9.45171
Omy300085768	0.052331	0.0680407	0.741527	0.0787476	0	0.0214205	0	0.0186226	0.0225125	0.0241886	0.0233362	0.0220009	0.0230853	0.0787476	9.41651
Omy300055689	0.267879	0	3.08251	0.200118	0	0.327552	0.0638936	0.0942584	0.228517	0.123093	0.234944	0.0555709	0	0.327552	9.41077
Omy300009647	0	0.225626	3.05375	0.315799	0	0	0	0	0	0.0483728	0.324673	0	0.0454684	0.324673	9.40563
Omy300075470	0.145996	0.126961	3.63587	0.146842	0	0	0	0.0517397	0	0	0.388967	0	0	0.388967	9.34751
Omy300002625	0	0.0624105	1.74211	0	0	0.0596726	0.0694516	0	0.186888	0	0	0.0609376	0	0.186888	9.32169
Omy100132571	0	0.243805	7.19103	0.772856	0.049326	0.462401	0.122798	0	0	0	0.590431	0.0643159	0	0.772856	9.30448
Omy200014910	0.227152	0.0114296	4.83412	0.426762	0.102135	0.522733	0.114609	0.0377459	0.079742	0.12288	0.411584	0.12215	0.0816732	0.522733	9.24778
Omy200064106	0.551287	0.194828	6.85666	0.712158	0.248048	0.343739	0.247076	0.0229064	0.359436	0.23832	0.741552	0.270126	0.14126	0.741552	9.24637
Omy100039131	0	0.125887	1.15609	0	0	0	0.0697966	0.0257764	0	0.0337038	0.0968906	0	0	0.125887	9.18355
Omy100085581	0	1.24475	11.4287	0	0	0	0.0952397	0	0.0425754	0	0.263856	0	0.087011	1.24475	9.18146
Omy200069613	0.114269	0	3.66095	0.151791	0	0.0930182	0.0723129	0	0	0	0.400362	0.253024	0	0.400362	9.1441
Omy300006690	0.145996	0.189206	2.19713	0	0.0707556	0.24042	0.140099	0.0517397	0.0628066	0	0	0.0613792	0.127994	0.24042	9.13871
Omy200043193	0	0.0886602	0.795419	0.0346706	0	0	0	0	0	0	0	0	0	0.0886602	8.97155
Omy100142735	1.70867	5.63175	50.4316	2.33362	0	0	0.996491	0.0983489	0.35691	0.672926	1.22749	3.48233	0.820008	5.63175	8.95486
Omy100127498	0	1.99992	17.7944	0	0	0	0.460698	0.272567	0	0	0.33899	0	0	1.99992	8.89756
Omy300084966	0	0	3.92577	0	0	0	0.20577	0	0	0	0.442785	0	0	0.442785	8.86607
Omy200097235	0.0654138	0	1.23174	0	0	0	0.125713	0.139477	0	0	0.115193	0	0.114696	0.139477	8.83116
Omy100096682	0.235292	0	2.07431	0.0626888	0	0	0.0747426	0	0.0267751	0	0.179421	0	0	0.235292	8.8159
Omy200033255	0.570568	0.615366	13.681	0.809459	0.205096	1.22595	0.341336	0.0506096	0.122304	1.33751	1.55599	0.417205	0.020648	1.55599	8.79246
Omy300012398	1.66114	0.553753	60.822	6.93121	0.421446	5.13654	1.12981	1.19388	4.0461	0.840703	3.93412	1.01625	0	6.93121	8.77508
Omy200132503	0.113765	0.0976424	5.24225	0.198332	0	0.161518	0.134902	0.0599158	0.290114	0.0780386	0.598787	0.0942104	0.172842	0.598787	8.75477
Omy200104983	0	0.3011	2.63457	0.233822	0	0	0	0	0	0	0.102611	0	0	0.3011	8.74984
Omy300012399	0.981686	0.26154	26.4939	2.74311	0.226627	3.03812	0.613124	0.597878	1.93566	0.248985	1.8484	0.337665	0	3.03812	8.72049
Omy100002290	0.0309961	0.188159	1.89061	0	0	0	0.118896	0.154151	0.213048	0	0.21904	0.0260625	0	0.21904	8.63132
Omy100084653	0	0	5.58927	0.092194	0	0	0	0	0.0390195	0	0	0.648007	0	0.648007	8.62533
Omy200091461	0.296231	0.0255775	4.85165	0.266015	0	0.386368	0.564563	0	0.0505405	0.217793	0.390802	0.123205	0	0.564563	8.59365
Omy100179823	0.0259298	0.0674277	0.579108	0	0.0499608	0.0425775	0	0	0	0	0.045957	0	0	0.0674277	8.58858
Omy200138705	0.215563	0	3.05711	0.129012	0	0	0.164431	0.0608926	0	0.35705	0.227927	0.107913	0.0373421	0.35705	8.56214
Omy200085281	0	0	3.28578	0	0	0.0715042	0	0	0	0	0.385284	0	0	0.385284	8.52821
Omy100141767	0.55136	0.0498866	4.67845	0	0	0	0.0830144	0	0.0990565	0	0.178307	0	0	0.55136	8.48529
Omy300050351	0.475564	0	8.4493	0.547962	0.314539	0.149107	0.0697649	0.180537	0	0.033559	0.997885	0.24345	0.0636513	0.997885	8.46721
Omy100082934	0.512684	0.883059	7.40496	0.0392721	0	0	0.453133	0.0557818	0.101379	0	0.174134	0.0659739	0	0.883059	8.38558
Omy200055918	0.24591	0.210973	9.73477	0.589457	0.0942222	1.16374	0.187832	0.13893	0.377955	0.0452069	0.475858	0.081987	0	1.16374	8.36506
Omy100145564	0.0395167	0	0.539246	0.0394628	0	0.0645187	0	0	0	0	0.0174964	0.0163953	0	0.0645187	8.35799
Omy100065988	0.255243	0	2.12292	0.127447	0	0	0	0	0	0	0	0	0	0.255243	8.31723
Omy100102571	0.192492	0.384739	5.08116	0.192269	0.612296	0	0.0610718	0	0.272953	0.470479	0.50582	0.266555	0.0560747	0.612296	8.29853
Omy100008363	0	0.0414199	3.15002	0	0	0	0	0	0	0	0.379607	0	0.0420229	0.379607	8.2981
Omy200117644	0.753166	0.540485	8.26196	0.766357	0.650269	0.470537	0.483128	0.110852	0.253485	0.465832	1.00028	0.62584	0.380442	1.00028	8.25961
Omy200015400	0.0667494	0.0288168	1.36585	0.166904	0.063848	0.0816969	0.0635976	0.0470716	0.0569412	0	0.0879084	0.111452	0.0292363	0.166904	8.18345
Omy100068499	0	0	1.23198	0.068692	0	0	0.0655378	0	0	0	0.151113	0	0	0.151113	8.15271
Omy300104498	0.147406	0.423189	12.1394	0.0488042	0.0473994	0.0400334	0.234695	0	0.0419554	1.49375	0.259458	0.0408689	0.042599	1.49375	8.12677
Omy300018588	1.07864	0.927363	18.7375	1.48527	0.515875	2.30778	0.57817	0.190163	0.230035	0.186099	1.89661	0.336323	0.116617	2.30778	8.11927
Omy100137408	0.0411599	0.0353659	1.17613	0	0	0	0.0392163	0.0290259	0	0	0.144862	0	0	0.144862	8.11897
Omy100097912	0.695329	4.87253	39.5336	1.2513	0.576709	0.605564	0.730497	0.11491	0.336997	0.19212	1.67598	0.657304	0.384552	4.87253	8.11357
Omy100142665	0.0760281	0	32.8485	4.05401	0	0.249681	0.109387	0.215885	0.0980281	0.0351419	0.905883	0.0637333	0	4.05401	8.10272
Omy100076878	0.528311	8.0036	64.7117	0.26385	0.3361	0	0.167617	0.185713	0	0	1.15986	0.146228	0	8.0036	8.08532
Omy100127682	0.104431	0.0222437	0.843484	0.0257786	0.0247321	0	0	0	0.0221611	0	0.0688172	0.0217188	0	0.104431	8.07696
Omy100066796	0	0	0.734063	0.0481626	0	0	0.0910734	0.0673592	0.0408836	0	0.0423793	0	0	0.0910734	8.06013
Omy100012523	0.051831	0.0223763	1.06128	0.0521608	0.0742153	0.0633161	0.123492	0	0.132582	0	0	0.086149	0	0.132582	8.0047

## Sheet: Kidney
Feature ID	Brain - Means	Testis - Means	Gill - Means	kidney - Means	Head kidney - Means	spleen - Means	skin - Means	W muscle - Means	R muscle - Means	stomach - Means	intestine - Means	fat - Means	liver - Means	max	Kidney/max
Omy200067242	0	0	0	17.7637	0	0	0	0	0	0	0	0	0	0	#DIV/0!
Omy200049190	0	0	0	9.12705	0	0	0	0	0	0	0	0	0	0	#DIV/0!
Omy100065191	0	0	0	4.06969	0	0	0	0	0	0	0	0	0	0	#DIV/0!
Omy200223548	0	0	0	3.21715	0	0	0	0	0	0	0	0	0	0	#DIV/0!
Omy300095184	0	0	0	1.8585	0	0	0	0	0	0	0	0	0	0	#DIV/0!
Omy200207096	0	0	0	0.954345	0	0	0	0	0	0	0	0	0	0	#DIV/0!
Omy100086454	0	0	0	0.799016	0	0	0	0	0	0	0	0	0	0	#DIV/0!
Omy100190577	0	0	0	0.762117	0	0	0	0	0	0	0	0	0	0	#DIV/0!
Omy200207098	0	0	0	0.625118	0	0	0	0	0	0	0	0	0	0	#DIV/0!
Omy100066607	0	0	0	0.591262	0	0	0	0	0	0	0	0	0	0	#DIV/0!
Omy200178557	0	0	0	0.549404	0	0	0	0	0	0	0	0	0	0	#DIV/0!
Omy100067580	0	0	0	38.7718	0.0882263	0	0	0	0	0	0.0811558	0	0	0.0882263	439.459
Omy300038840	0.220218	0.150672	0.0375925	95.1612	0.0415755	0.17794	0.124946	0.0307762	0.0373591	0.361768	0.115684	0.109088	0.114444	0.361768	263.045
Omy100042712	0.0840241	0	0	20.6795	0	0	0	0	0	0	0.0367282	0	0	0.0840241	246.113
Omy100127296	0	0	0	18.7038	0.0767185	0	0	0	0	0.0737097	0	0.0667562	0	0.0767185	243.798
Omy100184360	0	0	0	27.2466	0	0	0	0.0462141	0.0560991	0.0604268	0.115562	0.0548241	0	0.115562	235.775
Omy100082073	0	0	0	58.817	0.265887	0	0	0	0	0	0	0.11568	0	0.265887	221.21
Omy100122960	0.0730579	0.0313868	0	20.6656	0.0872458	0	0.0348041	0	0	0.0503771	0.0321409	0.0608076	0.095391	0.095391	216.64
Omy100167391	0.00949547	0	0	1.83483	0	0	0	0.00669619	0	0	0	0	0	0.00949547	193.232
Omy200133653	0	0.0346283	0.429789	78.4995	0.154199	0.0328528	0	0	0	0.148151	0.177074	0.0335438	0	0.429789	182.647
Omy100097247	0.0476334	0.0205641	0	36.0967	0.204893	0.077659	0	0.0840122	0.0406341	0.131383	0	0	0	0.204893	176.173
Omy100013329	0	0.0294464	0	4.97343	0	0	0	0	0	0	0	0	0	0.0294464	168.898
Omy100186482	0.0300091	0	0	9.55159	0.0570038	0	0.0567802	0	0	0.0274183	0	0.0248761	0	0.0570038	167.561
Omy200073927	0	0.0765093	0	45.2985	0	0.216491	0	0	0	0.162869	0.0784665	0.29501	0	0.29501	153.549
Omy200146869	0	0	0	7.41512	0	0.0241822	0.0563664	0	0	0	0	0	0	0.0563664	131.552
Omy100003337	0	0	0	9.91842	0.0755581	0	0.0300679	0.0222547	0.0672832	0.0144831	0.0555343	0	0	0.0755581	131.269
Omy200081008	0.723849	0	0.103014	92.5622	0.0574137	0	0.230163	0	0	0.221868	0	0.502964	0.0529038	0.723849	127.875
Omy200208142	0.122609	0.0264662	0	65.2307	0.0586398	0.0501177	0.408869	0	0	0.309905	0	0.0510251	0.560484	0.560484	116.383
Omy100134588	0	0.0681069	0	33.1907	0.303278	0.0324003	0.0756241	0	0	0.109223	0.0350954	0.0661744	0	0.303278	109.44
Omy100006044	0	0	0	3.26526	0	0	0	0	0	0	0.0300673	0	0	0.0300673	108.598
Omy100095174	0	0.0403491	0.0399301	4.19384	0	0	0	0	0	0	0	0.0393969	0	0.0403491	103.939
Omy200146550	0	0	0.0368454	11.915	0	0	0	0	0	0	0.114696	0	0.0381452	0.114696	103.883
Omy100130871	0.250575	0.16119	0.374169	58.8268	0.357789	0.0509749	0.0297497	0	0.160108	0.287199	0.57719	0.572678	0.326246	0.57719	101.919
Omy100047891	0.0458133	0	0.0389346	21.3607	0.0108498	0	0.130486	0.209287	0.0389429	0.209744	0.0200836	0.00952793	0.0497349	0.209744	101.842
Omy100072114	0.0186378	0	0	39.7239	0.0359108	0	0.03577	0	0	0.172512	0.396395	0.0156713	0	0.396395	100.213
Omy200189501	0	0	0.0234584	2.34794	0.0131547	0	0	0	0	0.0126388	0	0	0	0.0234584	100.089
Omy200108469	0.303429	0	0	29.5804	0	0	0.0722754	0	0.0647108	0.0697142	0.066745	0	0	0.303429	97.487
Omy100135578	0.0319815	0	0.0810373	10.5924	0	0	0	0.044788	0.0270511	0	0.0277617	0.0528617	0.110568	0.110568	95.7998
Omy100004801	0.0800467	0	0.06827	17.6179	0.191652	0	0	0.0564488	0	0.0368282	0.140862	0.0666246	0.104738	0.191652	91.9262
Omy100114860	1.35539	0.601587	0.298387	121.842	1.33861	0.53464	0.875071	0.647704	1.00722	0.844058	1.00046	0.473082	1.25598	1.35539	89.8944
Omy100134391	0	0	0	2.45386	0	0	0	0	0	0.0277096	0	0	0	0.0277096	88.5564
Omy300108847	0	0	0	5.17556	0	0	0	0	0	0.0635385	0	0.0286848	0	0.0635385	81.4555
Omy100098664	0.0354709	0	0	2.85355	0	0	0	0	0	0	0	0	0	0.0354709	80.4478
Omy100069301	0	0	0	1.8784	0	0	0	0	0	0	0.0243412	0.0230257	0	0.0243412	77.1695
Omy100127035	0.0642146	0.0274527	0	27.0919	0	0	0.0611825	0	0.0274282	0.354086	0.339005	0.0534472	0	0.354086	76.5122
Omy100118928	0.0367227	0.0626608	0.0310987	4.78965	0.0173325	0	0	0	0.0311053	0.0167762	0.0161445	0.0303492	0.0477108	0.0626608	76.4378
Omy100105628	5.29645	5.90344	0.398814	449.918	2.88859	0	1.35773	0.359932	0.0906983	0.996813	0.262012	1.46957	0.0183971	5.90344	76.2129
Omy200044685	0.0579495	0	0	39.751	0.129759	0	0.0368465	0.532435	0.0330346	0.0890389	0	0.0483963	0.0167469	0.532435	74.6588
Omy100097242	0.594691	0.294752	0.233929	302.3	1.64123	0.12436	0.90093	4.0547	0.774137	1.19838	0.187869	0.342776	0.31202	4.0547	74.5554
Omy100206370	0	0.0370415	0	2.69671	0	0	0	0	0	0	0	0	0	0.0370415	72.8024
Omy100072115	0	0	0	7.66368	0	0	0	0	0	0	0.0671461	0.106024	0	0.106024	72.2824
Omy200074025	0.263905	0.0450652	0	24.2027	0.353214	0.0859291	0	0.0743364	0.22487	0.0483772	0.139422	0.0874701	0	0.353214	68.5216
Omy300051275	1.38919	0.796914	0.552551	132.328	0.886291	0.679565	1.94243	0.522461	1.58039	0.681226	0.489158	0.770733	1.37369	1.94243	68.1251
Omy100142867	0	0.0439113	0	2.94488	0	0	0	0	0	0	0	0	0	0.0439113	67.0642
Omy100064763	0.919521	0.691658	0.423494	61.0968	0.879697	0.907074	0.913738	0.0269946	0.457928	0.458238	0.67502	0.414758	0.366226	0.919521	66.4442
Omy200112797	0.111955	0	0	7.37851	0	0	0	0	0	0.02569	0	0	0	0.111955	65.9061
Omy200083706	2.11595	1.97448	1.02033	208.975	3.21269	0.524907	2.06044	0.714	2.4334	0.549784	1.82212	0.91938	2.68226	3.21269	65.0467
Omy100117448	0.051242	0.0219067	0.0220239	38.27	0.588475	0.0417711	0	0	0.0218872	0.117701	0.0226879	0.0213897	0	0.588475	65.0325
Omy200004346	0.0340896	0.0365777	0	13.4044	0.00810207	0.215424	0.0487198	0	0.0581609	0.109651	0.0449919	0.134753	0.0445105	0.215424	62.2233
Omy200178556	0	0	0.0147947	0.894818	0	0	0	0	0	0	0	0	0	0.0147947	60.4825
Omy100123241	0	0	0.0239867	3.21597	0	0	0.053593	0	0	0	0.0247461	0	0	0.053593	60.0073
Omy200067081	0.0630181	0.0541471	0	13.0672	0.0451169	0.0256853	0.0300212	0	0.241912	0.0144968	0.027724	0.0262257	0	0.241912	54.0164
Omy100069300	0	0	0	8.88924	0	0	0.0947728	0	0	0.0914145	0	0	0.173169	0.173169	51.3328
Omy100108302	0.0730735	0.0622418	0.0204648	4.54258	0.0462688	0.0197723	0.0921748	0	0	0.0221993	0.021417	0.0604521	0.0844789	0.0921748	49.2823
Omy100186723	0.0503519	0	0	2.46505	0	0	0	0	0	0.0462743	0	0.0208908	0	0.0503519	48.9563
Omy200094039	0.419605	0.0895875	0.239238	29.191	0.601336	0.512305	0.199659	0.172356	0.297684	0.064275	0.430224	0.581565	0.0910108	0.601336	48.5437
Omy100087826	0	0	0	4.37148	0	0	0	0	0	0	0.0927495	0.0877368	0	0.0927495	47.1322
Omy200133656	0.27104	0.338962	0.0632512	15.8831	0.0471684	0	0.0939668	0.0347746	0	0.0226309	0.15172	0.0410433	0	0.338962	46.858
Omy100132726	0	0.0237999	0	2.44572	0.0267881	0	0.0530416	0	0	0	0.0489829	0	0.0240752	0.0530416	46.1095
Omy100114372	0	0	0	3.55382	0	0	0	0	0	0	0.0772913	0	0	0.0772913	45.9796
Omy100186630	0	0	0	6.81688	0.0359773	0.153303	0.0358363	0	0	0.0345664	0.0661882	0	0	0.153303	44.4668
Omy200095381	1.73929	1.09773	0.47918	77.3292	0.977823	1.04153	0.633289	0	0.523228	0.610952	1.39445	0.383269	0.044775	1.73929	44.4601
Omy100083630	0.0363327	0.0625891	0.170308	12.7112	0.017483	0.29609	0	0	0	0.0333904	0.0800232	0.0454067	0	0.29609	42.9303
Omy100069897	0.0350086	0.0910362	0.0603811	3.85605	0.0506934	0.0430725	0	0	0.0450963	0	0	0.0293472	0.030692	0.0910362	42.3574
Omy100090191	2.61723	2.14951	1.35207	198.861	4.72308	1.83807	3.07736	0.644495	2.96322	1.17625	2.46498	2.53532	2.54943	4.72308	42.1041
Omy100104385	0.0283923	0	0	1.18413	0	0	0	0	0	0	0.00840058	0.0157918	0	0.0283923	41.7062
Omy200229927	0.322474	0.299702	0.229282	19.0839	0.256743	0.459545	0.127834	0.0378565	0.137447	0.148004	0.236168	0.424671	0.116969	0.459545	41.5278
Omy200162162	0	0	0	3.36449	0.0420874	0	0.0833347	0	0	0	0	0	0.0761346	0.0833347	40.3732
Omy200208143	0	0.0242999	0.0244298	5.4197	0.135424	0	0.0270414	0	0	0.0521715	0.0251664	0.0944743	0	0.135424	40.0203
Omy100122518	0.17591	0.0839866	0.0165255	13.5914	0.0185669	0.350342	0	0	0	0.143633	0.137252	0.0489143	0.016892	0.350342	38.7946
Omy200195482	0.0676958	0.0869651	0.216397	8.15933	0.145794	0.124045	0.112765	0.0239189	0.115538	0.0621748	0.178692	0.0422157	0.118228	0.216397	37.7054
Omy100074630	0.0313888	0.0805877	0.0356099	3.29348	0.0200911	0.0170179	0.0894943	0	0.00889178	0.0383955	0.073828	0.0348045	0.0272002	0.0894943	36.801
Omy100077210	0	0.124985	0	8.56488	0	0.237152	0	0	0	0	0	0	0	0.237152	36.1155
Omy200061890	0.269659	0.579248	0.229079	36.4889	0.966081	0.494118	0.32107	0.0474424	0.287625	0.309544	0.355138	1.01067	0.23398	1.01067	36.1035
Omy100134393	0	0	0	1.1137	0.031382	0	0	0	0	0	0	0	0	0.031382	35.4885
Omy200195481	0.16924	0.0144705	0.130248	7.76051	0.194656	0.0551044	0.0483091	0.0239189	0.187703	0.171107	0.22346	0.042387	0.0589266	0.22346	34.7288
Omy100064784	0.151984	0.0489639	0.0160467	5.20705	0	0.0309184	0.0722754	0	0	0.0174068	0	0	0	0.151984	34.2604
Omy200108511	0	0	0	23.938	0	0	0.049254	0	0	0.713652	0	0.08617	0.0901186	0.713652	33.543
Omy200166786	0	0.0362973	0.0724119	4.87297	0.0408547	0.0345057	0	0	0	0.0389649	0.0375917	0	0.147339	0.147339	33.0732
Omy100087482	0.018021	0.0311903	0	4.98489	0.0172549	0	0	0	0	0.0333606	0	0.151159	0	0.151159	32.9778
Omy100109390	0.0402288	0	0	2.47257	0.0764165	0	0	0	0	0	0	0	0	0.0764165	32.3565
Omy200219898	0.350363	0.0499284	0.123918	15.9166	0.363573	0.499605	0.222471	0	0.0498133	0.134196	0.334459	0.169887	0.229218	0.499605	31.8583
Omy100161466	0.0860472	0	0.0728692	4.77807	0	0.0347237	0.0814049	0	0	0	0.150352	0	0	0.150352	31.7793
Omy200150458	0.0595942	0.179093	0.0508265	5.62282	0	0.0485796	0	0	0	0.0274183	0	0	0	0.179093	31.3961
Omy200116740	0	0	0	3.73294	0.0449821	0	0.0671783	0	0	0	0.124132	0	0	0.124132	30.0724
Omy300046297	0	0	0	0.879248	0	0	0	0	0	0	0	0.0294109	0	0.0294109	29.8953
Omy200178565	0.0308152	0.0264774	0	0.877393	0	0	0	0	0	0.0283197	0	0.0256482	0	0.0308152	28.4727
Omy100138494	0.143044	0.0175583	0.104571	6.08113	0.0390932	0.16658	0.214169	0.0144106	0.0174322	0.05634	0.125861	0.170084	0.0889388	0.214169	28.394
Omy300038220	0	0	0.0830045	2.52619	0	0	0	0	0	0.0894415	0	0	0	0.0894415	28.2441
Omy100179739	0	0	0	0.594789	0	0	0	0	0	0	0.0210902	0	0	0.0210902	28.2022
Omy200189497	0.16964	0	0.193368	7.58052	0	0	0.270242	0.0398887	0	0.0521561	0.0997446	0	0	0.270242	28.0509
Omy200199789	0	0.0934872	0.023199	2.59445	0.0520369	0.0221734	0.0259164	0	0	0	0	0.0792051	0	0.0934872	27.7519
Omy200186448	0.0318966	0.0919305	0.145719	4.1613	0.152976	0.00866268	0.142269	0.00750008	0.0363143	0	0.0376293	0.115343	0.0928872	0.152976	27.2024
Omy100091241	0.0254387	0	0	0.690625	0	0	0	0	0	0	0.0223986	0	0	0.0254387	27.1486
Omy200070670	0	0	0	3.24033	0.119445	0	0	0	0.106524	0	0	0	0	0.119445	27.1283
Omy100123414	0.0304454	0	0	0.820903	0	0	0.0290077	0	0	0	0	0	0	0.0304454	26.9632
Omy100094099	3.77427	0.369821	0	312.549	0.912842	0.310919	7.73297	0	0.122247	0.482723	0.335541	0.238438	11.638	11.638	26.8558
Omy100103916	0.0258033	0	0	1.15078	0	0	0	0	0	0	0.0450866	0	0	0.0450866	25.5237
Omy100027312	0.0852598	0	0.0180357	3.95884	0	0	0	0.0601251	0.0727316	0.156711	0.0188748	0	0	0.156711	25.2621
Omy100118697	2.59092	0.144713	0	65.2912	0.128755	0.0548636	0.897749	0	0	0.309263	0.177655	0.140129	0.0585845	2.59092	25.2
Omy200147584	0.117713	0.0920072	0.127858	3.21882	0.0204853	0	0.0204049	0.00756695	0.0548078	0.0196819	0.065892	0.0356503	0.0372839	0.127858	25.175
Omy100120773	0.0146847	0.0126459	0.0125145	0.649871	0.0142336	0.0241128	0.0140726	0	0	0	0	0	0.0259121	0.0259121	25.0798
Omy200170789	0.0686695	0.0296457	0	3.01574	0.0326413	0	0	0.121014	0	0	0	0	0	0.121014	24.9206
Omy200061338	0.0621161	0	0	1.54031	0	0	0	0	0	0	0	0	0	0.0621161	24.7972
Omy100124909	0.169452	0	0.361303	8.86243	0.0405215	0	0.121088	0	0	0.194661	0	0	0	0.361303	24.529
Omy300059433	0.0499937	0.12958	0	3.17135	0.0478685	0	0	0	0	0.0462164	0	0.126109	0	0.12958	24.474
Omy100114261	0.0708585	0.02054	0.121733	7.19578	0.0226155	0.0775679	0.0679046	0.0167411	0.0811729	0	0.167181	0.296938	0.0205754	0.296938	24.2332
Omy100206485	0.0265447	0	0	0.640763	0	0	0	0	0	0	0	0	0	0.0265447	24.139
Omy200177731	0.122243	0.0104811	0.0365358	7.7038	0.140159	0.0348745	0.319652	0	0.0468189	0.241031	0.0965278	0.289589	0.308128	0.319652	24.1006
Omy200079460	0	0	0.0306554	1.46098	0	0.0291546	0	0	0.060844	0	0	0	0	0.060844	24.012
Omy100206371	0	0.107431	0	2.56786	0	0	0	0	0	0	0	0.0524479	0	0.107431	23.9024
Omy200183934	0	0	0	0.822241	0	0	0.0178596	0	0	0.0344069	0	0	0	0.0344069	23.8975
Omy200076382	0.122609	0.263117	0.051873	8.0489	0.233842	0	0.145985	0	0.339594	0.0844748	0.0271433	0.127485	0.16009	0.339594	23.7016
Omy100068726	0	0	0	24.9413	0.0957371	0	0	0	0	1.06425	0	0	0.131209	1.06425	23.4355
Omy100005483	0	0	0	3.91007	0	0	0.0452249	0	0	0	0.167058	0	0	0.167058	23.4055
Omy100087062	0.317531	0.149036	0.172448	8.29237	0.165777	0.0942535	0.178869	0.264765	0.209429	0.358255	0.215949	0.348642	0.112905	0.358255	23.1466
Omy100145942	0.0211336	0.0721215	0	1.63454	0	0.0342117	0	0.0295962	0.0358017	0	0.0369272	0.0175188	0	0.0721215	22.6638
Omy100114480	1.67098	0.353802	0.536628	37.7131	0.370309	0.493534	0.276917	0	0	0.267044	0.127835	0.10071	0.168891	1.67098	22.5695
Omy100161458	0.0174135	0.0301389	0.120136	7.0063	0	0.314529	0	0	0.01494	0.112846	0.247102	0.0145531	0.0153636	0.314529	22.2755
Omy100077678	0.0776674	0.0190863	0.0665323	4.90312	0.0106889	0.0271355	0.0105965	0	0.00948803	0	0.048925	0.221638	0	0.221638	22.1222
Omy100114448	47.1472	0.2688	0.533189	1030.05	1.36963	0.0424682	18.0681	0	0.133326	2.17849	0.137811	0.997316	7.75401	47.1472	21.8475
Omy100121252	0	0.0856358	0	1.83375	0.0763413	0.0163117	0.0189848	0	0.0170449	0	0.0527801	0	0.034736	0.0856358	21.4134
Omy300040726	0.0658413	0	0	13.6398	0.0630425	0	0.252728	0	0.056489	0	0.642195	0	0.403694	0.642195	21.2394
Omy200223009	0.21131	0.115385	0.147488	4.465	0.0184754	0	0.164595	0	0.0655066	0.0529067	0.185481	0.127828	0.0334215	0.21131	21.1301
Omy200125628	0	0.0280293	0	0.589264	0	0	0	0	0	0	0	0	0	0.0280293	21.0232
Omy200130919	0.131032	0.0454491	0.17922	3.7607	0.0250208	0.0429088	0.100304	0	0.112226	0.048375	0.138647	0.0439446	0	0.17922	20.9837
Omy200089891	0.0615548	0	0	1.28224	0	0	0	0	0	0	0	0	0	0.0615548	20.8309
Omy200065752	13.5586	5.46884	9.85763	436.198	4.31372	6.17165	17.6984	2.64765	16.0128	2.33867	15.9951	7.41836	20.9788	20.9788	20.7923
Omy300067428	0	0	0	1.9941	0	0	0	0	0	0.0966246	0.0465514	0	0	0.0966246	20.6376
Omy100063778	0	0	0	2.56265	0	0	0	0	0	0.125791	0	0	0	0.125791	20.3723
Omy200086128	0.386356	0.137751	0.384843	8.63851	0.431774	0.104858	0.0919605	0.022631	0.0274717	0.147659	0.282589	0.347551	0.167955	0.431774	20.007
Omy100096963	0.0263873	0	0	1.60722	0	0	0	0	0	0	0.0811869	0	0	0.0811869	19.7966
Omy200081919	0.21484	0.473587	0.18286	9.36069	0.0292978	0.162472	0.160486	0.0107775	0.0261655	0.0422407	0.457629	0.0765574	0.0932304	0.473587	19.7655
Omy100122502	0.0498699	0	0.128851	2.55926	0.096088	0.0818879	0	0	0.0856937	0.0923196	0.132865	0.0838646	0	0.132865	19.2621
Omy100019951	3.95168	2.49558	0	75.9666	0.216846	0	0.821964	0	0.0774502	0.12521	0.0798849	0.189033	0	3.95168	19.2239
Omy100067590	0	0	0.0393745	3.84312	0	0	0	0	0.0782602	0	0.201257	0.190277	0	0.201257	19.0956
Omy100131279	19.5953	0.101516	0.201531	372.72	0.720882	0	7.73909	0.0416587	0	0.977217	0.0907105	0.319519	4.42256	19.5953	19.0209
Omy200036663	5.11714	2.63918	0	97.0071	0.127956	0	1.01756	0	0	0.368012	0.0783082	0.148152	0	5.11714	18.9573
Omy200143116	0.0640634	0.0543891	0	1.20745	0	0.0520031	0	0	0.0543405	0	0	0	0	0.0640634	18.8477
Omy100098623	0.726782	0	0	28.1008	0.463807	0	0.0921602	0	0	0.0890146	1.49277	0	0	1.49277	18.8246
Omy100132148	3.07946	0.0880503	0.359557	57.6129	2.90917	0.406272	0.560043	0.820037	1.51507	0.328786	0.404613	1.28668	0.0667377	3.07946	18.7088
Omy100088937	0.486107	0.489713	0.455033	32.5408	1.74899	0.348183	0.339187	0.184068	0.495921	0.479846	0.678604	0.375378	0.299881	1.74899	18.6055
Omy100074203	2.98213	0.118849	0.364967	55.1257	2.53881	0.338386	0.863068	0.913712	1.7708	0.242804	0.17682	1.47641	0.0439416	2.98213	18.4854
Omy200027169	3.75947	7.25383	18.0344	685.336	3.86114	2.11192	4.14759	10.2017	37.5814	4.26631	28.6034	4.3455	1.05315	37.5814	18.2361
Omy100161464	0	0	0.245578	4.43728	0	0.1169	0	0	0.122333	0	0	0	0	0.245578	18.0687
Omy100125630	0	0.0287254	0	1.44187	0	0	0	0	0.0286997	0	0.0293704	0.0838024	0	0.0838024	17.2056
Omy200186447	0	0	0	1.41634	0	0	0	0	0	0	0.0418854	0	0.0823461	0.0823461	17.1999
Omy100013840	0.405104	1.1146	0.230809	19.1599	0.155388	0.0440516	0.154394	0	0.115215	0.322842	0.688989	0.269869	0.0470392	1.1146	17.1899
Omy100149654	0	0.0146045	0.0144528	0.511721	0.0162382	0.0278474	0	0	0	0.0157171	0.0298648	0.0284332	0	0.0298648	17.1346
Omy200035005	0.137097	0.141559	0.0700715	2.38584	0	0.022319	0.0261972	0	0	0	0	0	0	0.141559	16.854
Omy100124124	0.0339183	0	0.203718	3.92293	0.0974294	0.0836224	0	0.0240407	0.233051	0.0942239	0.0899803	0	0	0.233051	16.833
Omy100146121	0.0159161	0.0135126	0.0267445	0.50527	0	0	0.0301147	0	0.027001	0	0.0278104	0.0263873	0.013844	0.0301147	16.7782
Omy100107758	0.395326	0.402696	0.504965	9.0468	0.0947404	0.341807	0.540998	0.0521173	0.105144	0.204153	0.260089	0.246435	0.407864	0.540998	16.7224
Omy100073375	0	0	0	1.08984	0.065243	0.0556012	0	0	0	0	0.0600144	0	0	0.065243	16.7043
Omy100103583	0.109096	0.0704185	0.0234448	7.3535	0.0521768	0	0.441869	0	0.325728	0.275937	0	0.204237	0.118856	0.441869	16.6418
Omy100067078	0.160351	0.0847405	0.0316256	2.65883	0.0118642	0.0502182	0.0117617	0	0.0420659	0	0	0	0.021462	0.160351	16.5813
Omy100032953	0	0.0538544	0.0401975	0.891814	0	0	0	0	0	0	0.0275742	0	0	0.0538544	16.5597
Omy100206584	0	0	0.0141353	0.903056	0.0156329	0	0	0	0	0.0302246	0	0.0547466	0	0.0547466	16.4952
Omy100089685	0.0575655	0.0492202	0	0.948757	0	0	0	0	0	0	0	0	0	0.0575655	16.4814
Omy100098851	1.38275	0.252399	0.398135	22.7633	0.544477	0.4084	0.740958	0.0731838	0.324464	0.381231	0.576931	1.28093	0.615231	1.38275	16.4624
Omy200030051	1.0401	1.26329	1.5552	25.5235	0.475795	1.21681	0.347761	0.163779	0.424406	0.528435	1.54673	1.27009	0.384907	1.5552	16.4118
Omy100196667	0	0.0602892	0.0398307	3.66017	0.0446715	0	0.111151	0.0164329	0	0.0214329	0	0.0194944	0.223197	0.223197	16.3988
Omy100067757	0.975291	0.0670591	0.133126	15.9799	0.111751	0.127241	0.14872	0.0550376	0	0.0717252	0.102785	0.0649589	0.0679355	0.975291	16.3848
Omy100120875	0	0.0326811	0.0163476	0.759668	0	0.0465527	0.0362393	0	0	0	0.0168405	0	0	0.0465527	16.3185
Omy100130543	0	0.0528344	0	0.858741	0	0	0	0	0	0	0	0.0511798	0.0269328	0.0528344	16.2534
Omy200225779	0.0753059	0	0.032228	3.50943	0	0.0307146	0.216019	0	0.0322349	0.0173854	0	0.0314513	0.131779	0.216019	16.246
Omy300088609	0.0465299	0	0	0.750239	0.044552	0	0.0447108	0	0.0400338	0	0	0	0	0.0465299	16.1238
Omy200166091	0.406854	0.699163	0	11.1748	0	0	0.0969106	0	0	0	0.0894951	0.0422005	0	0.699163	15.9831
Omy200138222	0	0	0.0704946	1.114	0	0	0	0	0	0	0	0	0	0.0704946	15.8027
Omy100129354	1.05901	0.910707	0.0822158	16.5534	0.092208	0	0.0459852	0.0340603	0	0	0.382499	0	0.0422225	1.05901	15.631
Omy100127688	0.0530196	0.0917651	0.0459024	1.54606	0.102157	0	0	0	0	0	0	0	0.0461863	0.102157	15.1342
Omy100102766	0.0709476	0	0	1.06437	0	0	0	0	0.0201935	0	0.020724	0.0196706	0	0.0709476	15.0022
Omy200126840	0.357367	0.0838262	0	6.73889	0.0624913	0.449849	0.0309756	0	0	0.0895504	0.371919	0.027105	0	0.449849	14.9803
Omy200059947	1.22746	0.317389	0.516876	23.838	0.49558	0.361414	1.59233	0.0104083	0.277568	0.203833	0.5207	0.12325	1.51881	1.59233	14.9705
Omy100141258	0.0145785	0	0	3.63618	0.0280894	0	0.04195	0	0	0.0944403	0.245381	0	0.127972	0.245381	14.8185
Omy100070050	0.186398	0.518087	0.276283	10.6301	0.0441442	0	0.707749	0.0326777	0.198112	0.0426206	0.122307	0	0.727033	0.727033	14.6212
Omy200228207	0.725801	0.361666	1.27084	18.4901	0.402757	0.467539	0.618919	0.188585	0.130304	0.772633	1.21089	0.381873	0.332641	1.27084	14.5495
Omy200038515	0.388113	0.516527	0.0303883	7.48432	0.101652	0.0576354	0.202185	0	0	0.0325294	0.12442	0	0.0309681	0.516527	14.4897
Omy200122704	0.135883	0	0	1.96884	0	0	0	0	0	0.0416262	0	0	0.0198389	0.135883	14.4892
Omy100119882	0.548861	0.314151	0	7.90622	0	0	0.232236	0	0	0	0	0	0	0.548861	14.4048
Omy100091109	0	0	0.0638614	1.97895	0	0	0	0	0	0.137628	0.131766	0	0	0.137628	14.379
Omy100088488	0	0	0	2.38723	0	0	0	0.0443714	0	0	0.166086	0	0	0.166086	14.3734
Omy100159249	0.0805452	0	0	1.15544	0	0	0	0	0	0	0	0	0	0.0805452	14.3452
Omy100126550	0.135279	0.232187	0.519193	13.9833	0.129399	0.303179	0.0644455	0.0953984	0.17302	0.870266	0.981794	0.0562977	0.147381	0.981794	14.2426
Omy100102463	0.203312	0.14242	0.173188	3.9046	0.158483	0.0450695	0.105456	0.0519817	0.173124	0.0847874	0.275826	0.214955	0.0161597	0.275826	14.156
Omy100101062	0.0405431	0.261184	0	3.68533	0	0	0	0	0.0345857	0	0	0.135082	0	0.261184	14.1101
Omy100101308	0.0279948	0	0	0.666218	0	0	0	0.019643	0.047425	0.025514	0	0	0	0.047425	14.0478
Omy200117976	0.0857338	0	0.444189	6.20325	0	0	0.0821598	0	0	0.238166	0.0754882	0.215827	0	0.444189	13.9653
Omy200089790	0.757979	0.620476	0	10.5315	0.0343257	0.176598	0.068896	0	0	0	0.0635384	0.0601044	0	0.757979	13.8942
Omy100081214	0.879189	0.867707	1.52676	28.5272	0.52945	1.40729	0.620663	0.0918765	0.444562	0.628491	2.06378	1.43689	0.510695	2.06378	13.8228
Omy200082723	0.784062	0.0304923	0.0613107	10.7559	0.102128	0.232567	0.0680484	0.025201	0.060844	0.0655485	0.0627567	0	0	0.784062	13.7181
Omy100189516	0	0.086551	0	1.18378	0.0107655	0	0	0	0.00955603	0	0	0	0	0.086551	13.6772
Omy100129073	0.301737	0.0809401	0.0643362	4.12308	0.0721553	0.123161	0.161689	0.0133266	0.0804602	0.207976	0.149019	0.0313928	0.0987029	0.301737	13.6645
Omy100041837	1.21064	2.04952	4.56866	62.0375	0.315677	2.75191	1.29343	0.0518603	0.34428	1.14657	4.00391	1.86274	1.05384	4.56866	13.5789
Omy100091061	0.214532	0.139421	0.136631	2.90422	0.1036	0	0	0	0.0917009	0.0989313	0.141773	0.0446631	0	0.214532	13.5375
Omy200189622	0.230653	0.0400014	0	34.181	0	0	0.794772	0	0	0.894162	2.52889	0.0771202	2.05693	2.52889	13.5162
Omy100052288	0.514989	2.07248	0.796032	27.9016	0	0	0.245118	0	0	0	0.254838	0.0535319	0.0559849	2.07248	13.4629
Omy100130038	0.550624	0.331419	0.0466575	7.37964	0.158555	0.04482	0.105074	0	0	0.151963	0.14524	0.137824	0	0.550624	13.4023
Omy100075435	0.131792	0.188287	0.055921	2.5161	0.0416653	0	0.0418137	0.0154853	0	0.0402777	0.115686	0	0	0.188287	13.3631
Omy100069805	7.97771	3.34696	9.68344	203.408	3.91558	3.13294	13.0253	6.2789	15.2309	1.69916	13.7536	5.34355	10.8026	15.2309	13.355
Omy100133401	0.294282	0	0.0913268	3.92923	0.0512131	0.0218852	0.0254717	0	0.0456732	0.0246331	0	0	0	0.294282	13.3519
Omy100139965	0.192492	0.0552627	0.109708	10.8233	0	0	0.337078	0	0	0.177324	0	0.0535319	0.813028	0.813028	13.3123
Omy300040728	0	0	0	1.74606	0.0668151	0	0.133106	0	0	0	0	0	0	0.133106	13.1178
Omy100110983	0	0.0645754	0.0640979	3.86317	0.0718881	0.0612643	0.214818	0.0265544	0.192335	0.207206	0.297783	0.0625531	0	0.297783	12.9731
Omy200014265	10.225	3.00769	0.110107	131.983	0.35944	0.0161686	1.62969	0.0976011	0.092805	0.881728	5.04787	0.255276	0.0432035	10.225	12.9078
Omy200095627	0.0797321	0	0.0680017	0.9956	0.0383665	0.0649955	0	0	0	0.0732753	0.0701543	0	0.0694037	0.0797321	12.4868
Omy100096899	0.185738	0.119694	0	2.31819	0	0	0.176967	0	0	0.042674	0.0408565	0	0.161677	0.185738	12.481
Omy100077940	0.139315	0.0400014	0	6.52446	0	0	0.441408	0	0	0.127783	0	0.15424	0.524508	0.524508	12.4392
Omy100065227	0.0861649	0	0	1.33407	0	0.0352208	0	0	0	0.0791871	0	0.107466	0	0.107466	12.4138
Omy100112607	0.0539214	0.0924571	0	2.51173	0	0.0870382	0.204049	0	0.0457378	0	0	0	0	0.204049	12.3094
Omy100108758	0	0	0.0396937	0.999444	0	0	0	0.0163763	0	0.0427719	0.0819004	0.0193096	0	0.0819004	12.2032
Omy300081626	0.735815	0.281216	1.81438	22.0403	0.391805	0.199905	0.156127	0.0578201	0.348698	1.35334	0.504413	0.203685	0.212308	1.81438	12.1475
Omy100086002	0	0	0	0.510436	0	0.0198909	0	0	0	0	0.0212706	0	0.0423579	0.0423579	12.0506
Omy100086247	0	0	0	12.109	0	0	0.243191	0.247449	0.29935	0.674434	1.01026	0	0.0555448	1.01026	11.986
Omy100097167	3.15349	0.138927	0	37.6995	0.155606	0	1.84864	0.512981	2.00046	0.148594	0.425883	0.0674927	1.82876	3.15349	11.9549
Omy100119332	0	0.0345574	0.0677316	0.879312	0	0.0327199	0	0	0	0.0735643	0.0704311	0	0	0.0735643	11.953
Omy100171289	0.0459611	0	0.0195996	0.711603	0	0	0.0437908	0	0	0	0	0	0.060011	0.060011	11.8579
Omy200146846	0.182297	0.338552	0.230025	4.01355	0.132604	0.136806	0.194531	0	0.0248711	0.00671168	0.057966	0.0546937	0.101747	0.338552	11.8551
Omy200225524	0.136876	0	0	1.62226	0	0.0278944	0.0652503	0	0.014616	0	0.0454524	0.0569623	0.119145	0.136876	11.852
Omy100131482	0	0.0152975	0.121415	2.11583	0.00423141	0.163283	0.0211981	0.0031323	0.10249	0.0777245	0.180148	0.177821	0.0154975	0.180148	11.7449
Omy100117206	0.0596078	0	0.102405	1.49929	0.0574254	0.0489389	0.0572002	0.0423366	0.12807	0	0.0528233	0.0750286	0.0522581	0.12807	11.7068
Omy300051923	0	0.0327488	0	2.27203	0	0	0.0722754	0.160594	0.194132	0	0	0	0	0.194132	11.7035
Omy100131972	0	0.10614	0	1.23498	0	0	0.0393491	0	0	0	0	0	0	0.10614	11.6354
Omy200189625	1.71161	0.439524	0.100716	152.351	0.225914	0	4.36962	0.124944	0.0503452	4.82938	13.144	1.03208	4.71167	13.144	11.5909
Omy100122769	0.162118	0.0462054	0.0228628	3.83115	0.0256871	0.0219624	0.334566	0	0.0230168	0.0248006	0.0236215	0	0.258566	0.334566	11.4511
Omy200077867	0	0	0.0582708	0.716673	0	0	0	0	0	0.0627897	0	0	0	0.0627897	11.4139
Omy200031321	1.46672	1.57414	0.193052	17.9545	0.161748	0.183793	0.51023	0	0.0240759	0.0518015	0.470995	0.140744	0.17157	1.57414	11.4059
Omy200181837	0.907433	1.46813	0.397613	16.7042	0.868092	0.679628	0.560805	0.270963	0.983362	0.383218	0.81282	0.660079	0.405778	1.46813	11.3778
Omy100060423	0.0539444	0.0811085	0.275792	9.0902	0.0900578	0.109293	0.332828	0.293875	0.676242	0.209935	0.804944	0.0894119	0.362995	0.804944	11.293
Omy100114251	0.679965	0.175238	0	35.0914	0.390801	0.111016	0	0.143959	0.0581699	0.187659	3.11321	0.795181	0	3.11321	11.2718
Omy100076646	0.139229	0.0218215	0.0871529	1.77494	0.157828	0.134477	0.121019	0.0268459	0.0542079	0.0233691	0.111729	0.10569	0.0553371	0.157828	11.2461
Omy100107954	0.113325	0	0	1.27237	0	0	0.0714738	0.0263958	0	0	0	0	0	0.113325	11.2277
Omy200124274	0.131339	0.169367	0.0746772	5.46599	0.356591	0.0177926	0.125137	0.046278	0.224079	0.100611	0.307917	0.491867	0.209475	0.491867	11.1128
Omy100145649	0	0	0	1.88332	0	0	0	0	0	0.169799	0	0	0	0.169799	11.0915
Omy100082306	0.0254124	0	0.032596	1.11662	0	0	0	0	0.0216783	0	0.100691	0	0	0.100691	11.0896
Omy300057576	0.169806	0	0.144824	2.45817	0	0.138421	0	0	0	0	0	0	0.222185	0.222185	11.0636
Omy300091668	0.406239	0.0804636	0.240207	4.49234	0.0598144	0.356824	0.0596603	0.0220033	0	0.316185	0.329066	0.156142	0.081475	0.406239	11.0584
Omy100192193	0	0	0	0.844581	0	0.0766539	0	0	0	0	0	0	0	0.0766539	11.0181
Omy100206788	0.111147	0	0	1.21835	0	0	0	0	0	0.0339257	0.0650429	0	0.0967252	0.111147	10.9616
Omy200099303	0.177689	0.180386	0.357535	3.90004	0.324174	0.118245	0.0614816	0.0341757	0.261668	0.103832	0.312303	0.335456	0.0563865	0.357535	10.9081
Omy300020588	0	0	0	1.67472	0	0	0	0	0	0.154313	0	0	0	0.154313	10.8528
Omy100161594	0.0490733	0	0	0.881736	0.0236137	0.0400033	0.0467561	0	0	0.0450993	0.0217277	0.0816896	0	0.0816896	10.7937
Omy300054002	6.93352	3.95343	1.15805	74.8246	0.503763	0.368952	1.5098	0	0.0642588	0.485192	0.925812	0.502285	0.0652446	6.93352	10.7917
Omy100133518	0.088034	0.0378208	0.037245	6.10967	0	0	0.566198	0	0.0375491	0.0809048	0.271106	0.0183738	0.133981	0.566198	10.7907
Omy100088038	0	0	0	0.631957	0	0.054323	0	0	0	0	0.0586347	0	0	0.0586347	10.7779
Omy100110274	0.182149	0.155883	0	3.9628	0.115879	0	0.259745	0	0	0.0278685	0.0264772	0.0504159	0.369418	0.369418	10.7271
Omy200078814	1.34418	0.487505	1.39883	25.5466	2.40086	1.26777	1.16738	0.210748	0.714181	1.23608	2.23659	0.920105	1.2745	2.40086	10.6406
Omy100028804	9.73669	5.31436	0.722697	103.118	0.808133	1.99034	2.20289	0	0.0556489	0.688432	1.86446	0.515001	0.198283	9.73669	10.5906
Omy100218276	0.173089	0.059405	0	1.82991	0	0	0.0328919	0	0.0295309	0	0	0	0.0601814	0.173089	10.572
Omy200211862	0.503911	0.0505834	0.327766	5.84152	0.254474	0.337856	0.310205	0.104342	0.55535	0.298995	0.260266	0.19681	0.284049	0.55535	10.5186
Omy200200418	0.395938	0	0.253931	19.8573	0.0952612	0.0804573	1.50846	0	0.0843201	0.0910824	0.959711	0.164774	1.89337	1.89337	10.4878
Omy300037045	0	0	0	2.21809	0.212129	0.18078	0	0	0	0.0510161	0.146034	0.0922914	0.145088	0.212129	10.4563
Omy100010181	0.178783	0.345823	0	3.61506	0	0	0	0	0	0.0821522	0	0	0	0.345823	10.4535
Omy100121001	0.0234545	0.152279	0	1.59135	0	0	0	0	0	0.0217096	0	0	0	0.152279	10.4502
Omy100018692	0.0280332	2.15228	0.0474799	22.458	0	0	0.13264	0	0.0474901	0	0	0	0.145376	2.15228	10.4345
Omy200100713	1.49347	0.182513	0.395325	15.5264	0.899057	0.876444	0.558165	0.140709	0.252622	0.319487	0.458782	0.685828	0.23536	1.49347	10.3962
Omy200192246	0.238049	0.11682	0.159668	3.65732	0.24404	0.35337	0.161923	0	0.0869856	0.117188	0.343543	0.190938	0.0590792	0.35337	10.3498
Omy100001091	0.0753645	0.0873846	0.215451	2.98268	0.0240536	0.0616973	0	0.0178057	0.237512	0.0697868	0.289266	0	0.0659318	0.289266	10.3112
Omy300038511	0	0.0647392	0.064067	0.681097	0	0	0	0	0	0	0.066193	0	0	0.066193	10.2896
Omy100113282	0.440861	0.263761	0.19622	4.52504	0.146905	0.203487	0.146279	0.0270762	0.130967	0.211582	0.26983	0.239824	0.234163	0.440861	10.2641
Omy300019410	0	0	0	0.629067	0.0221736	0	0	0	0.0397934	0	0.0616982	0.038826	0	0.0616982	10.1959
Omy100115918	0.405561	0.334133	0.0908481	4.10858	0.0843604	0.0575852	0.218767	0	0	0.048711	0.0777946	0.0440528	0.0767657	0.405561	10.1306
Omy200225309	0.066785	0.0566997	0.169225	2.71564	0	0.269506	0.126364	0	0.0566491	0	0.234138	0.0550261	0.114711	0.269506	10.0764
Omy100110465	0.102355	0.197987	0	2.9377	0.122232	0.292029	0.0731083	0.0721804	0.0217978	0.0940658	0.0900594	0.127788	0.06668	0.292029	10.0596
Omy100103174	0.0462628	0.0400353	0.0397392	1.44209	0	0.0568097	0.0222271	0	0.0794954	0.042821	0.143359	0.0194497	0	0.143359	10.0593
Omy200142545	0.114968	0.0824005	0.0162134	1.28309	0.0733136	0.0781439	0.0547449	0.0134846	0	0.0352192	0.0674383	0.127587	0.0333583	0.127587	10.0566
Omy100082627	0.0768987	0.0665472	0.13211	3.21008	0.0368149	0.126088	0.0369461	0.0272522	0.231289	0.320255	0.203564	0.289986	0.0334939	0.320255	10.0235
Omy200078690	0	0	0	5.4329	0.542694	0	0	0	0	0	0	0.058669	0	0.542694	10.011
Omy100101200	0.0664454	0.0763036	0	1.06386	0.10657	0	0.0211814	0	0.0946675	0.081664	0	0.0556039	0.0194482	0.10657	9.98269
Omy100121322	0.0951948	0.0544005	0.0539982	0.9484	0	0	0	0	0	0	0	0	0	0.0951948	9.96273
Omy200092890	0.180148	0.0621299	0	1.79202	0.0346251	0	0.102792	0	0.0306483	0	0	0.0300366	0	0.180148	9.94747
Omy200119403	1.59463	3.34076	1.92241	52.2544	1.56125	3.51696	2.85205	0.521024	0.795868	0.893175	5.26867	1.35891	2.53674	5.26867	9.91795
Omy100015207	3.99731	0.895362	0.0849247	39.4401	0.0573932	0.00819209	0.515719	0.0282954	0.0341928	0.165604	1.65577	0.0834041	0.0260012	3.99731	9.86664
Omy200170084	0	0	0	2.89488	0	0	0.0530427	0	0	0	0.294301	0	0.0970508	0.294301	9.83644
Omy200081370	0.147577	0.0630913	0.0634287	3.82948	0.212175	0.120301	0.210818	0	0.0628568	0.0677281	0.389548	0.122831	0.319923	0.389548	9.83059
Omy200059697	0.115706	0.0498866	0.396142	3.88513	0	0.0473286	0	0	0	0.24001	0.153256	0	0	0.396142	9.80744
Omy300042998	2.97688	12.5892	1.61485	122.899	4.63856	0.627772	3.88683	0.220181	1.47355	1.43453	9.37579	1.00459	4.60127	12.5892	9.7622
Omy200061337	0.0883213	0.0570091	0.0376636	0.860129	0.0209913	0	0	0	0	0	0	0	0	0.0883213	9.73863
Omy100124118	0.143013	0.327425	0.0136486	3.1877	0.0454699	0.0775099	0.0604714	0	0.0270511	0.0875884	0.0840022	0.0661977	0.05546	0.327425	9.73566
Omy200030274	0.372437	0.274125	0	3.61423	0	0	0.101489	0	0	0	0	0	0.0927204	0.372437	9.70427
Omy100065951	0.0420992	0.216684	0	2.10176	0.0200114	0.0343182	0	0.0148134	0.107739	0.0193208	0	0	0	0.216684	9.69967
Omy200082156	0.384223	0	0.0546807	3.71399	0	0.182696	0.213842	0	0.0273075	0.0883449	0.112461	0.0533628	0.139698	0.384223	9.66623
Omy100139589	0	0	0.0545085	1.05384	0	0	0	0	0.10904	0	0	0	0	0.10904	9.66468
Omy200096496	0.249748	0.700812	0.179397	6.72741	0.0378392	0.0106963	0.614449	0.01856	0.291997	0.0967197	0.266532	0	0.378226	0.700812	9.59946
Omy100128160	0	0.0721013	0.0358908	1.12611	0.0396935	0	0.0397275	0.117776	0	0.076743	0	0.0695034	0.0726882	0.117776	9.56146
Omy100110345	0.664517	0.595587	1.03879	17.243	0.767831	1.80715	0.633819	0.0781954	0.378497	0.407619	1.53648	0.899631	0.507193	1.80715	9.54157
Omy100039783	1.2616	3.14056	0.151148	29.441	0.190837	0.668103	0.865457	0.0156543	0.699235	0.0407174	1.30631	0.774513	0.231396	3.14056	9.37446
Omy200225263	0.105619	0	0.0900571	0.98623	0.0339627	0	0.0336692	0	0	0	0.0312502	0.0292835	0.0309142	0.105619	9.33759
Omy100069100	2.41956	0.519721	4.06887	37.9592	0.892986	0.591769	3.21136	0.93852	2.18224	0.85777	1.23176	1.88445	3.98692	4.06887	9.32919
Omy300106204	1.26609	10.9492	12.2044	113.089	2.25398	0.0984605	0.921272	1.19283	5.82178	0.0554322	0.743246	0.201369	0.210277	12.2044	9.26628
Omy300054771	10.1006	2.61889	5.12123	93.449	6.00921	6.04992	6.48355	1.54158	2.44289	4.07488	5.82343	3.97206	9.11271	10.1006	9.25182
Omy100122818	1.09249	0.0586556	0.0291109	10.0718	0	0	0.0650417	0	0.0291171	0.0156646	0.0600649	0	0	1.09249	9.21912
Omy100145756	0.246459	0	0	2.25613	0	0	0.156548	0	0.0175452	0	0	0.0170425	0	0.246459	9.15416
Omy200105292	5.26231	0.735487	0.042944	47.8186	0.084212	0.0205228	1.79904	0.0355081	0.289919	0.185097	1.39556	0.345845	0.054717	5.26231	9.08699
Omy300100932	0.610216	0.275171	0.409458	10.4645	0.459385	0.835612	0.519436	0.045119	0.191539	0.147266	1.15409	0.640354	0.503693	1.15409	9.06734
Omy300017736	0.381568	0.945675	5.52652	163.813	0.527027	18.1989	0.3229	0.0298124	0.144552	0.389323	0.746438	0.951472	0	18.1989	9.00126
Omy200162902	0.0476894	0.450337	0	4.0477	0	0	0	0.01685	0	0	0	0.0795064	0	0.450337	8.98815
Omy300046909	0	0	0.13663	1.22768	0	0	0	0	0	0	0.0468066	0.0891257	0	0.13663	8.98543
Omy100091990	0	0.0929886	3.00087	26.9569	0	0	0.0514868	0.152637	0	0	1.09537	0	0	3.00087	8.98301
Omy200094749	0.0980282	0	0	0.880292	0	0	0	0	0	0	0	0	0	0.0980282	8.97999
Omy100152725	0.032082	0.0729895	0.0450669	0.699368	0.0203137	0.0779277	0.0708329	0.0299834	0.036207	0.00974632	0.0651006	0.00881109	0.0647593	0.0779277	8.97458
Omy200086073	1.82754	0.268424	1.7856	37.9928	0.810779	0.835843	4.29159	0.87995	1.25562	1.27071	1.37366	0.928549	2.95133	4.29159	8.85285
Omy100198131	2.8861	0.145903	0.580437	81.5245	1.29841	0.346253	9.2218	0	0.10859	1.87276	2.24064	1.16611	8.3117	9.2218	8.84041
Omy200143335	0.202562	0.0669701	0.0799014	1.78859	0.0595849	0.076169	0.118702	0	0.013266	0	0	0.0388462	0.0134695	0.202562	8.82985
Omy300046468	1.0738	4.32716	3.16743	46.0189	2.11495	3.72862	1.63795	0.931296	2.88021	0.95923	2.26893	5.21259	0.828212	5.21259	8.82841
Omy100192104	0	0	0	1.74366	0	0.045816	0	0	0	0	0.198381	0	0	0.198381	8.78946
Omy200137110	1.24513	0.122699	0.0348218	10.9278	0.0390539	0.0665648	0.136179	0	0.01739	0.168874	0.467013	0.0170429	0.0531965	1.24513	8.77643
Omy200072960	0	0.118117	0.0296144	1.0316	0.0655043	0.0281646	0	0	0	0.0633228	0.0907441	0.0573491	0	0.118117	8.73368
Omy200091927	0.0556845	0.0477401	0.0475284	0.882596	0	0.0452016	0	0	0	0.101627	0	0	0	0.101627	8.68466
Omy100028947	0.0243916	0	0	2.7241	0	0.220227	0.023438	0	0.314378	0.0903078	0	0	0	0.314378	8.66503
Omy100133999	0	0.302347	0	2.57785	0	0	0	0	0	0.0538301	0.155137	0	0	0.302347	8.52612
Omy300056906	0.278606	0.0397028	0.159036	2.78657	0.0882884	0.265291	0	0	0	0	0.327376	0.154593	0	0.327376	8.51183
Omy100190580	0.0478963	0.0409897	0.0408601	0.715643	0.0607548	0.0518605	0.0303511	0	0	0.0439317	0.0840861	0.079461	0.0137761	0.0840861	8.51084
Omy100101788	0.0331757	0	0	4.04498	0	0	0	0	0.477754	0.0605473	0	0	0	0.477754	8.46665
Omy100120714	0.551113	0.675789	2.61662	22.1261	0.45047	0.320384	0.224506	0	0.201376	0.578069	1.45104	0.78555	0.409901	2.61662	8.45599
Omy200193580	0.198468	0.400241	0.056111	3.3748	0	0.0539011	0.0630966	0	0	0	0	0	0.0573556	0.400241	8.4319
Omy100157365	0	0	0	8.35302	0	0	0	0.11357	0	0	0.994632	0.0672248	0	0.994632	8.3981
Omy100217452	0.0364306	0.0155746	0.0308258	0.67375	0.0521639	0	0.0520889	0	0.0310774	0.0334803	0.0802387	0.0152071	0.0472643	0.0802387	8.39682
Omy100089494	0.960286	0.15743	0.311915	14.2732	0.175794	0.559769	1.70188	0.0322351	0.351839	0.294725	0.241301	0.228518	1.23476	1.70188	8.38672
Omy100099011	0.108368	0	0.253984	2.59727	0.0260728	0.0883384	0.309752	0	0	0.074725	0.047675	0.203011	0.188659	0.309752	8.38502
Omy100199114	2.95791	0.37258	0.610119	77.5584	1.00946	0.199708	8.31133	0.0531468	0.273165	1.1601	3.3316	1.16017	9.36286	9.36286	8.28362
Omy200189233	0.167011	0.503306	0.211975	4.16829	0.159751	0.0682674	0.159125	0.0590098	0.14247	0.153678	0.147892	0.139007	0.145376	0.503306	8.28182
Omy200219953	0	0	0	1.14589	0	0	0	0	0	0.138719	0	0	0	0.138719	8.26048
Omy300046276	0.479715	0.617181	0.102908	11.2379	0.459449	1.36541	0.28508	0.042299	0.306229	0.330201	0.42134	0.199284	0.207752	1.36541	8.23047
Omy100095511	0.185477	0.120186	0.119178	1.93529	0.111269	0.133409	0.177925	0.0164329	0.119518	0.235977	0.143952	0.0777414	0.142152	0.235977	8.20118
Omy100069635	0.112443	0.43528	0.0399425	3.56876	0.0270854	0.206502	0.0536543	0.0132314	0.0400255	0.0517297	0.322187	0.0313281	0.0653287	0.43528	8.19878

## Sheet: H kidney
Feature ID	Brain - Means	Testis - Means	Gill - Means	kidney - Means	Head kidney - Means	spleen - Means	skin - Means	W muscle - Means	R muscle - Means	stomach - Means	intestine - Means	fat - Means	liver - Means	max	Head kidney/max
Omy100102651	0	0	0	0	3.42827	0	0	0	0	0	0	0	0	0	#DIV/0!
Omy300022414	0	0.189824	0.188608	0	14.2023	0	0	0	0	0	0.129379	0	0.0644046	0.189824	74.8182
Omy100097220	0	0.0486342	0	0.0565248	5.6583	0	0	0	0	0	0	0.0942222	0	0.0942222	60.0527
Omy100041077	0.0697314	0.0301042	0	0.0350876	3.83384	0.0283398	0	0	0	0	0	0.0582153	0.030156	0.0697314	54.9801
Omy100102652	0	0	0.015037	0	1.38809	0	0.0332889	0	0	0	0	0	0.0304539	0.0332889	41.6982
Omy100156973	0	0	0	0	39.8512	0.0586573	0	0	0	0	0	1.13793	0	1.13793	35.0206
Omy100074850	0.156694	0.302767	0.199934	0.664737	20.6787	0.127549	0.0746473	0.0552501	0.668345	0	0.310431	0.521876	0.272791	0.668345	30.9402
Omy200132715	0	0	0	0.0356513	1.10084	0	0	0	0	0	0	0.0298546	0	0.0356513	30.8781
Omy100118539	0	0	0	0	0.987971	0	0.0333627	0	0	0	0	0.0291446	0	0.0333627	29.6131
Omy200099485	0	0	0.019445	0	0.549944	0	0	0	0	0	0	0	0	0.019445	28.282
Omy300016798	0	0	0	0	2.86594	0	0	0	0	0	0	0.103934	0	0.103934	27.5746
Omy200081245	0	0	0.224378	0	19.7495	0	0.0834473	0.12336	0.149436	0.723536	0	0.654968	0	0.723536	27.2959
Omy100137558	0.0227742	0	0	0	6.03597	0	0.0217281	0	0	0	0	0.227408	0	0.227408	26.5425
Omy100117716	0.307307	0.0310514	0	0	8.05343	0	0	0	0.0462644	0	0	0.24054	0	0.307307	26.2065
Omy100122908	0	0	0	0	1.82206	0	0	0	0	0	0.0779663	0	0	0.0779663	23.3698
Omy100089554	0.0312663	0.0537299	0.0535429	0.0936709	4.65066	0.140218	0.0297899	0	0.173349	0.0718178	0.110218	0.208189	0	0.208189	22.3387
Omy200220136	0.276027	0.238421	0.0945707	0.110733	18.5541	0.0453251	0.0528955	0.508351	0.851184	0.407746	0.14666	0.784056	0	0.851184	21.798
Omy200149924	0.145982	0	0	0	3.17851	0	0.0277407	0	0	0	0	0.145745	0	0.145982	21.7733
Omy100075948	0.396935	0.170656	0.395453	0.663252	15.4156	0.702893	0.18946	0	0.112978	0.304791	0.116695	0.718024	0.230892	0.718024	21.4695
Omy100067545	0	0	0	0	0.969526	0.0434727	0	0	0.0454931	0	0	0	0	0.0454931	21.3115
Omy100131952	0.186592	0	0	0	16.2241	0	0.0592603	0	0.0265289	0	0.0273629	0.802641	0.121902	0.802641	20.2133
Omy100123580	0.0833605	0	0.141483	0.165671	7.75867	0.384092	0.0528955	0	0.118272	0	0.340849	0.299737	0	0.384092	20.2
Omy100142111	0.0501652	0.086207	0.0643458	0.175533	5.06047	0	0	0.0353764	0.256763	0.0230802	0.176557	0.250522	0.174667	0.256763	19.7087
Omy100176633	0.0563662	0.0240974	0	0	26.6345	0.735172	0.0268886	0.0198335	0.504913	0.155405	0	1.38392	0	1.38392	19.2458
Omy100099013	0.036624	0	0	0.0726313	35.9694	0	0.0692963	0	0.0309778	0	0.127988	1.87659	0.189927	1.87659	19.1674
Omy200041022	0.091335	0.0193856	0.193368	0	15.3371	0	0.0647764	0	0.541436	0.812332	0.55857	0.774905	0.0392197	0.812332	18.8803
Omy100218120	0.0539999	0.540109	0.137718	0.233127	27.0532	0.234214	0.0513283	0.341889	1.23321	0.453826	0.142304	1.44225	0.0391277	1.44225	18.7577
Omy300000189	0	0	0	0.0461177	6.31064	0	0.177373	0.0983938	0.198342	0.0428254	0.0819004	0.348044	0	0.348044	18.1317
Omy100126174	0.260988	0.0563364	0.333009	0.0646538	36.1263	0.372773	0.0620822	0	0.0557384	0.359779	0.459274	2.00951	0.45436	2.00951	17.9777
Omy200190567	0.0531595	0.0460036	0.206025	0.0265268	18.6708	0.152694	0.204118	0	0.890659	0.123104	0	1.04662	0	1.04662	17.8392
Omy100214262	0	0	0	0	1.46073	0	0	0	0	0	0	0.081987	0	0.081987	17.8166
Omy200131162	0.361773	0.10895	0.309011	0.795661	26.3188	0.915036	0.0861641	0.0382691	0.108114	0.166356	0.747858	1.49133	0.0784825	1.49133	17.6478
Omy100071403	0.195236	0.126244	0.188482	0.244146	7.15589	0.338856	0	0.0172764	0.0417702	0.0224962	0.107142	0.407343	0.0214165	0.407343	17.5673
Omy100077904	0	0	0	0	8.67312	0	0	0	0	0.0547801	0	0.496443	0	0.496443	17.4705
Omy200082449	0	0	0	0	1.73811	0.0985616	0	0	0	0	0.0352678	0.10063	0	0.10063	17.2724
Omy200156873	0.215407	0	0.184795	0.0435415	39.8961	0.246988	0	0	0	0	0.342864	2.34063	0.113224	2.34063	17.045
Omy200080233	0	0	0	0	2.19267	0	0	0.01206	0.131006	0	0.0151126	0.0284093	0	0.131006	16.7371
Omy100075625	0.124047	0.0534827	0.0263343	0.0934804	79.0742	0.101335	0.266675	3.31366	4.75213	0.0572757	0	2.79762	0	4.75213	16.6397
Omy300034564	1.01236	0.701259	0.330495	0.658441	19.345	0.412041	0.222226	0.0273566	0.431236	0.428613	0.376459	1.16419	0.034053	1.16419	16.6167
Omy100068245	0	0	0	0	23.8558	0	0.0623666	0	0	0	0	1.44368	0	1.44368	16.5243
Omy100081446	0.346924	0.165898	0.196893	0.153504	6.97356	0.314475	0.18383	0	0.427863	0	0.203225	0.353101	0.302436	0.427863	16.2986
Omy200128532	0.164974	0.707369	0.211609	0.0817371	15.4715	0.672413	0.23567	0	0.211199	0	0	0.961598	0.0713447	0.961598	16.0893
Omy100081185	0	0.0463707	0	0.0267385	1.9876	0.0220598	0	0	0.0229862	0.123962	0.11856	0	0	0.123962	16.0339
Omy100063305	0	0.0460036	0.0230117	0.0534674	0.84486	0.0436448	0	0	0	0	0	0.0445629	0	0.0534674	15.8014
Omy200073273	0	0	0	0	21.79	0	0	0.0274701	0.29831	0	0.0339841	1.39077	0	1.39077	15.6675
Omy100101094	0	0	0.144043	0	15.1733	0	0	0.0719793	0.900236	0.969858	0.419011	0.906637	0.0592726	0.969858	15.6449
Omy300025652	0.0703356	0.120869	0.149733	0.105088	3.86624	0.114671	0.0335525	0.0496006	0.150044	0.0969191	0.247546	0.175626	0.153256	0.247546	15.6182
Omy200126533	0.0938657	0	0	0	12.4177	0	0.0299224	0	0.0802255	0.0576462	0	0.808988	0.109201	0.808988	15.3496
Omy100043948	0.0925256	0.0201155	0.198696	0	55.9242	0	0.111015	0	0.516776	2.52682	1.24976	3.66337	0.101784	3.66337	15.2658
Omy100132721	0.101785	0.0144705	0	0.0338017	76.0256	0	0.177395	0	0.0288743	0	0	5.02872	0.147504	5.02872	15.1183
Omy300100155	3.25252	1.24221	2.90642	8.40592	126.833	2.73597	1.42659	0.21847	5.90218	1.32865	1.49834	8.07937	0.179778	8.40592	15.0885
Omy300028179	0.125841	0	0.0802835	0.315632	17.3268	0.17974	0.0600303	0.0222316	0.134149	0.115722	0.0832208	1.15182	0.0551184	1.15182	15.0429
Omy100206289	0.119432	0.0861387	0.15302	0.0599304	2.29094	0.0487478	0	0	0.0340415	0.146695	0.0174432	0.0830855	0	0.15302	14.9715
Omy300100275	0.0875976	0.0761766	0.149304	0	15.1892	0.144252	0.0841729	0	0.075368	0.243343	0.156251	1.02894	0.0763078	1.02894	14.762
Omy100115405	0.0670804	0	0	0	0.978608	0.0273411	0	0	0	0	0.0295112	0.0279162	0	0.0670804	14.5886
Omy100033793	0.1134	0.0328717	0.227033	0.494542	1065.51	0	0.253864	0.187989	0.0648616	2.51904	0.100708	73.5885	0.132979	73.5885	14.4793
Omy100064268	0.0417564	0	0	0	0.603659	0	0	0	0	0.0386499	0	0.0348974	0	0.0417564	14.4567
Omy100045972	0.181177	0.312107	0.153912	0.134647	4.50955	0	0.215603	0.0320075	0	0.29154	0.0797066	0.187924	0.0396778	0.312107	14.4487
Omy200108254	0	0	0	0.0797801	4.2001	0.292962	0.0381098	0	0.0341233	0.110083	0	0.232424	0	0.292962	14.3367
Omy300000023	0.14092	0.0243004	0.0238141	0.0562112	210.538	0	0.402262	0	0.0240425	0.129357	0.123975	14.7104	0.171332	14.7104	14.3122
Omy300055895	0.734817	0.405253	0.446489	0.57801	28.2798	0.299321	0.699409	0.147905	0.760583	0.096375	1.10783	2.00672	0.821546	2.00672	14.0925
Omy100089165	0.0196817	0.0338222	0.041899	0.0492132	3.45431	0.064176	0.0375047	0.027759	0.16792	0.0542635	0.103905	0.245722	0.0513964	0.245722	14.0578
Omy200094646	5.99783	1.81192	3.22272	6.38416	94.7317	4.71342	3.54842	0.430685	3.2253	3.88273	5.52153	6.84687	2.56449	6.84687	13.8358
Omy200220217	1.06137	0.22786	0.952882	0.906472	34.0911	2.23754	0.306524	0.0801472	0.500641	0.208709	1.58127	2.47329	0.0329538	2.47329	13.7837
Omy200226574	0.481112	0	0.316309	0.518269	8.85613	0.0906418	0.141122	0	0.189527	0.646617	0.0323718	0.616399	0.0324374	0.646617	13.6961
Omy100082790	0.214598	0	0.122307	0.0355253	2.91553	0	0.102429	0	0.122333	0.164699	0.126179	0.0299305	0	0.214598	13.586
Omy100004029	0.217694	0.033904	0.0927068	0.0884957	26.2358	0.0564044	0.160108	0.0209063	0.0337907	0.0635363	0.104411	1.94299	0.180161	1.94299	13.5028
Omy100095448	0.107241	0.0612842	0.486648	0.0712272	10.5747	0.232567	0	0	0.425908	0.196728	0.78466	0.771564	0	0.78466	13.4769
Omy100082181	0.0380563	0	0.0964299	0.150943	2.89159	0.215534	0	0	0.0967503	0.0694546	0.0664964	0.0944494	0.0331018	0.215534	13.4159
Omy100210440	0	0	0	0	6.64602	0	0	0	0	0	0	0.495672	0	0.495672	13.4081
Omy200089266	0.0297599	0.103267	1.33051	0.0904917	21.3508	0	0	0.042274	0.076598	0.633452	0.342675	1.59663	0	1.59663	13.3724
Omy200064776	0	0	0.0150746	0.0176535	62.1441	0.0290454	0	0	0.167153	0.0327045	0	4.70113	0	4.70113	13.219
Omy100156715	0.0206848	0.0177731	0.0176416	0	0.751857	0	0	0.0145869	0.0264806	0.0570292	0.0182001	0.0257985	0.0180053	0.0570292	13.1837
Omy300061388	6.16348	19.1468	1.81641	3.99364	819.867	20.4643	5.04796	9.98723	4.53425	3.42088	1.93501	62.9481	1.52246	62.9481	13.0245
Omy100075105	0.730064	0.0320408	3.97892	0.336511	2476.79	0.0153176	4.30263	0.171633	191.416	53.9213	0.362902	113.981	0.0326191	191.416	12.9393
Omy200059074	0.190681	0.127442	0.0723362	0.338139	19.2277	0.241885	0.161564	0	0.0904651	0.155892	0.242894	1.50036	0.350563	1.50036	12.8154
Omy200008308	0.0399284	0	0.352818	0	20.8634	0.0217506	0.0762669	0.668075	0.773924	1.63063	0.023477	0.88853	0	1.63063	12.7947
Omy100112205	0.110149	0.0542252	0.0541689	0.189288	5.12826	0.180498	0.0753252	0.223067	0.404872	0.0290702	0.0560213	0.328898	0.0961071	0.404872	12.6664
Omy100121314	0	0	0	0	6.9414	0	0	0	0	0.0758071	0	0.549246	0	0.549246	12.6381
Omy100140361	0.0248066	0.0639439	0.0318189	0.0247728	0.806909	0.0404434	0	0	0.042323	0	0	0.0515864	0.0215932	0.0639439	12.619
Omy100218450	0.636132	0.198815	0.678445	0.25935	14.7309	0.624459	0.330453	0.0509818	1.02323	0.624358	0.356395	1.1791	0.0250011	1.1791	12.4933
Omy200145987	0	0.0600185	0.0295524	0	3.30796	0.227764	0	0.049361	0.268185	0	0.0614605	0.145082	0	0.268185	12.3346
Omy100110086	0	0	0.0498744	0.0728847	12.124	0	0	0	0.0623034	0	0.0514533	0.985431	0	0.985431	12.3033
Omy100110093	0.124873	0.0539096	0.0528307	0.186571	3.34592	0.254336	0.178384	0.0878779	0.266385	0	0	0.0518092	0.272088	0.272088	12.2972
Omy100116163	0.114968	0	0	0.172661	4.07092	0	0.109539	0	0	0	0	0.33477	0.100075	0.33477	12.1603
Omy100120432	0.336515	0	0.114802	0.0672111	6.47012	0	0.0641249	0	0	0	0.0592182	0.532083	0	0.532083	12.16
Omy200077071	0	0.0749223	0.0496598	0	7.49049	0.0474645	0.221907	0.20522	0.620915	0	0	0.266472	0	0.620915	12.0636
Omy100138829	0.316918	0.128728	0.0284411	0	3.80915	0	0.0158649	0	0	0	0	0.222214	0	0.316918	12.0193
Omy300054928	0	0.0283505	0.252256	0	18.0325	0	0.031242	0	0	0	0	1.50368	0	1.50368	11.9922
Omy200127953	0	0	0.0290715	0	0.679144	0.0551379	0	0	0.0577004	0	0	0	0	0.0577004	11.7702
Omy100101381	0	0	0	0	0.954381	0.0812843	0	0	0	0	0	0	0	0.0812843	11.7413
Omy100081393	0	0.0697415	0.103566	0.0810566	1.98194	0	0.0387195	0	0	0	0	0.168996	0.0706529	0.168996	11.7277
Omy100093129	0.184952	0	0.0225344	0.0922475	2.55259	0	0.02514	0	0	0.024282	0	0.219913	0.022999	0.219913	11.6073
Omy100139988	0.0451431	0.0192993	0	0.0454304	1.57676	0.0735989	0.0215348	0.0159504	0	0.0207696	0	0.131565	0.137408	0.137408	11.475
Omy300031899	3.82565	1.55169	1.11871	2.5419	352.931	2.33872	2.86804	0.42429	18.6684	12.9522	3.05441	30.8539	1.01824	30.8539	11.4388
Omy300095981	0	0	0	0.0536688	37.2839	0	0	0	0	0	0	3.26334	0	3.26334	11.4251
Omy100107532	3.11684	0.34143	0.678828	0.730372	35.576	1.43245	0.478305	0.088453	0.499573	0.365257	2.00619	2.05415	0.255165	3.11684	11.4141
Omy200109272	0	0	0.0325189	0	4.48124	0	0.109801	0.0271579	0.393412	0.282642	0.20289	0.127949	0.0669062	0.393412	11.3907
Omy300076865	1.00418	11.1513	3.11835	4.19933	439.472	1.96776	2.09511	0.370737	7.40106	32.223	4.05888	38.7718	0.374486	38.7718	11.3348
Omy100088610	0.31283	0.0820299	0.0148108	0.364182	71.649	0.530832	0.5047	0	0	0.0159594	0.0534298	6.33777	0.408329	6.33777	11.3051
Omy200069718	0.248598	0.106802	0.26503	0.433493	27.4125	0.151988	0.414424	0.0437371	2.43857	0.799417	0.164402	1.88738	0.593364	2.43857	11.2412
Omy100107633	0.0237029	0	0.0202	0.071336	2.00948	0	0	0	0	0.065791	0.0631499	0.178768	0	0.178768	11.2407
Omy200095494	0.368942	0.0530928	0	0.246576	8.58592	0.0502696	0.058666	0	0.0525292	0	0.054451	0.768163	0.10705	0.768163	11.1772
Omy100068848	0.366635	0.871647	0.634504	0.819991	35.5219	0.968692	0.488057	0.136368	0.494458	0.444035	0.824643	3.1844	0.176579	3.1844	11.155
Omy100192044	0.0674147	0	0	0	1.03096	0	0	0	0.0575087	0.0928942	0	0	0	0.0928942	11.0982
Omy100111964	0.235193	0	0	0.0465447	2.60649	0.153161	0	0	0.0801395	0.172672	0.124253	0.0781913	0	0.235193	11.0823
Omy300107967	0.642945	0.42102	0.652786	2.65886	109.938	4.96483	0.641539	0.431667	0.339377	0.33753	9.93579	9.42572	0.159848	9.93579	11.0648
Omy200069844	0	0	0	0	0.667582	0	0.0603361	0	0.0541707	0	0	0	0	0.0603361	11.0644
Omy300019736	0	0	0	0	0.743408	0.0576006	0.0672214	0	0.0600195	0	0	0.0584653	0	0.0672214	11.0591
Omy100171882	0.413149	0.230493	1.76085	1.99946	21.8402	0.891902	0.255711	0.130985	0.563553	0.0758842	1.9977	1.75219	0.251562	1.99946	10.9231
Omy200067439	0.12212	0.188706	0.124478	0.194471	2.09705	0.119174	0.0464751	0.0171636	0.0831629	0.0448283	0.129032	0.182389	0.0635544	0.194471	10.7834
Omy200206093	1.07328	0.122784	0.243753	0.286515	14.759	0.349465	0.340289	0.0502822	0.243632	0.0655818	1.38469	1.3076	0	1.38469	10.6587
Omy100199165	0.0757158	0.0650573	0.0108476	0.252237	10.2481	0.144017	0.120234	0.0177982	0	0.0927789	0.0888273	0.966241	0	0.966241	10.6062
Omy200211292	0	0	0.139276	0.0805905	1.47715	0	0	0	0	0	0	0.0676927	0	0.139276	10.6059
Omy200125386	1.65028	1.32696	2.335	5.64695	108.075	6.0674	0.869409	0.321897	0.838383	0.742192	2.80998	10.2273	0.428607	10.2273	10.5674
Omy200102116	0.0764287	0	0	0.267431	5.91894	0.560545	0	0.0538974	0.0326453	0.140567	0	0.222356	0.166956	0.560545	10.5593
Omy200068682	0.0419635	0.321689	0	0	8.05185	0	0.158798	0	0	0.191512	0	0.763178	0.145078	0.763178	10.5504
Omy200211289	0	0	0	0.0919009	0.968827	0	0	0	0	0	0	0	0	0.0919009	10.5421
Omy100190539	0	0	0	0	33.4676	0	0.0665778	0	3.22242	0	0	1.97977	0	3.22242	10.3859
Omy100086079	0.0363327	0	0.0156159	0	0.625561	0.059235	0	0	0	0	0.0319683	0.060481	0	0.060481	10.3431
Omy100182490	5.65625	1.72251	3.75728	4.43254	71.422	5.25448	2.09906	1.06637	3.89933	5.16882	6.91619	4.81504	1.25998	6.91619	10.3268
Omy200149157	0	0	0	0	0.842182	0.04007	0	0	0.0628066	0	0	0.0815909	0	0.0815909	10.322
Omy100135195	0.131193	0.0801948	0.222852	0.262098	5.61816	0.289266	0.0178267	0.0527063	0	0.0171503	0.18095	0.544457	0.0486899	0.544457	10.3188
Omy200129395	0.693706	0.0768925	0.0763239	0	7.14838	0.346564	0	0	0.0763401	0	0.236472	0.335293	0	0.693706	10.3046
Omy300086453	0	0	0	0	14.7864	0	0.0698909	0	1.43739	0	0	1.03634	0	1.43739	10.2869
Omy100066557	0.519475	0.0263773	0.104522	0.199151	6.59147	0.262724	0.131641	0.0650804	0.641619	0.0987972	0.378327	0.306614	0	0.641619	10.2732
Omy100065177	0.0233239	0	0.129223	0.419619	4.30557	0.0190131	0	0.024621	0.218836	0.0428702	0	0.155245	0	0.419619	10.2607
Omy300097644	6.70962	3.93549	3.67084	9.46247	215.467	8.07731	3.08446	0.556685	5.48935	3.99084	7.12198	21.0623	2.09469	21.0623	10.23
Omy200065416	2.74249	0.214403	1.91315	5.42816	20006.2	0.609515	7.31518	1.547	2.42433	24.4674	1.88717	1956.09	1.56069	1956.09	10.2276
Omy100008677	0.0544747	0.163708	0.186207	0.190612	2.44998	0	0.0259162	0	0.209083	0.125189	0.239655	0.203963	0.0235581	0.239655	10.2229
Omy300040607	0.818787	0.270471	7.69213	0	160.209	0.102741	0.360092	0.488751	0.64525	4.86513	1.22199	15.6802	0	15.6802	10.2172
Omy100149252	0.931411	0.147863	0.322515	0.275767	11.6721	0.196344	0.394072	0.0242447	0.0586948	0.348236	0.181877	1.14698	0.059977	1.14698	10.1763
Omy100149007	0.051594	0.0222153	0.0439692	0.0261472	0.64586	0.0636001	0.0247216	0	0	0.0476958	0.0457216	0.0215595	0	0.0636001	10.155
Omy100075260	0.378893	0	0	0	8.15292	0	0	0	0.341149	0.0580591	0	0.806029	0	0.806029	10.1149
Omy100083620	0	0	0	0.0169682	1.9115	0	0	0.048253	0.189921	0	0	0.0712197	0	0.189921	10.0647
Omy200169717	0.144942	0	0.031148	0.0723719	3.32824	0.0589062	0.172669	0	0.0309547	0.166463	0.222156	0.33203	0.0313407	0.33203	10.0239
Omy300095980	0.132312	0	0.0754093	0.294551	26.035	0.011978	0.154426	0.0311975	0.0628723	0.0406795	0.103396	2.59942	0.0385637	2.59942	10.0157
Omy200066068	0	0.275316	0	0.0857431	4.70366	0	0	0	0	0.471667	0.0373861	0.284752	0	0.471667	9.97242
Omy100091497	0.048545	0.0834228	0.0828059	0.0484788	3.01685	0.0989885	0	0	0.207059	0.0892833	0.149361	0.302977	0	0.302977	9.95735
Omy100112846	0.486093	0.0463707	0	0	4.79988	0.43993	0.128514	0	0.0460376	0.124024	0.308803	0.157146	0.0236379	0.486093	9.8744
Omy100171637	0.125555	0	0.0712199	0.0413731	1.23881	0	0	0.029383	0	0	0.0369729	0.0346461	0.0365755	0.125555	9.86661
Omy200078271	0	0	0	0	6.5242	0	0	0	0	0.6618	0	0.281862	0	0.6618	9.85827
Omy300023240	0.0543058	0	0	0.0541976	48.1321	0.312743	0.41718	4.89745	4.66726	0.0503285	0.0968671	2.36696	0	4.89745	9.82798
Omy100063844	0.201237	0.319298	0.292944	0.257374	16.971	0.23377	0.0820329	0	1.76028	0.395129	1.33639	0.763504	0.199585	1.76028	9.64108
Omy300054525	2.28181	0.209722	0.554934	2.03266	86.7732	0.863796	0.621162	0.114938	0.277681	0.748938	1.36099	9.01811	0.282844	9.01811	9.6221
Omy100180582	1.47102	0.0702331	0.313712	0.16294	17.454	0.13336	0.350459	0.115285	1.08074	0.131484	0.215531	1.81964	0.177878	1.81964	9.59204
Omy200132149	0.0558704	0.0802779	0.127621	0.445972	4.72547	0.273914	0	0.0263289	0	0.0514894	0.0818102	0.497107	0.0649981	0.497107	9.50593
Omy100106189	0.271343	0.065742	0.0474799	0.104078	6.4776	0.0340357	0.145864	0	0.0296897	0.140696	0.0306536	0.683415	0.00601879	0.683415	9.47829
Omy300022842	0.583397	0.187477	0.279381	0.252805	152.387	1.00807	0.727845	0.128171	0.745049	0.568188	1.31536	16.0992	0.126618	16.0992	9.46546
Omy100123316	0.233424	0	0.0442055	0.0517603	2.20637	0.232321	0.0246584	0.0365511	0.0442149	0	0.182419	0.04314	0	0.233424	9.45221
Omy100161675	0.0774099	0	0	0	6.61787	0	0.0731347	0.217039	0.262089	0.141277	0	0.703527	0	0.703527	9.4067
Omy100096265	0.0138927	0.0237055	0.105979	0.0275515	1.34589	0	0	0	0.0235352	0.126775	0.024275	0.0229631	0.144092	0.144092	9.34048
Omy100063041	0	0	0	0	0.853729	0	0	0	0.0223617	0	0	0.0217827	0.091401	0.091401	9.34048
Omy100226265	0.060633	0.060908	0.034475	0.110774	2.59055	0.148327	0.028898	0.0498699	0.0517479	0.00927551	0.222232	0.277436	0.00885243	0.277436	9.33747
Omy100066017	0	0.0547519	0	0	4.426	0	0	0	0	0.116408	0	0.474852	0	0.474852	9.3208
Omy200154943	0.237052	0.12979	0.0918126	0.194312	2.20366	0.140527	0.082128	0	0.0918992	0.0792712	0.189737	0.161262	0	0.237052	9.29609
Omy300075476	1.35734	0.530469	0.815971	1.54126	15.2536	0.779666	0.881474	0.108872	0.105303	0.680332	0.922213	1.64304	1.01938	1.64304	9.28376
Omy200172506	0.499167	0.64304	2.01748	1.36962	24.3886	2.64182	0.475094	0.0879248	0.319156	0.28646	1.64591	1.86826	0.243674	2.64182	9.23173
Omy300042672	0.041627	0	0.108117	0.0837361	1.64692	0.136509	0.0798912	0	0.178773	0.0384819	0.148503	0.0697906	0.0367266	0.178773	9.21233
Omy200084115	0.155907	0.0764709	0.019126	0	2.38392	0.0906351	0.0847968	0	0	0.20448	0.0980109	0.259153	0.154941	0.259153	9.19887
Omy100069050	0.0100386	0.0261043	0	0.0100186	1.16088	0	0.0192662	0	0	0.037167	0	0.126254	0	0.126254	9.19482
Omy100196591	0	0.11433	0.170675	0.0659257	2.54477	0	0	0	0.170183	0	0.0589142	0.277042	0.0575436	0.277042	9.18547
Omy100096414	0	0.176115	0.0173434	0.0409377	1.72483	0	0.0390579	0.0289086	0.10491	0.188369	0.144508	0.068136	0	0.188369	9.15666
Omy100210441	0.143096	0.0990255	0.0486401	0	8.27645	0.0938536	0.0274218	0	0.171734	0.0528949	0.0505787	0.909057	0.100712	0.909057	9.10443
Omy100069716	0	0.0318557	0	0	2.22525	0.0301618	0	0	0	0.0678129	0.032254	0.24585	0.06423	0.24585	9.05125
Omy100071356	0.0992485	0	0	0.033532	0.893184	0	0	0	0.0568477	0.0612432	0	0	0	0.0992485	8.99947
Omy100102600	0.758123	0.135922	0.350654	4.10284	78.1154	8.68285	0.752746	0.222894	0.404404	2.61436	0.444966	4.7091	0.880761	8.68285	8.99652
Omy100152673	0.835606	0	0	0	7.47397	0	0	0	0.167653	0	0	0.245365	0	0.835606	8.94436
Omy100082243	3.49985	0.574586	0.313036	1.19134	39.6471	1.78447	3.58452	0.175618	1.65497	1.79494	0.761377	3.67698	4.44946	4.44946	8.91054
Omy100102753	0.73088	0.0191273	0.360317	1.7276	15.3258	1.048	0.274415	0.0625527	0.41612	0.508789	0.585247	1.27374	0.309019	1.7276	8.87113
Omy100087144	0.037423	0.0320779	0.050995	0.0895653	0.793505	0.0487757	0.0142421	0.0263423	0.0255029	0	0.00653397	0	0	0.0895653	8.85952
Omy100003184	2.08498	0.504849	0.557038	0.369278	21.4567	0.884565	0.703321	0.244873	2.12929	1.01707	2.02731	2.42193	0.321751	2.42193	8.85936
Omy100075325	0	0	0	0.272789	2.40077	0	0.051902	0	0	0.100261	0	0.18133	0	0.272789	8.80084
Omy200006447	0.230262	0.255675	0.18002	0.564917	13.1414	0.35981	0.39306	0.0202835	0.212865	0.246862	0.498008	1.49336	0.375867	1.49336	8.79989
Omy100130590	0	0.0347318	0	0	0.908743	0	0	0.0285055	0.103447	0.0928945	0.0178972	0	0	0.103447	8.78463
Omy100076198	0.306693	0.293031	0.116346	0.374368	3.55474	0.361488	0.0649871	0.2165	0.407297	0.28204	0.239672	0.198612	0.0888694	0.407297	8.72764
Omy300026240	3.23493	1.51674	1.1899	4.18328	181.349	2.57796	3.43233	0.673903	1.94452	0.810638	2.19944	20.9913	2.81588	20.9913	8.63922
Omy100128716	3.34742	0.0990908	0.886408	6.68646	174.547	0.345356	2.82489	11.0779	20.2981	6.65235	0.643051	16.2769	0.0670332	20.2981	8.59918
Omy100101127	0.18746	0	0	0.374456	6.27379	0.732459	0	0	0.0958577	0.378433	0	0.467701	0.0975596	0.732459	8.56538
Omy100206943	0.766093	0.109549	0.936586	1.86132	61.4043	0.727817	0.851069	0.162035	7.1854	0.844345	1.19043	5.82059	1.44402	7.1854	8.54571
Omy300107926	0.0252923	0	0.02125	0.0252735	1.13006	0.040944	0.047791	0	0	0	0.132298	0.125289	0.0219996	0.132298	8.54182
Omy100134249	0.0578115	0.0748744	0.0737647	0.115465	1.07748	0.0471264	0	0	0.0492468	0.0796614	0.127004	0.120221	0	0.127004	8.48379
Omy100066074	0.139463	0.419114	0.0599413	0	13.0733	0	0.0665284	0	1.54678	0.833017	0.12271	0.464311	0.121397	1.54678	8.45193
Omy100107660	1.11831	0.0319915	6.46451	0.167462	984.144	0.0151319	6.08325	0.223207	118.281	51.3422	0.425672	76.8171	0.178562	118.281	8.32041
Omy200112448	0	0.0579248	0	0.0673227	4.77184	0	0.0642314	0	0.574924	0	0	0.364634	0	0.574924	8.29994
Omy100076059	0.59991	0.158476	0.746228	0.741414	6.989	0.526864	0.748862	0	0.63067	0.424903	0.569385	0.844753	0.804191	0.844753	8.27342
Omy200194955	0.624984	0.275813	0.561637	0.691598	5.71458	0.206463	0.0804446	0.0357888	0.547242	0.294719	0.520741	0.533853	0.249532	0.691598	8.26287
Omy200211288	0	0	0.114311	0	0.942114	0	0	0	0	0	0	0	0	0.114311	8.24168
Omy100063890	0.297111	0.0513801	0	0	3.18683	0.388067	0.0566204	0	0	0	0.261457	0.297173	0.103597	0.388067	8.21207
Omy200162389	1.43377	0.326441	0.17981	1.09309	35.39	0.824624	0.922615	0.11863	0.969299	1.97314	0.557295	4.31004	0.623677	4.31004	8.21107
Omy200104395	1.02391	0.0320209	6.78352	0.278688	985.569	0.0304664	5.14873	0.197131	120.33	49.1643	0.508775	76.8361	0.0648787	120.33	8.19055
Omy200001140	1.40428	0	0	0	11.4851	0	0.802962	0	0.0599814	0.58067	0.123559	0.700932	0	1.40428	8.17864
Omy200124459	0	0	0	0.0682294	1.6667	0	0.0650965	0	0.20395	0.188448	0.090366	0.0568664	0	0.20395	8.17208
Omy300020081	23.2383	5.56542	12.757	19.7944	266.813	32.6996	17.3374	2.01574	32.1015	11.2075	13.0753	19.9822	31.7538	32.6996	8.15952
Omy100127160	0.582812	0	0.36478	0.542444	13.3632	0.347997	0.332851	0.191583	0.728057	1.64031	0.817126	0.710646	0.134232	1.64031	8.14676
Omy200074754	0	0.249189	0	0.0867462	2.02859	0.189315	0.221272	0	0	0.16014	0.0764639	0.169208	0.0505386	0.249189	8.14076
Omy100079146	1.51679	0.434731	0.279336	0.118851	12.2944	0.0485084	0.056697	0	0.329994	0.273439	0.261793	1.41165	0	1.51679	8.10555
Omy200107384	0.260004	0.164135	0.0741391	0.0868071	28.523	0.3679	0.231586	1.01598	3.52472	0.271174	0.0764636	2.80276	0.0152059	3.52472	8.09227
Omy100001130	0.0544966	0.418221	0.692621	0	6.16159	0.264916	0	0.0380804	0.138546	0.0995834	0.286279	0.765239	0	0.765239	8.05185
Omy200225384	0	0	0.262219	0.153912	2.40201	0.0835422	0	0	0.0437743	0	0	0.298419	0	0.298419	8.04913
Omy200170161	0.131979	0	0	0.0985945	1.26165	0	0.157057	0	0	0.0303608	0.0580627	0.0823035	0.0578071	0.157057	8.03309

## Sheet: Spleen
Feature ID	Brain - Means	Testis - Means	Gill - Means	kidney - Means	Head kidney - Means	spleen - Means	skin - Means	W muscle - Means	R muscle - Means	stomach - Means	intestine - Means	fat - Means	liver - Means	max	Spleen/max
Omy100112115	0.428324	0	0	0	0.409705	16.6723	0	0	0	0	0	0.22295	0.186419	0.428324	38.9245
Omy200136095	0.17053	0.0139595	0.0277125	0.0162243	0.256462	88.8984	0.379254	0.0572849	0.0138592	0.0671792	0.0428846	3.30609	0	3.30609	26.8893
Omy200223484	0	0.0324909	0	0	0	0.650235	0	0	0	0	0	0	0	0.0324909	20.0129
Omy200136536	0	0	0	0.0392711	0.0375549	1.17707	0	0	0	0	0	0.0649589	0	0.0649589	18.1203
Omy100016273	0.11432	0	0.097501	0.171688	0.109351	3.95994	0	0	0	0	0	0.238022	0	0.238022	16.6368
Omy200203076	0.149775	0.0324456	0.0953887	0.0378166	0.0357241	2.57328	0.107361	0.0265544	0.0320104	0.0690687	0.0657027	0.156288	0	0.156288	16.465
Omy100134264	0.117125	0	0.125063	0.234382	0.13987	3.53251	0	0	0.124857	0	0.154583	0.0974853	0	0.234382	15.0716
Omy200094098	0.055066	0.0473144	0.587242	0.632183	0.132164	8.50757	0.183595	0	0.0704286	0	0.0728323	0.504438	0.191731	0.632183	13.4575
Omy100011550	0.0757246	0	0.0214089	0.0250715	0	1.83487	0.0482787	0	0.0216143	0	0.0666437	0.147605	0	0.147605	12.4309
Omy200175526	0	0	0.0680017	0.0796234	0.114166	1.33231	0	0	0	0	0.0353022	0.0663628	0	0.114166	11.67
Omy200116393	0.221401	0	0.0760722	0.401174	0.213555	4.25318	0.0425489	0.1258	0.190167	0	0.235441	0.296955	0.0385732	0.401174	10.6018
Omy100062361	0.198696	0.128044	0.571771	4.29036	1.42544	44.7644	0.425956	0	0.402531	0.182605	0.174828	3.22502	0.237678	4.29036	10.4337
Omy100156893	0.0246603	0	0.0423658	0.0746013	0.0475148	0.911033	0.0473284	0	0.0847497	0	0.0874139	0.0826895	0	0.0874139	10.4221
Omy100157243	0	0	0	0	0	0.52018	0.050678	0	0.0453739	0.0488822	0.0468002	0	0	0.050678	10.2644
Omy100085045	0.0982802	2.76477	1.22445	1.23906	0.520461	28.2448	0.613082	0.174582	0.295599	0.50027	2.09026	1.07053	0.216228	2.76477	10.216
Omy100090944	0.263122	0.0904694	0.112348	0.263921	0.202231	2.62375	0.07539	0.0557863	0.157601	0.145563	0.116535	0.241657	0.138692	0.263921	9.94144
Omy100091181	0.133224	0.132196	0.192391	0.696292	0.215773	6.68695	0.254031	0.0216775	0.139876	0.245074	0.108147	0.469255	0.115973	0.696292	9.60365
Omy100095037	0.108964	0	0	0.144744	0.0344482	1.38855	0	0	0	0.066602	0	0.120638	0	0.144744	9.59314
Omy200088595	1.1633	1.12072	0.360077	0.52744	0.101299	18.2359	1.37614	0	0.150304	0.0647519	0.341166	1.93541	0.306653	1.93541	9.42225
Omy100213580	0.178252	0	0	0.178031	0	1.65422	0.0678374	0	0	0.0654335	0.125293	0.118702	0.0619763	0.178252	9.28024
Omy200098394	0.206367	0.151832	0.125393	0.823051	0.338051	7.63461	0.112242	0	0.175829	0	0.0775737	0.318592	0.0512721	0.823051	9.27599
Omy100094770	0.0287216	0.0246785	0.073488	0.0573649	0.0687669	0.678913	0.0273654	0.0202544	0	0.0263957	0	0	0.0251602	0.073488	9.23841
Omy300058390	0.419824	0.138681	0.910066	1.42278	0.308316	12.8804	0.0616553	0.0455725	0.385738	0.0890483	0.170947	1.04878	0.112505	1.42278	9.05297
Omy200135389	0.107809	0.308045	0.0611535	0.394103	0	3.47736	0	0	0	0.065896	0	0.17922	0	0.394103	8.82347
Omy200059439	0	0.0546563	0.0815921	0.381635	0.182537	3.31909	0.121214	0	0	0	0.0559695	0.185226	0.0278616	0.381635	8.69702
Omy100217521	0.154752	0	0.0659921	0.174008	0.111019	1.4978	0.0184057	0.0272827	0.0330031	0	0.0340406	0.128803	0	0.174008	8.60766
Omy300036479	0.10877	0.0621582	0.092791	0.0722429	0	1.15053	0.137851	0.0510152	0.123511	0.0332832	0.03203	0.0904087	0.0316857	0.137851	8.34615
Omy100134655	0.303233	0.0746697	0.111468	0.433922	0.290685	5.06503	0.0413438	0.061157	0.0371191	0.0798653	0.268359	0.614705	0.037582	0.614705	8.23977
Omy200079357	0	0	0	0.0745691	0	0.60861	0.0355725	0	0	0	0.0328506	0.0154903	0.0324991	0.0745691	8.1617

## Sheet: Skin
Feature ID	Brain - Means	Testis - Means	Gill - Means	kidney - Means	Head kidney - Means	spleen - Means	skin - Means	W muscle - Means	R muscle - Means	stomach - Means	intestine - Means	fat - Means	liver - Means	max	Skin/max
Omy200033629	0	0	2.19317	0	0	0	101.08	0	0.439114	0	0	0	0	2.19317	46.0886
Omy200062792	0.0219038	0	0.0370985	0	0	0	0.994602	0	0	0	0	0	0	0.0370985	26.8098
Omy200126513	0.316609	0.272694	0	0	0	0	3.50374	0.0446255	0	0	0.111589	0	0	0.316609	11.0665
Omy100077314	0.067856	0.876924	1.39377	0.476348	0	0	19.318	0.127909	0.328823	1.0003	1.82034	0.452669	0	1.82034	10.6123

## Sheet: W muscle
Feature ID	Brain - Means	Testis - Means	Gill - Means	kidney - Means	Head kidney - Means	spleen - Means	skin - Means	W muscle - Means	R muscle - Means	stomach - Means	intestine - Means	fat - Means	liver - Means	max	White muscle/max
Omy100152597	0	0	0.0788448	0	0	0	0.0880805	3.65051	0.0788616	0.0849592	0	0	0	0.0880805	41.4452
Omy100094805	0	0	0	0.0191926	0	0	0.0726829	1.92324	0.0325378	0	0	0	0	0.0726829	26.4607
Omy200169942	0	0.037354	0	0	0	0	0.165954	2.68184	0.123786	0	0	0	0	0.165954	16.1601
Omy100076111	15.2901	1.11259	3.58702	0	0	0.0292442	198.337	3869.66	272.889	140.812	0.601677	0	0.0315171	272.889	14.1803
Omy200116601	0.0191516	0	0	0	0	0	0.110268	1.50973	0.0492936	0.0354535	0	0	0.0166833	0.110268	13.6915
Omy100081127	0.135959	0.846516	0	0	0.0327111	0	0.712551	9.70817	0.66693	0	0.0297148	0.0283763	0	0.846516	11.4684
Omy100141586	0	0	0	0	0	0	0.293013	3.33886	0.157439	0.113022	0	0	0	0.293013	11.3949
Omy100029682	3.14208	0.245476	0.618609	0.0439093	0	0	24.4239	257.8	20.1233	8.12182	0.135282	0	0	24.4239	10.5552
Omy200172466	72.9374	1.68522	38.1559	0.0256223	0.0487071	0.726588	1189.61	12116.4	905.758	971.601	3.49325	0.88977	0.110388	1189.61	10.1851
Omy100093147	0	0	0	0	0	0	0	0.573445	0.0577968	0	0	0	0	0.0577968	9.92175
Omy100014303	0.809233	0.0384703	0	0	2.88534	0	3.25754	31.9819	2.34123	0.496192	0	0.15025	0	3.25754	9.81781
Omy100087699	0.429946	0.0434797	0	0	0	0	2.62774	25.4433	1.42452	0	0	0	0	2.62774	9.68256
Omy200121866	0.107081	0	0	0	0	0	0.0510812	2.15205	0.228301	0	0	0	0	0.228301	9.42637
Omy200084038	0.085959	0.25069	0.0585666	0.137682	0.0989287	0.0840469	0.3108	2.90584	0.292854	0	0.0908247	0.0285775	0.0296968	0.3108	9.34954
Omy400006183	4.07648	0.389563	2.82033	0	29.3752	0.0738454	36.1207	439.451	49.8825	13.4873	0.159413	1.88474	0	49.8825	8.80972
Omy400008550	1.85673	0.354618	1.28972	0	0	0.112145	16.9735	149.3	12.9668	7.01683	0.242869	1.48959	0	16.9735	8.79606
Omy100036310	0	0	0	0	0	0	0.931743	11.321	1.32085	0.112388	0	0	0	1.32085	8.57099
Omy100206891	0.0279117	0.0239826	0	0	0	0	0.877558	7.19427	0.404776	0	0	0	0	0.877558	8.19806
Omy200170585	0.255441	0.0549115	0.0547379	0.0637598	0.0205347	0.0696747	1.32147	10.7736	0.345864	0	0	0.035627	0.0558382	1.32147	8.1528
Omy100083738	0.41352	0	0	0	0	0	2.65555	21.5718	1.63438	0	0	0	0	2.65555	8.12331

## Sheet: R muscle 
Feature ID	Brain - Means	Testis - Means	Gill - Means	kidney - Means	Head kidney - Means	spleen - Means	skin - Means	W muscle - Means	R muscle - Means	stomach - Means	intestine - Means	fat - Means	liver - Means	max	Red muscle/max
Omy100073622	0.0349176	0.0905041	0.119502	0.139936	0.268701	0.0575008	0.234596	0	13.1104	0.290838	0	0.0877238	0.0916417	0.290838	45.078
Omy200067939	0	0	0	0.0314669	0.0305611	0.103545	0.242131	0	8.94004	0.116663	0.0277617	0.0528617	0	0.242131	36.9224
Omy200232685	0.0362988	0	0	0.0719863	0	0	0.343404	0	11.9003	0.331235	0	0	0	0.343404	34.6539
Omy100156653	0.0659233	0	0	0	0	0	0.124733	0	4.24361	0	0	0	0	0.124733	34.0215
Omy200173146	0.0191889	0	0.0325003	0	0	0.0154871	0.0363073	0	1.21937	0	0	0	0	0.0363073	33.5846
Omy100082739	3.63256	0.951946	1.55006	3.41204	4.06385	1.17966	2.96317	0.108527	136.142	4.07502	1.19279	1.4095	1.15202	4.07502	33.4089
Omy100137536	0	0.0792788	0.117156	0	0	0.0746323	0.350049	0.291442	10.9264	0.168765	0.081307	0.114517	0	0.350049	31.2138
Omy100217858	0	0.145537	0	0	0	0	0.322766	0.382231	11.1403	0.17125	0	0.0563917	0.0294879	0.382231	29.1455
Omy100007901	0	0	0	0	0	0	0.105074	0	3.01066	0.0506754	0	0	0	0.105074	28.6527
Omy300032274	0.265649	0.142773	0.284159	0.364648	0.254554	0.162702	0.285037	0.0469173	10.4409	0.122362	0.116702	0.249103	0.115456	0.364648	28.6328
Omy200161767	0.15853	0	0	0	0	0.0648007	0	0	4.53048	0.0727548	0	0	0	0.15853	28.5781
Omy100076762	13.7933	0.99709	11.7094	0.821356	60.6429	0.39543	111.6	0.327373	3162.09	63.5444	1.03957	10.0241	0.606028	111.6	28.3342
Omy100162939	0.387206	0.0416616	0.268309	0	0	0.0197058	3.78845	0.034193	92.4045	0.378848	0	0	0	3.78845	24.3911
Omy200085771	0.146066	0.0868881	0.0960317	0.101127	0.0430134	0.0549851	0.664064	0	32.2518	1.34311	0.0098281	0	0.0195715	1.34311	24.0128
Omy100100870	0	0.113647	0.0378371	0.175828	0.37919	0	0.293513	0	9.04959	0.283116	0.038481	0.109797	0	0.37919	23.8656
Omy200073903	0.0326979	0.028033	0.249431	0.0648453	0.154708	0	0.649653	0	15.3437	0.298377	0.114267	0.161973	0	0.649653	23.6183
Omy100217865	0	0.354752	0	0	0	0	0.157504	0.0292044	9.23707	0.417836	0.0727262	0	0	0.417836	22.1069
Omy200162478	1.55465	0.203385	0.23056	0.388203	0.0646454	0.482253	10.7852	0	224.15	0.0465631	0.192974	0.253129	0.0588284	10.7852	20.7832
Omy100142253	0.0888531	0	0.074652	0	0	0	0.252065	0	5.19336	0	0	0	0	0.252065	20.6033
Omy100035529	0	0	0	0	0	0	0.0693275	0	1.79917	0.0891209	0.0426626	0.0403568	0	0.0891209	20.188
Omy100141751	0	0	0	0	0	0	0.0462047	0	0.826259	0	0	0	0	0.0462047	17.8826
Omy300098316	0.371286	0	0	0	0.0445857	0.151063	1.89823	0.0653414	33.04	0.0851532	0.0410247	0.192683	0.241962	1.89823	17.4057
Omy100077529	0.213377	0.0107365	0.0747126	0.0250794	0.0359595	0	1.93825	0.00883673	33.2496	0.819235	0.0439102	0.0104831	0.0218604	1.93825	17.1544
Omy100163771	0.642579	0.024679	0.261723	0	0	0.0312691	5.66495	0	91.8186	0.0440546	0	0	0	5.66495	16.2082
Omy200139177	0.0932917	0	0	0	0	0	0	0	1.48238	0.0171503	0	0	0	0.0932917	15.8898
Omy200027279	0.92872	0.0178533	0.100258	0.0277117	0.0464102	0.0169492	9.76898	0.0195689	154.244	0.0637398	0.0244161	0.0173048	0.0603871	9.76898	15.7891
Omy100075365	0.0724708	0	0	0.0359059	0.0693206	0.0590763	0	0.025606	1.14357	0.0333427	0	0	0	0.0724708	15.7798
Omy100047004	0.0762851	0	0	0	0	0	0	0.0807498	1.26911	0	0	0	0	0.0807498	15.7166
Omy200018129	0.199569	0	0.193626	0.0930349	0.152777	0	0.0888098	0.0375831	2.96627	0.0489785	0.117081	0.0333022	0	0.199569	14.8633
Omy300011327	0.740127	0.105472	1.36768	0.185256	0.885305	0.250954	1.70379	0.0868094	25.3079	0.170119	1.24922	0.102359	0	1.70379	14.8539
Omy300043173	0.155748	0	0	0.0774919	0.0742248	0	0.110751	0	2.28379	0.142628	0.136991	0	0	0.155748	14.6634
Omy100088736	0.0556559	0	0	0.11109	0.321709	0.0913887	0.266967	0	4.6863	0.103031	0.0986424	0	0	0.321709	14.5669
Omy100115566	0.3621	0.031399	1.52243	0	0	0	4.12355	0.666763	134.576	9.29086	0.127988	0	0	9.29086	14.4847
Omy100140703	0.0253003	0.0145964	0.036164	0.0337978	0.0487479	0.0345999	0.307504	0.263628	11.289	0.780581	0.0224686	0.0282785	0.0222278	0.780581	14.4622
Omy100116406	0.208698	0	0.0590033	0	0.400202	0	1.46147	0	20.8186	0	0	0	0	1.46147	14.2449
Omy100130680	0.0797321	0.0685083	0	0	0	0	0.189969	0	2.6864	0.146551	0	0	0	0.189969	14.1412
Omy200053140	0.228929	0.0230932	0.0691288	0	0.141474	0	2.75282	3.42106	47.6998	0.642233	0.0118999	0	0	3.42106	13.943
Omy100103026	0	0	0	0	0	0	0.0316517	0.0469173	0.652797	0	0	0	0	0.0469173	13.9138
Omy200029244	1.65771	1.3722	1.84683	1.49088	1.44383	1.39978	2.68908	0.294742	36.3399	0.878225	1.93235	1.26771	1.09094	2.68908	13.5139
Omy100159015	0	0	0	0	0.0651934	0.0184288	0	0.0320433	0.851055	0	0	0	0	0.0651934	13.0543
Omy200123754	0.498979	0	0	0	0	0	1.98101	2.52217	31.1437	0.0763329	0	0.138437	0	2.52217	12.348
Omy200150435	0.0810053	0	0	0	0	0	0.154361	0	1.90036	0	0	0	0	0.154361	12.3112
Omy100093957	2.77517	0.0431595	4.60882	0.452505	0.0479876	0.0412661	11.3993	0.320147	248.029	20.2731	0.354739	0.0840265	0.0878768	20.2731	12.2344
Omy200123755	0.19038	0	0	0	0	0	0.666596	1.21089	14.5962	0.175305	0	0	0	1.21089	12.0541
Omy200112120	0.051668	0.0590529	0.029077	0.222927	0.0165356	0.0699908	0.0654823	0.0120916	2.60906	0.0315414	0.0907076	0.0429461	0	0.222927	11.7036
Omy200168488	0	0.152942	0.607243	0.265946	0.595393	0	3.64615	7.71909	88.9037	2.53586	0	0	0	7.71909	11.5174
Omy100112805	0.286663	0	0.209224	0	0.156847	0	5.23323	5.5787	61.6081	1.50686	0.0721385	0.0342235	0	5.5787	11.0435
Omy100062519	1.03647	0.178803	1.37456	0.932876	0.646857	0.507907	1.38504	0.402652	21.1641	0.572095	1.91844	0.173043	0	1.91844	11.032
Omy100095480	0.0455996	0.0194945	0.155563	0.0229449	0	0	0.760283	0.208986	23.9795	2.24215	0	0	0	2.24215	10.6949
Omy100186598	0	0	0	0	0	0	0	0	0.649443	0.0608436	0	0	0	0.0608436	10.674
Omy100120589	0.221995	0.0332439	0.13206	0.125489	0.0462043	0.078656	0.294113	0.00681853	8.73288	0.824764	0.0934435	0.0401309	0.0337032	0.824764	10.5883
Omy200057875	0	0.0619103	0.0616357	0	0.412354	0	0	0.10092	4.22127	0.131792	0.126179	0	0	0.412354	10.237
Omy100195069	0.0626409	0.0536939	0.0213396	0	0.0118934	0.081585	0.0357428	0.0705784	0.821796	0.0229945	0.0330933	0.0104443	0	0.081585	10.0729
Omy100130946	0	0.104717	0.0523811	0	0	0.0993475	0	0.0859445	1.50741	0.0560717	0.107233	0.152002	0	0.152002	9.91708
Omy200156859	0.267639	0.327091	0.168636	0.197013	0.687017	0.229807	0.725012	0.0297914	6.98421	0.0388674	0.0991904	0.211117	0.0492207	0.725012	9.63323
Omy100214067	0	0.0417114	0	0	0	0.0198433	0.161916	0.0684678	1.71862	0.178455	0	0	0	0.178455	9.63054
Omy100202534	0.0729712	0	0.0259213	0.0971835	0.093105	0.00497719	0.063784	0.0987739	0.945257	0.0167784	0.00539119	0.0253519	0.00533323	0.0987739	9.5699
Omy100136426	0.98952	0.346388	0.99589	1.27804	0.518977	0.61326	1.19418	0.108015	11.8212	0.307183	0.87028	0.625678	0.643214	1.27804	9.24948
Omy200181311	0.115623	0	0.197224	0	0.0556369	0	1.597	1.95706	18.5923	2.0188	0.101734	0	0	2.0188	9.20958
Omy200024767	0.270888	0.0689827	0.342498	0.0703855	1.61245	0.0654455	0.363317	1.33743	14.8356	0.534924	0.450274	0.0501675	0.00867992	1.61245	9.20068
Omy100111698	0.0734546	0	0.109263	0.0366772	0.0877196	0.0299391	0.0525132	0	1.23749	0.135012	0.0969463	0.0305689	0	0.135012	9.16577
Omy200116572	0	0	0.0459068	0	0.068829	0	0	0.0253719	0.629202	0	0	0	0	0.068829	9.14152
Omy200156676	0	0	0	0.110131	0.316464	0	0.105074	0	2.86928	0.101351	0	0	0	0.316464	9.06668
Omy100134240	0	0	0	0.0701826	0	0	0.0336956	0	0.63436	0	0	0	0	0.0701826	9.0387
Omy200070035	0.212423	0.0519464	0.0518157	0.182013	0.203929	0.198243	0.11577	0.299905	3.00624	0.223336	0.186924	0.101134	0.343241	0.343241	8.75841
Omy100184344	0.0664217	0.0283963	0.0566495	0.0663311	0.0315729	0	0.822794	0.187362	7.16733	0.183128	0	0.110736	0	0.822794	8.71097
Omy100084391	0.65046	0.0329955	0.717027	0.190516	0.475863	0.21797	0.873739	0.215478	14.3712	0.0703273	1.68119	0.158937	0	1.68119	8.5482
Omy100224086	0.227445	0.0490087	0.120451	0.198171	0.325759	0.138809	0.297623	0.200137	2.78439	0.104393	0.0750733	0.165565	0.148852	0.325759	8.54739
Omy100025348	0.211072	0.0726474	0.0721101	0	0	0.172207	0.241671	0	2.95725	0.349612	0	0.0703722	0.0735968	0.349612	8.45866
Omy200186999	16.6788	8.71522	0.581772	0	0.186632	0.397858	8.8299	14.1733	136.895	15.3309	11.7548	0	0	16.6788	8.20777
Omy100118226	6.18014	7.75542	0.559777	1.20165	0.0519974	1.24892	4.1168	3.04733	62.1499	6.93691	0.434049	0	0	7.75542	8.01374

## Sheet: Stomach 
Feature ID	Brain - Means	Testis - Means	Gill - Means	kidney - Means	Head kidney - Means	spleen - Means	skin - Means	W muscle - Means	R muscle - Means	stomach - Means	intestine - Means	fat - Means	liver - Means	max	Stomach/max
Omy300092741	0	0	0	0	0	0	0	0	0	0.983905	0	0	0	0	#DIV/0!
Omy200107159	0	0	0	0	0	0	0	0	0	0.839815	0	0	0	0	#DIV/0!
Omy100131827	0.0384679	0	0.0490833	0	0	0	0.0733525	0	0	32.2776	0.0674768	0	0	0.0733525	440.035
Omy100115375	0.363135	0.124985	1.67824	0	0	0	0.831555	0.256341	0.124087	508.78	0.45001	0	0	1.67824	303.163
Omy100124109	0.0585565	0	0.0991773	0	0	0	0	0	0	24.0462	0.0508301	0	0	0.0991773	242.457
Omy100079211	0.119788	0.230888	0.458111	0	0	0	0.170514	0.105262	0.0509121	67.818	0.21005	0	0	0.458111	148.038
Omy100043529	0	0.0917651	0.0910865	0	0	0	0	0	0	12.5143	0	0	0	0.0917651	136.374
Omy200121082	1.85748	3.47715	7.51444	1.79547	1.69277	0.806089	7.71062	1.45841	1.04843	1030.27	4.08691	0.0749177	0.0784374	7.71062	133.617
Omy100131807	0	0.0662942	0.164769	0	0	0	0.18373	0	0	20.9878	0	0	0	0.18373	114.231
Omy200166328	0.0130084	0	0.0662709	0	0	0.0105595	0.0369364	0	0.0110029	6.35159	0	0	0	0.0662709	95.8429
Omy200101896	0.0354709	0.0613921	0	0	0.102726	0	0.136153	0	0	12.6073	0.0312319	0	0.0308993	0.136153	92.5969
Omy200231709	0.354884	0.193284	0.521762	0.321143	0.215134	0.209867	0.490153	0.113343	0.274406	47.2567	0.311792	0.133911	0	0.521762	90.5714
Omy200071992	0.0802049	0.516353	0.54616	0	0	0	0.0764176	0.0565603	0.0342582	40.9829	0.0705703	0	0	0.54616	75.0382
Omy100085393	0.126429	0.0543158	0.0539141	0	0	0	0.0603108	0	0	8.27831	0	0.0262274	0	0.126429	65.478
Omy200092815	0.246219	0.491178	0.765089	0.487033	0.0784279	0	0.233041	0	0	48.9809	0.285896	0.0680348	0.141873	0.765089	64.0199
Omy200088964	0	0	0	0	0	0	0.0870886	0	0	5.16589	0	0	0	0.0870886	59.3177
Omy100069739	0.0206533	0.0799	0.052983	0.0412502	0.0298146	0.0505564	0.0590341	0	0.0176184	4.36556	0.0363446	0.00856895	0.027024	0.0799	54.6378
Omy200111754	0	0	0.0712447	0	0	0	0	0	0.0717246	3.48219	0	0	0	0.0717246	48.5495
Omy100072900	0.130057	0.0671452	0.378026	0.0262143	0.0372982	0.0530547	0.148945	0.0367008	0.0555367	54.8553	1.16978	0.0108733	0.011265	1.16978	46.8938
Omy100085782	0.0588169	0.0251451	0.0252796	0	0	0	0.0560396	0.0206959	0	2.40522	0.0517515	0	0.0257618	0.0588169	40.8934
Omy100168156	0.0342644	0	0	0.0341961	0	0	0	0	0	1.30028	0	0	0	0.0342644	37.9486
Omy100167948	0.0261485	0.011259	0.0224613	0	0.0125185	0.0107033	0.137991	0.0185721	0.0112489	4.85182	0.0116605	0	0	0.137991	35.1604
Omy200095317	0.468019	0	0.290864	0.0851435	0.326215	0	0.121906	0.180375	0	14.9268	0.449627	0	0	0.468019	31.8936
Omy200112158	0.100424	0.0426293	0.170088	0	0	0	0.095134	0.0703183	0	4.44375	0.131323	0	0	0.170088	26.1262
Omy200104903	0.14515	0.187282	0.285428	0.363234	0.111231	0.189518	0.221514	0.071775	0.0992686	9.31094	0.217669	0.120984	0.214855	0.363234	25.6335
Omy200120292	0.376938	0	0.107161	0	0	0	0.119713	0.044211	0	9.87211	0.38729	0	0.32811	0.38729	25.4903
Omy100073812	0	0.177009	0.153218	0.154296	0	0	0.0490702	0	0	4.49683	0	0	0.022558	0.177009	25.4046
Omy100096025	0	0.060625	0.119768	0.0706608	0	0	0	0	0	2.96844	0.0621759	0.058263	0	0.119768	24.785
Omy100218505	0	0	0	0	0	0	0.139593	0.10332	0	3.36617	0.0648695	0	0	0.139593	24.1141
Omy200082406	0	0.0784302	0.0257035	0	0	0	0.0578852	0	0	1.81457	0.0534559	0	0.0528839	0.0784302	23.1361
Omy100109988	0	0.133604	0.166555	0.155281	0	0	0	0	0	3.75101	0	0.0647101	0.0336222	0.166555	22.5212
Omy200133824	0.0957123	0	0.164432	0.240294	0	0	0	0	0	5.31539	0	0	0	0.240294	22.1203
Omy200038487	0.806984	1.50294	1.19391	2.01629	4.11879	1.00903	0.435939	0.208724	0.780498	89.8543	2.13115	0.604722	0.468521	4.11879	21.8157
Omy100079829	0	0	0	0.0262498	0	0	0	0	0	0.559852	0	0	0	0.0262498	21.3279
Omy200192637	0.623982	0.545834	1.38846	0.622445	0.143545	0.244832	3.1911	0.179211	1.7241	67.1643	2.50111	0.201894	0.180955	3.1911	21.0474
Omy100073813	0.270013	0.232051	0.239364	0.269658	0.0399561	0.0676397	0.148353	0	0.088593	5.65658	0.0636354	0.120947	0.045232	0.270013	20.9493
Omy300027897	0	0	0.0370338	0.0426907	0	0.0350186	0.0820962	0	0.0366998	2.25698	0.112992	0	0.0750031	0.112992	19.9747
Omy200086567	0.0932889	0.0535649	0.0531688	0	0.0299978	0	0	0	0	1.8621	0.0544999	0.0518873	0.0542649	0.0932889	19.9605
Omy200094325	0.408505	0.0781855	0.27132	0.226825	0	0	0.129989	0	0	7.73523	0.240192	0	0	0.408505	18.9355
Omy100112808	0.272912	0.0333016	0.332177	0	0	0	0	0	0.0664496	6.2636	0.171566	0	0	0.332177	18.8562
Omy100117737	0	0.0396709	0.0989097	0.0228752	0	0.0187642	0.0879803	0	0.531683	9.92977	0.284368	0	0.0401894	0.531683	18.6761
Omy100145703	0.0939436	0	0.560857	0	0.493956	0	0.447538	0.0330559	0	9.92852	0.289571	0	0.0817742	0.560857	17.7024
Omy100129020	0.0818219	0	0.0346169	0	0.118116	0	0.0390318	0.0287906	0.104748	2.06784	0.0362275	0.0683091	0.0353847	0.118116	17.5068
Omy100127094	0.325537	0.109005	0.355131	0.378856	0.138394	0.2799	0.206777	0.0381822	0.293152	6.63164	0.317645	0.150529	0.267725	0.378856	17.5044
Omy100091359	0.522985	0.213503	0.468872	0.287249	0.062455	0.0638872	1.44508	0.147523	0.881263	24.8365	0.908746	0.0543784	0	1.44508	17.187
Omy100226229	7.16441	4.08214	5.09262	5.3152	3.37681	3.7616	3.81509	0.957076	1.44701	121.686	4.74587	3.02157	2.33325	7.16441	16.9847
Omy100114966	0.355023	0.372965	0.168616	0.196817	0.302098	0.225179	0.451369	0.05568	0.0673546	10.0863	0.624801	0.361545	0.309497	0.624801	16.1432
Omy200113981	0.122477	0	0.158224	0.0611165	0	0	0.176215	0	0	12.6966	0.81298	0	0.268097	0.81298	15.6174
Omy200143589	0.285668	0	0.0485768	0.0188624	0	0.0620689	0.163254	0	0.0162154	4.32085	0.133991	0	0	0.285668	15.1255
Omy100074887	0	0	0	0	0	0	0	0	0	1.23404	0.0880825	0	0	0.0880825	14.01
Omy100164119	0.0280996	0	0	0	0	0	0	0	0.169031	2.31478	0.0745443	0	0	0.169031	13.6944
Omy200220663	0	0	0	0	0	0	0	0	0	1.17719	0.0861151	0	0	0.0861151	13.67
Omy100118918	0.464024	0.769063	0.926673	0.712324	0.509405	0.885932	0.366909	0.175711	0.647075	39.3264	2.97782	1.70604	0.16725	2.97782	13.2064
Omy100098134	0.17973	0.193916	0.306457	0.315569	0.172004	0.29428	0.0859274	0.0953326	0.500125	6.50539	0.396253	0.112938	0.118005	0.500125	13.0075
Omy100142524	0	0.0230838	0.0682251	0.0269051	0	0	0	0	0	0.884455	0	0.0221844	0	0.0682251	12.9638
Omy200123157	1.05125	0.0468198	0.10814	0.0721563	0	0.0738688	0.345506	0.0128145	0.0309386	13.5153	0.143702	0.0150474	0.0631394	1.05125	12.8565
Omy200044906	0.0350463	0.0600786	0.015063	0.0176347	0	0.0285688	0	0	0	0.789242	0.0308364	0	0.0614013	0.0614013	12.8538
Omy100117706	0	0	0	0	0	0	0.0680763	0	0	0.853631	0	0	0	0.0680763	12.5393
Omy200129572	0.0516718	0.0881687	0.0875167	0.102474	0.073765	0	0	0.0181282	0.0656206	2.54626	0.203291	0.192102	0.0224724	0.203291	12.5252
Omy100098715	0.0312003	0	0.026422	0.0155885	0.014726	0	0.029517	0	0	0.797154	0.0135418	0.0644239	0	0.0644239	12.3736
Omy100118709	0.244518	0.240014	0.431662	0.0694264	0.099728	0.0710741	0.132992	0.0246084	0	5.3074	0.39915	0.0725669	0.0454663	0.431662	12.2953
Omy200230024	0.35519	0.0872859	0.129961	0.0507238	0.145756	0.041286	0.121019	0	0	4.34122	0.156277	0.0422762	0	0.35519	12.2222
Omy100217571	0	0	0	0	0	0	0	0.0281717	0	0.84262	0.0701543	0	0	0.0701543	12.0109
Omy200100517	0	0	0.0662544	0.0932399	0.0743329	0.063462	0	0.0658425	0.0398427	1.11555	0.0683718	0	0	0.0932399	11.9643
Omy100065483	0.589852	0.328483	1.20421	0.470461	0.126763	0.192061	0.308555	0.051906	0.200985	15.133	1.26833	0.171465	0.102633	1.26833	11.9314
Omy300111115	0.65379	1.87038	6.86882	0.0434853	6.70723	0.0177993	0.933576	0.66031	2.95315	80.697	0.402173	0.74293	0.0567353	6.86882	11.7483
Omy100138356	0	0	0	0.137053	0	0.0553481	0	0	0	1.56455	0	0.113351	0	0.137053	11.4157
Omy100131664	0	0	0.0651843	0	0	0	0	0	0	0.702394	0.0338396	0	0	0.0651843	10.7755
Omy100102403	0.0293659	0.0377864	0.0250455	0.0145494	0	0.0718149	0	0	0.0125431	0.769202	0	0	0	0.0718149	10.7109
Omy100152304	0	0	0.109591	0	0	0	0.0814049	0	0	5.18234	0.488402	0	0	0.488402	10.6108
Omy100075877	0	0.0124821	0.0498027	0	0.0138784	0.0238005	0	0	0	0.509783	0.0127624	0	0	0.0498027	10.2361
Omy200158726	0.486837	1.02455	0.522532	0.565654	0.0300229	0.895584	0.747709	0.28779	0.0401059	10.4552	0.594914	0.0784521	0.218571	1.02455	10.2047
Omy100101105	0.688731	0.155825	0.586939	4.30641	1.66327	0.620726	1.45002	0.153425	1.0201	43.124	2.36013	1.74888	0.724852	4.30641	10.0139
Omy200162491	0.267538	0.30648	0.306162	0.625576	0.513034	0.437217	0.0850553	0.126338	0.30524	6.1609	0.550068	0.520138	0.23294	0.625576	9.84836
Omy300033249	0.0373793	0	0.417663	0.377122	0.288526	0.307066	0.071739	0.0266037	0	4.08244	0.297911	0	0	0.417663	9.7745
Omy200074900	0.293561	0.852354	0.751465	0.0369945	0.140651	0.060105	0.105122	0	0.0314033	8.2761	0.355999	0.0611932	0	0.852354	9.7097
Omy100072250	0.0623405	0.0535649	0.0531688	0	0.0596307	0	0	0	0	0.601602	0.0276019	0	0	0.0623405	9.65026
Omy100111558	0.975056	0.462624	0.765321	1.20353	0.90662	1.33776	0.48829	0.162574	0.371463	12.6213	1.14927	0.618487	0.512522	1.33776	9.43464
Omy300109540	0.135902	0.272011	0.732647	0.407233	0	0.331458	2.8418	0.127217	0.501239	26.6639	1.35148	0	0	2.8418	9.38274
Omy100087896	0	0	0.0846435	0.0991045	0	0	0	0	0.0843998	0.909686	0.0292176	0.0275458	0	0.0991045	9.17906
Omy200044905	0	0.0756992	0.0148658	0.0350894	0	0.0573685	0	0	0	0.694336	0.0155574	0.0146672	0.0305857	0.0756992	9.1723
Omy200090917	0	0	0.0650618	0	0.0362613	0	0	0	0	0.595869	0	0	0	0.0650618	9.1585
Omy100125996	0	0.0564251	0.0282248	0	0	0.107064	0.031242	0	0	0.965621	0.0868566	0	0	0.107064	9.01911
Omy100126473	0.0700231	0.0120749	0.047709	0.0558626	0	0	0	0.019724	0	0.616874	0.0123838	0	0.0243463	0.0700231	8.80958
Omy100088458	0.19234	0.110176	0.164042	0.0317651	0.0613263	0.0783199	0.0610858	0	0	1.67922	0.0564116	0.0533628	0.0838896	0.19234	8.73048
Omy200158725	0.62495	0.580786	0.299989	0.441535	0.0125263	0.721924	0.781434	0.275516	0.0555639	7.77513	0.895344	0.0649348	0.374823	0.895344	8.68395
Omy100022159	1.88949	5.8248	7.00955	9.94463	1.63541	3.22751	0.600158	0.306691	0.383817	211.556	24.4648	0.673999	0.639772	24.4648	8.64737
Omy100156365	0	0	0.0448935	0.0260795	0.0253288	0	0	0	0.0898061	0.749782	0	0	0	0.0898061	8.3489
Omy200093396	0	0	0.30019	5.45933	0.167748	0.047808	0.39205	0.0827835	0	44.8646	2.43133	0	0.153919	5.45933	8.21798
Omy100101106	0.562801	0.0825185	0.210768	3.20932	1.08975	0	0.85028	0.0968184	0.620712	26.1557	1.60626	0.251397	0.262917	3.20932	8.1499

[truncated: 3 more sheets: Intestine , Fat, Liver]
