# Supplementary material for: Genome-Wide Discovery of Long Non-Coding RNAs in Rainbow Trout
Source: PLoS One. 2016 Feb 19;11(2):e0148940. doi: 10.1371/journal.pone.0148940 (PMC4764514; doi:10.1371/journal.pone.0148940)
Supplement: S4 Table — (XLSX) [file pone.0148940.s004.xlsx]

## Sheet: cluster 1
Feature ID		Brain - s_4_1_sequence_Brain (GE) - Normalized expression values	Brain - s_4_2_sequence_Brain (GE) - Normalized expression values	Testis - s_6_2_sequence_Testis (GE) - Normalized expression values	Testis - s_6_1_sequence_Testis (GE) - Normalized expression values	Gill - s_4_2_sequence_gill (GE) - Normalized expression values	Gill - s_4_1_sequence_gill (GE) - Normalized expression values	kidney - s_7_2_sequence_kidney (GE) - Normalized expression values	kidney - s_7_1_sequence_kidney (GE) - Normalized expression values	Head kidney - s_5_1_sequence_HeadKidney (GE) - Normalized expression values	Head kidney - s_5_2_sequence_HeadKidney (GE) - Normalized expression values	spleen - s_4_1_sequence_spleen (GE) - Normalized expression values	spleen - s_4_2_sequence_spleen (GE) - Normalized expression values	skin - s_3_1_sequence_skin (GE) - Normalized expression values	skin - s_3_2_sequence_skin (GE) - Normalized expression values	W muscle - s_7_1_sequence_whiteMuscle (GE) - Normalized expression values	W muscle - s_7_2_sequence_whiteMuscle (GE) - Normalized expression values	R muscle - s_2_2_sequence_RedMuscle (GE) - Normalized expression values	R muscle - s_2_1_sequence_RedMuscle (GE) - Normalized expression values	stomach - s_5_1_sequence_stomach (GE) - Normalized expression values	stomach - s_5_2_sequence_stomach-1 (GE) - Normalized expression values	intestine - s_6_2_sequence_intestine (GE) - Normalized expression values	intestine - s_6_1_sequence_intestine (GE) - Normalized expression values	fat - s_3_2_sequence_fat (GE) - Normalized expression values	fat - s_3_1_sequence_fat (GE) - Normalized expression values	liver - s_5_2_sequence_Liver-1 (GE) - Normalized expression values	liver - s_5_1_sequence_Liver (GE) - Normalized expression values
GSONMT00007811001	PREDICTED: matrin-3-like isoform X4 [Astyanax mexicanus]	13.5	13.5	28.2	28	23.1	23	19.2	19.2	12.1	11.9	15.2	15.5	9.7	9.9	3	3	7.1	7.3	9.8	9.8	31.9	31.8	13	13.1	10.8	10.7
GSONMT00067984001	transcription elongation factor SPT5 isoform X1 [Esox lucius]	9.7	9.6	21.8	21.9	16.4	16.5	14.6	14.4	8.4	8.5	12.3	12.3	7.4	7.3	2.2	2.2	5.7	5.6	6.5	6.5	21.5	21.4	9.2	9.1	6.6	6.7
GSONMT00060849001	PREDICTED: craniofacial development protein 1 isoform X2 [Esox lucius]	4.8	5	11.4	11	7.4	7.3	7.5	7.7	4.8	4.6	5.9	5.9	3.8	3.5	1	1	3.1	3.1	3.4	3.3	9.5	9.4	4.6	4.7	2.8	2.7
GSONMT00038863001	Derlin-2 variant 1 [Oncorhynchus mykiss]	5.1	5.2	15.9	15.8	8.9	8.7	10	10	6.9	6.9	8.5	8.3	4.8	4.8	0.8	0.7	3.6	3.5	4.1	4.2	11.6	11.9	6.1	6	4.1	3.9
Omy100084431		6.6	6.6	18.9	19.3	10.5	10.5	13.2	12.6	10.1	10.1	10.3	10	6.8	6.5	2.4	2.2	3.6	3.7	5.9	5.9	15.2	14.1	8.1	8	5	5.5
GSONMT00018324001	PREDICTED: splicing factor 3B subunit 2 [Esox lucius]	7.8	7.9	17.9	18	12	11.9	11.2	11.2	6.7	6.8	7.9	8	4	4	2.2	2.2	4	4.2	4.1	4.1	13.5	13.3	7.3	7.3	4	3.9

## Sheet: cluster 2
Feature ID		Brain - s_4_1_sequence_Brain (GE) - Normalized expression values	Brain - s_4_2_sequence_Brain (GE) - Normalized expression values	Testis - s_6_2_sequence_Testis (GE) - Normalized expression values	Testis - s_6_1_sequence_Testis (GE) - Normalized expression values	Gill - s_4_2_sequence_gill (GE) - Normalized expression values	Gill - s_4_1_sequence_gill (GE) - Normalized expression values	kidney - s_7_2_sequence_kidney (GE) - Normalized expression values	kidney - s_7_1_sequence_kidney (GE) - Normalized expression values	Head kidney - s_5_1_sequence_HeadKidney (GE) - Normalized expression values	Head kidney - s_5_2_sequence_HeadKidney (GE) - Normalized expression values	spleen - s_4_1_sequence_spleen (GE) - Normalized expression values	spleen - s_4_2_sequence_spleen (GE) - Normalized expression values	skin - s_3_1_sequence_skin (GE) - Normalized expression values	skin - s_3_2_sequence_skin (GE) - Normalized expression values	W muscle - s_7_1_sequence_whiteMuscle (GE) - Normalized expression values	W muscle - s_7_2_sequence_whiteMuscle (GE) - Normalized expression values	R muscle - s_2_2_sequence_RedMuscle (GE) - Normalized expression values	R muscle - s_2_1_sequence_RedMuscle (GE) - Normalized expression values	stomach - s_5_1_sequence_stomach (GE) - Normalized expression values	stomach - s_5_2_sequence_stomach-1 (GE) - Normalized expression values	intestine - s_6_2_sequence_intestine (GE) - Normalized expression values	intestine - s_6_1_sequence_intestine (GE) - Normalized expression values	fat - s_3_2_sequence_fat (GE) - Normalized expression values	fat - s_3_1_sequence_fat (GE) - Normalized expression values	liver - s_5_2_sequence_Liver-1 (GE) - Normalized expression values	liver - s_5_1_sequence_Liver (GE) - Normalized expression values
Omy200109475		2.1	2	5.8	6.2	7.8	7.7	3.4	3.8	2.2	1.9	3.9	3.6	1.9	1.7	0.3	0.2	1.1	0.9	2.4	2.6	6.5	6.1	3.1	3.9	1.8	1.9
GSONMT00041727001	PREDICTED: serine/threonine-protein phosphatase 4 catalytic subunit B-like isoform X1 [Oreochromis niloticus]	11.6	11.8	29.6	29.2	33.8	33.9	19.1	19	8.8	9.1	18.2	18.1	8.7	8.7	2.4	2.3	5.9	5.8	10.8	11.4	27.6	28	14	13.8	7.9	8.2
GSONMT00023776001	PREDICTED: poly [ADP-ribose] polymerase 10 [Esox lucius]	5	5.2	13.5	13.4	15.2	15.1	9.7	9.6	5.9	5.7	7	7.1	4.6	4.7	1.4	1.4	3.3	3.3	5.9	6	13.5	13.4	6.6	6.5	4	4.1
GSONMT00042121001	PREDICTED: MIT domain-containing protein 1 [Esox lucius]	2	2	5.8	5.7	7	6.8	4.9	4.9	2.4	2.4	3.4	3.3	2	2.2	0.5	0.5	1.5	1.5	2.7	2.7	6.5	6.4	3.4	3.5	2	2
Omy100032261		1.5	1.7	3.8	3.9	4.6	4.7	2.1	2.3	1.2	1.1	2.4	2.3	1	1	0.2	0.2	0.4	0.3	0.8	1.2	3.3	3.5	1.2	1.3	0.9	0.9

## Sheet: cluster 3
Feature ID		Brain - s_4_1_sequence_Brain (GE) - Normalized expression values	Brain - s_4_2_sequence_Brain (GE) - Normalized expression values	Testis - s_6_2_sequence_Testis (GE) - Normalized expression values	Testis - s_6_1_sequence_Testis (GE) - Normalized expression values	Gill - s_4_2_sequence_gill (GE) - Normalized expression values	Gill - s_4_1_sequence_gill (GE) - Normalized expression values	kidney - s_7_2_sequence_kidney (GE) - Normalized expression values	kidney - s_7_1_sequence_kidney (GE) - Normalized expression values	Head kidney - s_5_1_sequence_HeadKidney (GE) - Normalized expression values	Head kidney - s_5_2_sequence_HeadKidney (GE) - Normalized expression values	spleen - s_4_1_sequence_spleen (GE) - Normalized expression values	spleen - s_4_2_sequence_spleen (GE) - Normalized expression values	skin - s_3_1_sequence_skin (GE) - Normalized expression values	skin - s_3_2_sequence_skin (GE) - Normalized expression values	W muscle - s_7_1_sequence_whiteMuscle (GE) - Normalized expression values	W muscle - s_7_2_sequence_whiteMuscle (GE) - Normalized expression values	R muscle - s_2_2_sequence_RedMuscle (GE) - Normalized expression values	R muscle - s_2_1_sequence_RedMuscle (GE) - Normalized expression values	stomach - s_5_1_sequence_stomach (GE) - Normalized expression values	stomach - s_5_2_sequence_stomach-1 (GE) - Normalized expression values	intestine - s_6_2_sequence_intestine (GE) - Normalized expression values	intestine - s_6_1_sequence_intestine (GE) - Normalized expression values	fat - s_3_2_sequence_fat (GE) - Normalized expression values	fat - s_3_1_sequence_fat (GE) - Normalized expression values	liver - s_5_2_sequence_Liver-1 (GE) - Normalized expression values	liver - s_5_1_sequence_Liver (GE) - Normalized expression values
GSONMT00022941001	PREDICTED: endoplasmic reticulum lectin 1 [Esox lucius]	5.2	5.2	16.6	16.5	12.4	12.3	9.4	9.3	5	5.1	7.3	7.3	4.1	4.2	1.2	1.2	2.2	2.2	7.3	7.4	16	15.9	6	5.9	4.5	4.5
GSONMT00038477001	protein mago nashi homolog [Danio rerio]	13.5	13.6	48.2	47.8	39.3	38.6	28.8	28.7	15.6	15.8	23.2	23.4	14.5	14.5	4.7	4.7	9.2	9.2	17.7	17.7	43.6	43.4	19.3	19.4	12.9	12.9
GSONMT00053908001	THO complex subunit 6 homolog [Salmo salar]	4.6	4.6	16.9	16.8	12.6	12.3	11.3	11.2	6.8	6.6	8.3	8.1	4.1	4.3	1.2	1.2	3.1	3.3	5.3	5.2	14.1	14.3	6.2	6.4	4.6	4.5
GSONMT00078882001	splicing factor 3A subunit 1 [Salmo salar]	8.2	8.1	25.9	25.6	19	18.7	16.4	16.5	9.7	9.6	12	12	6.7	6.7	3.3	3.3	7.1	7.1	9.5	9.5	19.7	19.6	11.1	10.8	6.5	6.5
Omy100001615		1.4	0.9	5.2	5.5	4	3.5	2.9	2.8	1.6	2.1	1.9	2.1	0.9	0.8	0.3	0.4	1	0.7	1.8	1.6	3.3	3.9	1.7	1.7	1	0.9

## Sheet: cluster 4
Feature ID		Brain - s_4_1_sequence_Brain (GE) - Normalized expression values	Brain - s_4_2_sequence_Brain (GE) - Normalized expression values	Testis - s_6_2_sequence_Testis (GE) - Normalized expression values	Testis - s_6_1_sequence_Testis (GE) - Normalized expression values	Gill - s_4_2_sequence_gill (GE) - Normalized expression values	Gill - s_4_1_sequence_gill (GE) - Normalized expression values	kidney - s_7_2_sequence_kidney (GE) - Normalized expression values	kidney - s_7_1_sequence_kidney (GE) - Normalized expression values	Head kidney - s_5_1_sequence_HeadKidney (GE) - Normalized expression values	Head kidney - s_5_2_sequence_HeadKidney (GE) - Normalized expression values	spleen - s_4_1_sequence_spleen (GE) - Normalized expression values	spleen - s_4_2_sequence_spleen (GE) - Normalized expression values	skin - s_3_1_sequence_skin (GE) - Normalized expression values	skin - s_3_2_sequence_skin (GE) - Normalized expression values	W muscle - s_7_1_sequence_whiteMuscle (GE) - Normalized expression values	W muscle - s_7_2_sequence_whiteMuscle (GE) - Normalized expression values	R muscle - s_2_2_sequence_RedMuscle (GE) - Normalized expression values	R muscle - s_2_1_sequence_RedMuscle (GE) - Normalized expression values	stomach - s_5_1_sequence_stomach (GE) - Normalized expression values	stomach - s_5_2_sequence_stomach-1 (GE) - Normalized expression values	intestine - s_6_2_sequence_intestine (GE) - Normalized expression values	intestine - s_6_1_sequence_intestine (GE) - Normalized expression values	fat - s_3_2_sequence_fat (GE) - Normalized expression values	fat - s_3_1_sequence_fat (GE) - Normalized expression values	liver - s_5_2_sequence_Liver-1 (GE) - Normalized expression values	liver - s_5_1_sequence_Liver (GE) - Normalized expression values
Omy200064145		3.8	4.1	9.1	8.7	5.8	5.6	6.8	7.2	5.5	5.3	5.8	5.9	2.7	2.6	1.7	1.8	2.8	3	3.2	3	5.6	6.1	4.5	4.5	2.6	2.2
Omy100138726		23.2	23.2	37.9	37.9	25.6	26.2	31.1	30.6	24.9	24.9	27.5	27	17.2	16.9	11.2	11.5	17.2	17.4	17.2	16.8	27.7	28.1	22.8	24.4	15.6	15.4
GSONMT00082784001	PREDICTED: NF-kappa-B inhibitor-like protein 1 isoform X1 [Esox lucius]	3	3.1	6.8	6.8	4.2	4.1	5.6	5.8	3.8	3.8	4.4	4.4	2	1.9	1	1	2.2	2.2	2.2	2.3	5	5	4	4	1.5	1.5

## Sheet: cluster 5
Feature ID		Brain - s_4_1_sequence_Brain (GE) - Normalized expression values	Brain - s_4_2_sequence_Brain (GE) - Normalized expression values	Testis - s_6_2_sequence_Testis (GE) - Normalized expression values	Testis - s_6_1_sequence_Testis (GE) - Normalized expression values	Gill - s_4_2_sequence_gill (GE) - Normalized expression values	Gill - s_4_1_sequence_gill (GE) - Normalized expression values	kidney - s_7_2_sequence_kidney (GE) - Normalized expression values	kidney - s_7_1_sequence_kidney (GE) - Normalized expression values	Head kidney - s_5_1_sequence_HeadKidney (GE) - Normalized expression values	Head kidney - s_5_2_sequence_HeadKidney (GE) - Normalized expression values	spleen - s_4_1_sequence_spleen (GE) - Normalized expression values	spleen - s_4_2_sequence_spleen (GE) - Normalized expression values	skin - s_3_1_sequence_skin (GE) - Normalized expression values	skin - s_3_2_sequence_skin (GE) - Normalized expression values	W muscle - s_7_1_sequence_whiteMuscle (GE) - Normalized expression values	W muscle - s_7_2_sequence_whiteMuscle (GE) - Normalized expression values	R muscle - s_2_2_sequence_RedMuscle (GE) - Normalized expression values	R muscle - s_2_1_sequence_RedMuscle (GE) - Normalized expression values	stomach - s_5_1_sequence_stomach (GE) - Normalized expression values	stomach - s_5_2_sequence_stomach-1 (GE) - Normalized expression values	intestine - s_6_2_sequence_intestine (GE) - Normalized expression values	intestine - s_6_1_sequence_intestine (GE) - Normalized expression values	fat - s_3_2_sequence_fat (GE) - Normalized expression values	fat - s_3_1_sequence_fat (GE) - Normalized expression values	liver - s_5_2_sequence_Liver-1 (GE) - Normalized expression values	liver - s_5_1_sequence_Liver (GE) - Normalized expression values
Omy300017627		14.1	14	18.6	18.6	16.8	16.6	11.7	11.8	9.8	9.7	7.6	7.4	4.6	4.7	1	1	5.3	5.6	26.5	26.2	9.2	9.6	7.8	8.3	3	3
Omy300017628		17.4	17.3	23.9	23.8	18.7	18.8	15.5	15.5	12.5	12.3	10.8	10.8	6.7	6.8	1.2	1.2	6.5	6.5	34.9	34.8	12.4	12.9	10.3	10.2	3.2	3.1
GSONMT00047316001	ethanolamine kinase 1-like [Oreochromis niloticus]	14.5	14.1	20.7	20.1	16.9	17.1	13.8	13.8	10	10.4	9	9.3	7.4	7	1.6	1.4	6	5.6	31.3	32	9.7	9.4	11.4	11.2	4.1	4.4

## Sheet: cluster 6
Feature ID		Brain - s_4_1_sequence_Brain (GE) - Normalized expression values	Brain - s_4_2_sequence_Brain (GE) - Normalized expression values	Testis - s_6_2_sequence_Testis (GE) - Normalized expression values	Testis - s_6_1_sequence_Testis (GE) - Normalized expression values	Gill - s_4_2_sequence_gill (GE) - Normalized expression values	Gill - s_4_1_sequence_gill (GE) - Normalized expression values	kidney - s_7_2_sequence_kidney (GE) - Normalized expression values	kidney - s_7_1_sequence_kidney (GE) - Normalized expression values	Head kidney - s_5_1_sequence_HeadKidney (GE) - Normalized expression values	Head kidney - s_5_2_sequence_HeadKidney (GE) - Normalized expression values	spleen - s_4_1_sequence_spleen (GE) - Normalized expression values	spleen - s_4_2_sequence_spleen (GE) - Normalized expression values	skin - s_3_1_sequence_skin (GE) - Normalized expression values	skin - s_3_2_sequence_skin (GE) - Normalized expression values	W muscle - s_7_1_sequence_whiteMuscle (GE) - Normalized expression values	W muscle - s_7_2_sequence_whiteMuscle (GE) - Normalized expression values	R muscle - s_2_2_sequence_RedMuscle (GE) - Normalized expression values	R muscle - s_2_1_sequence_RedMuscle (GE) - Normalized expression values	stomach - s_5_1_sequence_stomach (GE) - Normalized expression values	stomach - s_5_2_sequence_stomach-1 (GE) - Normalized expression values	intestine - s_6_2_sequence_intestine (GE) - Normalized expression values	intestine - s_6_1_sequence_intestine (GE) - Normalized expression values	fat - s_3_2_sequence_fat (GE) - Normalized expression values	fat - s_3_1_sequence_fat (GE) - Normalized expression values	liver - s_5_2_sequence_Liver-1 (GE) - Normalized expression values	liver - s_5_1_sequence_Liver (GE) - Normalized expression values
Omy300066671		8.8	9.2	18.2	17.9	13.9	14.2	13	13.1	3.7	3.6	7.1	7.2	5.4	5.2	0.3	0.4	2.7	2.7	4.2	4.5	14.6	14.9	8	7.5	4.7	4.5
GSONMT00021822001	phosphatidylinositol 4-kinase alpha-like isoform X1 [Esox lucius]	10.7	10.5	20.8	20.8	16.3	16.7	13.7	13.6	4.4	4.6	8.3	8.4	5.1	5.1	1.1	1.3	3.5	3.6	6.5	6.5	16.5	16.4	8.3	7.9	6	5.7
GSONMT00000999001	PREDICTED: double-stranded RNA-specific adenosine deaminase [Esox lucius]	25.1	23.5	45.5	45.9	34.4	34.8	31	29.2	12.6	12.1	17.5	19.1	9.4	9.3	2.5	2.1	8.9	8.4	11	12	40.4	41.7	14.6	14.5	9.8	10.3

## Sheet: cluster 7
Feature ID		Brain - s_4_1_sequence_Brain (GE) - Normalized expression values	Brain - s_4_2_sequence_Brain (GE) - Normalized expression values	Testis - s_6_2_sequence_Testis (GE) - Normalized expression values	Testis - s_6_1_sequence_Testis (GE) - Normalized expression values	Gill - s_4_2_sequence_gill (GE) - Normalized expression values	Gill - s_4_1_sequence_gill (GE) - Normalized expression values	kidney - s_7_2_sequence_kidney (GE) - Normalized expression values	kidney - s_7_1_sequence_kidney (GE) - Normalized expression values	Head kidney - s_5_1_sequence_HeadKidney (GE) - Normalized expression values	Head kidney - s_5_2_sequence_HeadKidney (GE) - Normalized expression values	spleen - s_4_1_sequence_spleen (GE) - Normalized expression values	spleen - s_4_2_sequence_spleen (GE) - Normalized expression values	skin - s_3_1_sequence_skin (GE) - Normalized expression values	skin - s_3_2_sequence_skin (GE) - Normalized expression values	W muscle - s_7_1_sequence_whiteMuscle (GE) - Normalized expression values	W muscle - s_7_2_sequence_whiteMuscle (GE) - Normalized expression values	R muscle - s_2_2_sequence_RedMuscle (GE) - Normalized expression values	R muscle - s_2_1_sequence_RedMuscle (GE) - Normalized expression values	stomach - s_5_1_sequence_stomach (GE) - Normalized expression values	stomach - s_5_2_sequence_stomach-1 (GE) - Normalized expression values	intestine - s_6_2_sequence_intestine (GE) - Normalized expression values	intestine - s_6_1_sequence_intestine (GE) - Normalized expression values	fat - s_3_2_sequence_fat (GE) - Normalized expression values	fat - s_3_1_sequence_fat (GE) - Normalized expression values	liver - s_5_2_sequence_Liver-1 (GE) - Normalized expression values	liver - s_5_1_sequence_Liver (GE) - Normalized expression values
Omy200101305		6.1	5.5	5.3	5.6	8.9	8.6	3.3	2.8	2	2	2.5	2.5	2.7	2.3	0.4	0.4	2.7	2.3	10.1	9.8	6.9	4.8	11.8	10	1.3	1.3
GSONMT00007048001	Tropomodulin-3 [Salmo salar]	19.5	19.9	17.7	17.1	29.6	30.9	11.1	11.1	4.6	4.1	7.3	7.7	6.7	6.4	1.7	2.3	8.8	9.1	36.6	36.5	20.2	20.8	37.2	36.9	4.8	5.3

## Sheet: cluster 8
Feature ID		Brain - s_4_1_sequence_Brain (GE) - Normalized expression values	Brain - s_4_2_sequence_Brain (GE) - Normalized expression values	Testis - s_6_2_sequence_Testis (GE) - Normalized expression values	Testis - s_6_1_sequence_Testis (GE) - Normalized expression values	Gill - s_4_2_sequence_gill (GE) - Normalized expression values	Gill - s_4_1_sequence_gill (GE) - Normalized expression values	kidney - s_7_2_sequence_kidney (GE) - Normalized expression values	kidney - s_7_1_sequence_kidney (GE) - Normalized expression values	Head kidney - s_5_1_sequence_HeadKidney (GE) - Normalized expression values	Head kidney - s_5_2_sequence_HeadKidney (GE) - Normalized expression values	spleen - s_4_1_sequence_spleen (GE) - Normalized expression values	spleen - s_4_2_sequence_spleen (GE) - Normalized expression values	skin - s_3_1_sequence_skin (GE) - Normalized expression values	skin - s_3_2_sequence_skin (GE) - Normalized expression values	W muscle - s_7_1_sequence_whiteMuscle (GE) - Normalized expression values	W muscle - s_7_2_sequence_whiteMuscle (GE) - Normalized expression values	R muscle - s_2_2_sequence_RedMuscle (GE) - Normalized expression values	R muscle - s_2_1_sequence_RedMuscle (GE) - Normalized expression values	stomach - s_5_1_sequence_stomach (GE) - Normalized expression values	stomach - s_5_2_sequence_stomach-1 (GE) - Normalized expression values	intestine - s_6_2_sequence_intestine (GE) - Normalized expression values	intestine - s_6_1_sequence_intestine (GE) - Normalized expression values	fat - s_3_2_sequence_fat (GE) - Normalized expression values	fat - s_3_1_sequence_fat (GE) - Normalized expression values	liver - s_5_2_sequence_Liver-1 (GE) - Normalized expression values	liver - s_5_1_sequence_Liver (GE) - Normalized expression values
Omy200106644		5.6	5.4	5.4	5.1	7.7	7.6	8	7.7	3.6	3.7	5	4.7	2.8	2.8	0.5	0.6	1.2	1.3	1.7	1.5	8.7	8.6	3.6	3.4	1.3	1.3
GSONMT00058062001	istone deacetylase 3 [Salmo salar]	7.3	7.4	6.4	6.2	9.5	9.3	9.4	9.3	5.2	5.2	6.2	6.1	4.1	4.1	0.6	0.6	2.5	2.5	3.6	3.6	10.2	10.2	4.1	4	2.4	2.5

## Sheet: cluster 9
Feature ID		Brain - s_4_1_sequence_Brain (GE) - Normalized expression values	Brain - s_4_2_sequence_Brain (GE) - Normalized expression values	Testis - s_6_2_sequence_Testis (GE) - Normalized expression values	Testis - s_6_1_sequence_Testis (GE) - Normalized expression values	Gill - s_4_2_sequence_gill (GE) - Normalized expression values	Gill - s_4_1_sequence_gill (GE) - Normalized expression values	kidney - s_7_2_sequence_kidney (GE) - Normalized expression values	kidney - s_7_1_sequence_kidney (GE) - Normalized expression values	Head kidney - s_5_1_sequence_HeadKidney (GE) - Normalized expression values	Head kidney - s_5_2_sequence_HeadKidney (GE) - Normalized expression values	spleen - s_4_1_sequence_spleen (GE) - Normalized expression values	spleen - s_4_2_sequence_spleen (GE) - Normalized expression values	skin - s_3_1_sequence_skin (GE) - Normalized expression values	skin - s_3_2_sequence_skin (GE) - Normalized expression values	W muscle - s_7_1_sequence_whiteMuscle (GE) - Normalized expression values	W muscle - s_7_2_sequence_whiteMuscle (GE) - Normalized expression values	R muscle - s_2_2_sequence_RedMuscle (GE) - Normalized expression values	R muscle - s_2_1_sequence_RedMuscle (GE) - Normalized expression values	stomach - s_5_1_sequence_stomach (GE) - Normalized expression values	stomach - s_5_2_sequence_stomach-1 (GE) - Normalized expression values	intestine - s_6_2_sequence_intestine (GE) - Normalized expression values	intestine - s_6_1_sequence_intestine (GE) - Normalized expression values	fat - s_3_2_sequence_fat (GE) - Normalized expression values	fat - s_3_1_sequence_fat (GE) - Normalized expression values	liver - s_5_2_sequence_Liver-1 (GE) - Normalized expression values	liver - s_5_1_sequence_Liver (GE) - Normalized expression values
Omy300072481		0.6	0.6	0.6	0.6	2.2	2.5	3.5	3.7	0.8	0.9	3.5	3.7	0.6	0.6	0.1	0.1	0.4	0.4	2.8	2.7	1.8	2	1.3	1.3	0.7	0.6
GSONMT00066016001	Unnamed protein (O mykiss)/ thyroid hormone receptor alpha-like [Lepisosteus oculatus]	0.9	1	0.7	0.6	2	2.2	3	3	0.7	0.7	3.2	3.2	0.4	0.4	0.2	0.2	0.4	0.4	2.1	2.1	1.6	1.6	1.2	1	0.5	0.4

## Sheet: cluster 10
Feature ID		Brain - s_4_1_sequence_Brain (GE) - Normalized expression values	Brain - s_4_2_sequence_Brain (GE) - Normalized expression values	Testis - s_6_2_sequence_Testis (GE) - Normalized expression values	Testis - s_6_1_sequence_Testis (GE) - Normalized expression values	Gill - s_4_2_sequence_gill (GE) - Normalized expression values	Gill - s_4_1_sequence_gill (GE) - Normalized expression values	kidney - s_7_2_sequence_kidney (GE) - Normalized expression values	kidney - s_7_1_sequence_kidney (GE) - Normalized expression values	Head kidney - s_5_1_sequence_HeadKidney (GE) - Normalized expression values	Head kidney - s_5_2_sequence_HeadKidney (GE) - Normalized expression values	spleen - s_4_1_sequence_spleen (GE) - Normalized expression values	spleen - s_4_2_sequence_spleen (GE) - Normalized expression values	skin - s_3_1_sequence_skin (GE) - Normalized expression values	skin - s_3_2_sequence_skin (GE) - Normalized expression values	W muscle - s_7_1_sequence_whiteMuscle (GE) - Normalized expression values	W muscle - s_7_2_sequence_whiteMuscle (GE) - Normalized expression values	R muscle - s_2_2_sequence_RedMuscle (GE) - Normalized expression values	R muscle - s_2_1_sequence_RedMuscle (GE) - Normalized expression values	stomach - s_5_1_sequence_stomach (GE) - Normalized expression values	stomach - s_5_2_sequence_stomach-1 (GE) - Normalized expression values	intestine - s_6_2_sequence_intestine (GE) - Normalized expression values	intestine - s_6_1_sequence_intestine (GE) - Normalized expression values	fat - s_3_2_sequence_fat (GE) - Normalized expression values	fat - s_3_1_sequence_fat (GE) - Normalized expression values	liver - s_5_2_sequence_Liver-1 (GE) - Normalized expression values	liver - s_5_1_sequence_Liver (GE) - Normalized expression values
Omy300110093		10.7	11.3	11.7	11.2	23.1	23.4	12.3	11.9	5.2	5.6	9	8.7	6.2	5.7	1.5	1.3	4.5	4.7	11	12.1	18.2	16.9	15.3	15.2	5.2	6.4
GSONMT00053903001	Mitogen-activated protein kinase 3 [Salmo salar]	14.8	14.3	20.9	21.1	35.6	35.5	16.2	16.1	7.8	7.6	13.6	13.5	8.6	8.4	2.2	2.3	6.7	6.7	16.1	16.4	27.6	27.6	24	24	8.5	8.2

[truncated: 5 more sheets: cluster 11, cluster 12, cluster 13, cluster 14, cluster 15]
